# Supplementary material for: ABHD11 Is Critical for Embryonic Stem Cell Expansion, Differentiation and Lipid Metabolic Homeostasis
Source: Front Cell Dev Biol. 2020 Jul 7;8:570. doi: 10.3389/fcell.2020.00570 (PMC7358615; doi:10.3389/fcell.2020.00570)
Supplement: Supplementary file 2 [file Table_1.xlsx]

## Sheet: Table S1
Table S1. ESC transcriptome data measured by RNA seq
Gene_id	Gene_Symbol	counts-1	counts-2
ENSMUSG00000000001.4	Gnai3	5311.99	4889.21
ENSMUSG00000000003.15	Pbsn	0	0
ENSMUSG00000000028.14	Cdc45	2863.14	2709
ENSMUSG00000000031.15	H19	268.886	142.365
ENSMUSG00000000037.16	Scml2	3594.11	3318.12
ENSMUSG00000000049.11	Apoh	0	2.03378
ENSMUSG00000000056.7	Narf	1287.67	1156.21
ENSMUSG00000000058.6	Cav2	0	2.03378
ENSMUSG00000000078.7	Klf6	1079.53	1072.82
ENSMUSG00000000085.16	Scmh1	828.567	844.02
ENSMUSG00000000088.7	Cox5a	5812.92	7317.55
ENSMUSG00000000093.6	Tbx2	13.9422	38.6419
ENSMUSG00000000094.12	Tbx4	59.7524	104.74
ENSMUSG00000000103.12	Zfy2	32.8638	19.3209
ENSMUSG00000000120.6	Ngfr	1764.69	1100.28
ENSMUSG00000000125.5	Wnt3	8.96287	4.06757
ENSMUSG00000000126.11	Wnt9a	98.5915	130.162
ENSMUSG00000000127.14	Fer	904.254	822.665
ENSMUSG00000000131.15	Xpo6	5602.79	5777.98
ENSMUSG00000000134.17	Tfe3	1950.92	2008.36
ENSMUSG00000000142.15	Axin2	544.743	486.074
ENSMUSG00000000148.17	Brat1	1145.26	1200.95
ENSMUSG00000000149.10	Gna12	1983.78	2188.35
ENSMUSG00000000154.16	Slc22a18	47.802	18.304
ENSMUSG00000000157.15	Itgb2l	0	0
ENSMUSG00000000159.15	Igsf5	4.97937	24.4054
ENSMUSG00000000167.14	Pih1d2	31.868	17.2872
ENSMUSG00000000168.9	Dlat	3145.97	3117.79
ENSMUSG00000000171.5	Sdhd	2933.84	3226.6
ENSMUSG00000000182.9	Fgf23	20.9134	21.3547
ENSMUSG00000000183.6	Fgf6	0	0
ENSMUSG00000000184.12	Ccnd2	300.754	244.054
ENSMUSG00000000194.13	Gpr107	2171.01	2397.83
ENSMUSG00000000197.7	Nalcn	37.8432	4.06757
ENSMUSG00000000202.9	Btbd17	21.9092	36.6081
ENSMUSG00000000204.16	Slfn4	23.901	36.6081
ENSMUSG00000000214.11	Th	0	0
ENSMUSG00000000215.11	Ins2	0	0
ENSMUSG00000000216.8	Scnn1g	0	0
ENSMUSG00000000223.13	Drp2	135.439	115.926
ENSMUSG00000000244.17	Tspan32	22.9051	7.11824
ENSMUSG00000000247.11	Lhx2	34.8556	100.672
ENSMUSG00000000248.16	Clec2g	0	0
ENSMUSG00000000253.13	Gmpr	478.02	459.635
ENSMUSG00000000263.15	Glra1	0	0
ENSMUSG00000000266.11	Mid2	4.97937	28.473
ENSMUSG00000000275.16	Trim25	9988.62	5258.34
ENSMUSG00000000276.11	Dgke	2172	1513.13
ENSMUSG00000000278.10	Scpep1	10152.9	11019
ENSMUSG00000000282.12	Mnt	2674.92	2343.93
ENSMUSG00000000290.13	Itgb2	15.934	8.13513
ENSMUSG00000000295.13	Hddc2	851.472	1055.53
ENSMUSG00000000296.8	Tpd52l1	730.972	751.483
ENSMUSG00000000301.16	Pemt	171.29	177.956
ENSMUSG00000000303.12	Cdh1	17582.2	19199.9
ENSMUSG00000000305.12	Cdh4	102.575	53.8952
ENSMUSG00000000308.14	Ckmt1	318.68	404.723
ENSMUSG00000000317.11	Bcl6b	351.544	426.077
ENSMUSG00000000318.16	Clec10a	0	6.10135
ENSMUSG00000000320.10	Alox12	43.8185	46.777
ENSMUSG00000000325.15	Arvcf	3368.05	3400.48
ENSMUSG00000000326.12	Comt	667.236	607.084
ENSMUSG00000000339.14	Rtca	1648.17	1628.04
ENSMUSG00000000340.10	Dbt	2145.11	2254.45
ENSMUSG00000000346.8	Dazap2	2872.1	3087.28
ENSMUSG00000000355.13	Mcts1	535.78	515.564
ENSMUSG00000000359.3	Rem1	6.97112	8.13513
ENSMUSG00000000365.9	Rnf17	4689.57	4937.01
ENSMUSG00000000374.8	Trappc10	1558.54	1807.02
ENSMUSG00000000378.15	Ccm2	2278.56	2250.38
ENSMUSG00000000381.10	Wap	0	4.06757
ENSMUSG00000000384.15	Tbrg4	4851.9	4185.52
ENSMUSG00000000385.7	Tmprss2	7.96699	0
ENSMUSG00000000386.14	Mx1	7.96699	16.2703
ENSMUSG00000000392.17	Fap	0	0
ENSMUSG00000000394.15	Gcg	0	0
ENSMUSG00000000399.10	Ndufa9	3063.31	2995.76
ENSMUSG00000000402.2	Egfl6	122.493	144.399
ENSMUSG00000000409.14	Lck	819.604	775.888
ENSMUSG00000000411.7	Tssk3	0	0
ENSMUSG00000000416.16	Cttnbp2	28.8803	61.0135
ENSMUSG00000000420.15	Galnt1	3814.2	3521.49
ENSMUSG00000000435.1	Myf5	0	0
ENSMUSG00000000439.9	Mkrn2	3964.57	3955.71
ENSMUSG00000000440.12	Pparg	3.9835	0
ENSMUSG00000000441.17	Raf1	6247.12	6403.36
ENSMUSG00000000486.13	2001-09-01	4568.07	3777.75
ENSMUSG00000000489.6	Pdgfb	194.195	245.071
ENSMUSG00000000530.16	Acvrl1	85.6452	90.5033
ENSMUSG00000000531.4	Grasp	1323.52	1390.09
ENSMUSG00000000532.10	Acvr1b	2540.47	2887.97
ENSMUSG00000000538.18	Tom1l2	937.117	808.429
ENSMUSG00000000544.14	Gpa33	2866.13	2454.78
ENSMUSG00000000552.9	Zfp385a	1404.18	1525.34
ENSMUSG00000000555.7	Itga5	4671.65	4988.87
ENSMUSG00000000560.9	Gabra2	0	0
ENSMUSG00000000561.14	Wdr77	3332.19	3695.38
ENSMUSG00000000562.5	Adora3	0	0
ENSMUSG00000000563.17	Atp5f1	9240.72	8857.12
ENSMUSG00000000567.5	Sox9	7.96699	10.1689
ENSMUSG00000000568.15	Hnrnpd	7919.19	8181.91
ENSMUSG00000000579.14	Dynlt1c	2529.52	2540.19
ENSMUSG00000000581.8	C1d	2081.38	1276.2
ENSMUSG00000000594.7	Gm2a	1860.29	2024.63
ENSMUSG00000000600.15	Krit1	2631.1	2219.87
ENSMUSG00000000605.9	Clcn4	230.047	183.04
ENSMUSG00000000606.15	Vmn2r88	5.97524	13.2196
ENSMUSG00000000617.14	Grm6	1.99175	0
ENSMUSG00000000627.15	Sema4f	238.014	224.733
ENSMUSG00000000628.10	Hk2	12595.8	12609.5
ENSMUSG00000000631.20	Myo18a	4592.97	5078.36
ENSMUSG00000000632.13	Sez6	15.934	34.5743
ENSMUSG00000000673.8	Haao	0	0
ENSMUSG00000000682.7	Cd52	10.9546	0
ENSMUSG00000000686.11	Abhd15	51.7854	45.7601
ENSMUSG00000000690.5	Hoxb6	0	0
ENSMUSG00000000693.10	Loxl3	81.6617	109.824
ENSMUSG00000000701.8	Tcl1b5	0	0
ENSMUSG00000000706.16	Btn1a1	3.9835	10.1689
ENSMUSG00000000708.14	Kat2b	4178.69	3822.49
ENSMUSG00000000711.3	Rab5b	2838.24	2706.96
ENSMUSG00000000724.10	Cryba1	0	8.13513
ENSMUSG00000000730.13	Dnmt3l	4808.08	3373.03
ENSMUSG00000000731.15	Aire	1654.15	1110.45
ENSMUSG00000000732.9	Icosl	801.679	649.794
ENSMUSG00000000738.18	Spg7	3379	3303.88
ENSMUSG00000000739.14	Sult5a1	85.6452	78.3006
ENSMUSG00000000740.12	Rpl13	61354.8	62063.9
ENSMUSG00000000743.9	Chmp1a	3324.23	3254.05
ENSMUSG00000000751.13	Rpa1	24100.2	22765.1
ENSMUSG00000000753.15	Serpinf1	19.9175	41.6925
ENSMUSG00000000759.14	Tubgcp3	2304.45	2032.77
ENSMUSG00000000766.18	Oprm1	0	0
ENSMUSG00000000776.12	Polr3d	1397.21	1310.77
ENSMUSG00000000782.15	Tcf7	3112.11	3456.41
ENSMUSG00000000787.12	Ddx3x	38215.7	35396
ENSMUSG00000000791.9	Il12rb1	62.7401	125.078
ENSMUSG00000000792.2	Slc5a5	188.22	244.054
ENSMUSG00000000794.9	Kcnn3	12.9464	36.6081
ENSMUSG00000000804.14	Usp32	4725.42	4832.27
ENSMUSG00000000805.18	Car4	41.8267	29.4898
ENSMUSG00000000811.13	Txnrd3	706.075	701.655
ENSMUSG00000000817.10	Fasl	0	0
ENSMUSG00000000823.16	Zfp512b	2697.82	2578.84
ENSMUSG00000000826.16	Dnajc5	1427.09	1201.97
ENSMUSG00000000827.18	Tpd52l2	1576.47	1702.28
ENSMUSG00000000838.17	Fmr1	5590.84	4682.78
ENSMUSG00000000861.15	Bcl11a	138.426	104.74
ENSMUSG00000000869.12	Il4	26.8886	28.473
ENSMUSG00000000876.11	Pxmp4	428.226	435.229
ENSMUSG00000000881.12	Dlg3	1207	1130.78
ENSMUSG00000000884.16	Gnb1l	288.803	388.452
ENSMUSG00000000889.8	Dbh	0	0
ENSMUSG00000000901.16	Mmp11	3559.25	3633.35
ENSMUSG00000000902.13	Smarcb1	3320.24	3730.97
ENSMUSG00000000903.3	Vpreb3	36.8473	49.8277
ENSMUSG00000000915.15	Hip1r	1488.83	1505
ENSMUSG00000000916.15	Nsun5	1238.87	1296.54
ENSMUSG00000000934.8	Top1mt	413.288	519.631
ENSMUSG00000000938.11	Hoxa10	44.8143	41.6925
ENSMUSG00000000942.10	Hoxa4	9.95874	36.6081
ENSMUSG00000000948.16	Gm38393	1567.51	856.222
ENSMUSG00000000957.10	Mmp14	782.757	765.719
ENSMUSG00000000958.9	Slc7a7	1510.74	1138.92
ENSMUSG00000000959.6	Oxa1l	4114.95	4129.6
ENSMUSG00000000976.13	Heatr6	2448.85	2653.07
ENSMUSG00000000982.5	Ccl3	0	0
ENSMUSG00000000983.13	Wfdc18	0	0
ENSMUSG00000001014.6	Icam4	48.7978	30.5067
ENSMUSG00000001016.12	Ilf2	7266.89	7095.87
ENSMUSG00000001017.15	Chtop	3663.82	3630.3
ENSMUSG00000001018.15	Snapin	1177.12	1234.51
ENSMUSG00000001020.8	S100a4	0	0
ENSMUSG00000001021.12	S100a3	4.97937	0
ENSMUSG00000001023.10	S100a5	0	0
ENSMUSG00000001025.8	S100a6	200.171	156.601
ENSMUSG00000001027.7	Scn4a	11.9505	16.2703
ENSMUSG00000001029.15	Icam2	11.9505	8.13513
ENSMUSG00000001034.17	Mapk7	2407.03	2205.64
ENSMUSG00000001036.17	Epn2	1733.82	4336.02
ENSMUSG00000001039.12	B9d1	628.397	568.442
ENSMUSG00000001052.15	Sec24b	3204.72	3146.26
ENSMUSG00000001053.15	N4bp3	2567.36	2411.05
ENSMUSG00000001054.9	Rmnd5b	3210.7	2674.42
ENSMUSG00000001056.3	Nhp2	8876.23	8236.82
ENSMUSG00000001062.18	Vps9d1	620.43	695.554
ENSMUSG00000001065.15	Zfp276	451.131	423.027
ENSMUSG00000001076.6	C1ql4	36.8473	34.5743
ENSMUSG00000001082.12	Mfsd10	1251.81	1361.62
ENSMUSG00000001089.14	Luzp1	4956.46	9003.56
ENSMUSG00000001095.5	Slc13a2	19.9175	0
ENSMUSG00000001098.15	Kctd10	1384.26	1434.83
ENSMUSG00000001100.10	Poldip2	4870.82	4863.79
ENSMUSG00000001103.7	Sebox	16.9299	8.13513
ENSMUSG00000001105.15	Ift20	902.262	928.422
ENSMUSG00000001119.7	Col6a1	4.97937	17.2872
ENSMUSG00000001120.15	Pcbp3	780.765	698.604
ENSMUSG00000001123.15	Lgals9	222.08	219.649
ENSMUSG00000001127.12	Araf	2509.6	2499.52
ENSMUSG00000001128.7	Cfp	200.171	290.831
ENSMUSG00000001131.11	Timp1	884.336	835.885
ENSMUSG00000001134.9	Uxt	469.057	474.888
ENSMUSG00000001138.13	Cnnm3	957.035	1038.25
ENSMUSG00000001143.13	Lman2l	790.724	889.78
ENSMUSG00000001150.7	Mcm3ap	9947.79	10745.5
ENSMUSG00000001151.10	Pcnt	10284.4	10521.8
ENSMUSG00000001155.13	Ftcd	0	0
ENSMUSG00000001156.9	Mxd1	277.849	337.608
ENSMUSG00000001157.13	Gmcl1	2131.17	2193.43
ENSMUSG00000001158.13	Snrnp27	1383.27	1440.93
ENSMUSG00000001166.17	Oas1c	227.059	184.057
ENSMUSG00000001168.16	Oas1h	0	6.10135
ENSMUSG00000001173.15	Ocrl	2389.1	2270.72
ENSMUSG00000001175.14	Calm1	5485.27	4683.8
ENSMUSG00000001211.15	Agpat3	972.969	825.716
ENSMUSG00000001225.12	Slc26a3	3.9835	0
ENSMUSG00000001227.11	Sema6b	251.956	210.496
ENSMUSG00000001228.14	Uhrf1	21046.8	20379.5
ENSMUSG00000001229.8	Dpp9	1858.3	1807.02
ENSMUSG00000001240.13	Ramp2	81.6617	93.554
ENSMUSG00000001247.16	Lsr	922.179	910.118
ENSMUSG00000001248.15	Gramd1a	1604.35	1985.99
ENSMUSG00000001249.14	Hpn	187.224	239.986
ENSMUSG00000001260.10	Gabrg1	8.96287	0
ENSMUSG00000001270.9	Ckb	8360.36	8838.82
ENSMUSG00000001280.12	Sp1	9577.32	7394.83
ENSMUSG00000001281.9	Itgb7	1294.64	1266.03
ENSMUSG00000001285.12	Myg1	1128.33	877.577
ENSMUSG00000001288.14	Rarg	7141.41	4258.74
ENSMUSG00000001289.12	Pfdn5	2000.71	2026.66
ENSMUSG00000001300.16	Efnb2	278.845	322.355
ENSMUSG00000001305.5	Rrp15	3098.16	3164.57
ENSMUSG00000001313.12	Rnd2	1645.18	1624.99
ENSMUSG00000001323.17	Srr	791.72	727.077
ENSMUSG00000001333.9	Sync	207.142	261.341
ENSMUSG00000001334.9	Fndc5	151.373	118.976
ENSMUSG00000001348.15	Acp5	918.196	740.297
ENSMUSG00000001349.5	Cnn1	48.7978	45.7601
ENSMUSG00000001366.14	Fbxo9	662.256	554.206
ENSMUSG00000001376.17	Vps50	3443.73	2957.12
ENSMUSG00000001380.6	Hars	4537.2	4341.11
ENSMUSG00000001383.8	Zmat2	3908.81	3776.73
ENSMUSG00000001403.13	Ube2c	7250.96	6867.07
ENSMUSG00000001415.10	Smg5	8712.9	8062.93
ENSMUSG00000001416.13	Cct3	16989.6	15476.1
ENSMUSG00000001418.13	Glmp	1460.95	1723.63
ENSMUSG00000001419.17	Mef2d	2444.87	2640.87
ENSMUSG00000001420.13	Tmem79	388.391	447.432
ENSMUSG00000001424.14	Snd1	8741.78	9952.31
ENSMUSG00000001435.15	Col18a1	10973.5	10993.6
ENSMUSG00000001436.15	Slc19a1	909.233	938.591
ENSMUSG00000001440.5	Kpnb1	63078.7	57786.9
ENSMUSG00000001441.13	Npepps	11138.9	10298.1
ENSMUSG00000001444.2	Tbx21	125.48	150.5
ENSMUSG00000001445.10	Mrpl10	4761.27	4249.59
ENSMUSG00000001467.5	Cyp51	4193.63	4095.02
ENSMUSG00000001472.17	Tcf25	9824.3	9155.07
ENSMUSG00000001473.6	Tubb6	4079.1	4617.7
ENSMUSG00000001482.15	Def8	3907.81	3989.26
ENSMUSG00000001493.9	Meox1	127.472	89.4864
ENSMUSG00000001494.6	Sost	0	0
ENSMUSG00000001496.15	Nkx2-1	0	0
ENSMUSG00000001497.18	Pax9	3.9835	9.15202
ENSMUSG00000001504.10	Irx2	127.472	137.28
ENSMUSG00000001506.10	Col1a1	104.567	95.5878
ENSMUSG00000001507.16	Itga3	2476.74	2304.28
ENSMUSG00000001508.15	Sgca	0	0
ENSMUSG00000001510.8	Dlx3	108.55	95.5878
ENSMUSG00000001517.14	Foxm1	2188.93	2045.99
ENSMUSG00000001518.12	Itfg2	1014.8	947.743
ENSMUSG00000001520.12	Nrip2	17.9257	36.6081
ENSMUSG00000001521.12	Tulp3	2657.99	2693.74
ENSMUSG00000001524.14	Gtf2h4	1421.11	1292.47
ENSMUSG00000001525.10	Tubb5	70957	66722.3
ENSMUSG00000001542.7	Ell2	2462.8	1878.2
ENSMUSG00000001552.14	Jup	4377.86	4480.42
ENSMUSG00000001555.10	Fkbp10	1105.42	1179.59
ENSMUSG00000001558.5	Klhl10	117.513	110.841
ENSMUSG00000001566.9	Mnx1	25.8927	54.9121
ENSMUSG00000001569.10	Nom1	3061.32	2900.17
ENSMUSG00000001576.14	Ergic1	3087.21	2625.61
ENSMUSG00000001583.13	Tnk1	510.883	605.05
ENSMUSG00000001588.12	Acap1	555.698	428.111
ENSMUSG00000001604.14	Tcea3	2867.12	2973.39
ENSMUSG00000001622.15	Csn3	12.9464	0
ENSMUSG00000001627.12	Ifrd1	3461.66	3307.95
ENSMUSG00000001630.13	Stk38l	1280.69	1230.44
ENSMUSG00000001632.16	Brpf1	2316.4	2401.9
ENSMUSG00000001642.18	Akr1b3	5557.97	5311.22
ENSMUSG00000001655.6	Hoxc13	115.521	220.665
ENSMUSG00000001656.3	Hoxc11	0	0
ENSMUSG00000001657.7	Hoxc8	3.9835	0
ENSMUSG00000001661.5	Hoxc6	0	4.06757
ENSMUSG00000001663.10	Gstt1	22.9051	58.9797
ENSMUSG00000001665.11	Gstt3	198.179	196.26
ENSMUSG00000001666.8	Ddt	1095.46	1037.23
ENSMUSG00000001670.13	Tat	7.96699	0
ENSMUSG00000001672.14	Marveld3	75.6864	38.6419
ENSMUSG00000001674.11	Ddx18	7195.19	6325.06
ENSMUSG00000001687.15	Ubl3	1614.31	1310.77
ENSMUSG00000001700.9	Gramd3	82.6575	112.875
ENSMUSG00000001707.8	Eef1e1	2772.51	2412.07
ENSMUSG00000001729.14	Akt1	1912.08	1944.3
ENSMUSG00000001739.14	Cldn15	11.9505	20.3378
ENSMUSG00000001741.12	Il16	0	0
ENSMUSG00000001750.15	Tcirg1	852.468	911.135
ENSMUSG00000001751.9	Naglu	97.5957	127.111
ENSMUSG00000001755.12	Coasy	1184.09	1223.32
ENSMUSG00000001761.7	Smo	1898.14	1752.1
ENSMUSG00000001763.14	Tspan33	248.969	312.186
ENSMUSG00000001767.5	Crnkl1	2746.62	2404.95
ENSMUSG00000001768.15	Rin2	330.63	310.152
ENSMUSG00000001773.14	Folh1	11.9505	10.1689
ENSMUSG00000001774.8	Chordc1	3821.17	3154.4
ENSMUSG00000001783.3	Rtcb	6111.68	5851.19
ENSMUSG00000001785.13	Pwp1	4529.24	3897.74
ENSMUSG00000001786.14	Fbxo7	1032.72	1070.79
ENSMUSG00000001794.13	Capns1	9945.79	9243.54
ENSMUSG00000001802.16	Lrp3	217.101	279.645
ENSMUSG00000001804.9	Dsg4	0	0
ENSMUSG00000001815.15	Evx2	0	0
ENSMUSG00000001819.4	Hoxd13	95.6039	117.959
ENSMUSG00000001823.5	Hoxd12	0	0
ENSMUSG00000001827.12	Folr1	1129.32	1214.17
ENSMUSG00000001829.17	Clpb	3692.7	3595.73
ENSMUSG00000001833.17	2007-09-01	5919.48	7221.96
ENSMUSG00000001844.10	Zdhhc4	820.6	694.537
ENSMUSG00000001847.14	Rac1	2191.92	2111.07
ENSMUSG00000001855.15	Nup214	7808.65	6691.14
ENSMUSG00000001864.13	Aif1l	480.011	535.902
ENSMUSG00000001865.2	Cpa3	0	0
ENSMUSG00000001870.15	Ltbp1	422.251	473.871
ENSMUSG00000001891.16	Ugp2	2635.08	2430.37
ENSMUSG00000001901.15	Kcnh6	241.997	191.176
ENSMUSG00000001909.15	Trmt1	4064.16	4002.48
ENSMUSG00000001910.4	Nacc1	17716.6	16610.9
ENSMUSG00000001911.16	Nfix	60.7483	267.442
ENSMUSG00000001918.17	Slc1a5	1635.23	1903.62
ENSMUSG00000001924.15	Uba1	27425.4	27070.7
ENSMUSG00000001930.17	Vwf	311.709	443.365
ENSMUSG00000001942.8	Siae	873.382	954.861
ENSMUSG00000001943.8	Vsig2	137.431	100.672
ENSMUSG00000001946.14	Esam	105.563	65.081
ENSMUSG00000001948.10	Spa17	94.608	37.625
ENSMUSG00000001962.8	Fam50a	2010.67	1912.77
ENSMUSG00000001964.14	Emd	1985.77	2480.2
ENSMUSG00000001983.7	Taco1	890.311	796.226
ENSMUSG00000001985.9	Grik3	1773.65	1477.54
ENSMUSG00000001986.16	Gria3	49.7937	62.0304
ENSMUSG00000001988.9	Npas1	11.9505	8.13513
ENSMUSG00000001995.9	Sipa1l2	3157.92	3657.76
ENSMUSG00000001998.15	Ap4e1	1692.99	1605.67
ENSMUSG00000001999.15	Blvra	240.006	235.919
ENSMUSG00000002006.12	Pdzd4	2482.71	2034.8
ENSMUSG00000002007.5	Srpk3	2.98762	14.2365
ENSMUSG00000002010.17	Idh3g	3427.8	3439.13
ENSMUSG00000002012.13	Pnck	135.439	151.517
ENSMUSG00000002014.12	Ssr4	1028.74	1173.49
ENSMUSG00000002015.5	Bcap31	3027.46	3069.99
ENSMUSG00000002017.9	Fam98a	3058.33	3025.25
ENSMUSG00000002020.15	Ltbp2	103.571	150.5
ENSMUSG00000002028.13	Kmt2a	7604.49	6990.11
ENSMUSG00000002031.12	Ift46	1699.96	1329.08
ENSMUSG00000002032.17	Tmem25	54.7731	30.5067
ENSMUSG00000002033.14	Cd3g	0	0
ENSMUSG00000002043.17	Trappc6a	333.618	280.662
ENSMUSG00000002052.6	Supt6	17146	15085.6
ENSMUSG00000002055.9	Spag5	7382.41	7345.01
ENSMUSG00000002057.4	Foxn1	4.97937	8.13513
ENSMUSG00000002058.13	Unc119	978.944	998.587
ENSMUSG00000002059.18	Rab34	693.128	821.648
ENSMUSG00000002064.10	Sdf2	1124.34	944.692
ENSMUSG00000002068.16	Ccne1	9106.27	8127
ENSMUSG00000002076.11	Hsf2bp	2677.91	2418.17
ENSMUSG00000002083.13	Bbc3	601.508	840.969
ENSMUSG00000002100.15	Mybpc3	11.9505	11.1858
ENSMUSG00000002102.15	Psmc3	6609.62	6757.24
ENSMUSG00000002103.15	Acp2	994.878	772.837
ENSMUSG00000002104.11	Rapsn	36.8473	54.9121
ENSMUSG00000002105.15	Slc39a13	309.717	184.057
ENSMUSG00000002107.18	Celf2	240.006	216.598
ENSMUSG00000002108.10	Nr1h3	16.9299	26.4392
ENSMUSG00000002109.14	Ddb2	434.201	674.199
ENSMUSG00000002111.8	Spi1	15.934	13.2196
ENSMUSG00000002129.11	Sf3a1	12436.5	11730.9
ENSMUSG00000002147.18	Stat6	1829.42	2237.16
ENSMUSG00000002190.13	Clgn	2157.06	1848.71
ENSMUSG00000002204.9	Napsa	63.7359	43.7263
ENSMUSG00000002205.16	Vrk3	957.035	1175.53
ENSMUSG00000002210.11	Smg9	654.289	700.638
ENSMUSG00000002221.11	Paxip1	4344	4552.62
ENSMUSG00000002222.14	Rmnd5a	5030.16	4841.42
ENSMUSG00000002227.15	Mov10	7769.81	8242.92
ENSMUSG00000002228.7	Ppm1j	819.604	863.341
ENSMUSG00000002233.13	Rhoc	1357.38	1086.04
ENSMUSG00000002240.12	Prr27	0	0
ENSMUSG00000002249.19	Tead3	345.568	322.355
ENSMUSG00000002250.15	Ppard	1374.31	1471.44
ENSMUSG00000002257.7	Def6	1963.86	1794.81
ENSMUSG00000002265.16	Peg3	3031.44	3282.53
ENSMUSG00000002266.17	Zim1	171.29	188.125
ENSMUSG00000002274.12	Metrn	912.221	943.675
ENSMUSG00000002279.18	Lmf1	305.733	341.675
ENSMUSG00000002280.10	Narfl	967.99	1056.55
ENSMUSG00000002289.15	Angptl4	917.2	1019.94
ENSMUSG00000002297.15	Dbf4	4784.18	4001.47
ENSMUSG00000002307.15	Daxx	2652.01	2652.05
ENSMUSG00000002308.15	Cd320	987.907	978.249
ENSMUSG00000002319.15	Ipo4	7050.79	5940.68
ENSMUSG00000002320.15	Tm9sf1	724	563.358
ENSMUSG00000002324.7	Rec8	820.6	914.185
ENSMUSG00000002325.14	Irf9	603.5	614.202
ENSMUSG00000002326.5	Gmpr2	825.58	777.922
ENSMUSG00000002329.6	Mdp1	824.584	795.209
ENSMUSG00000002332.15	Dhrs1	1001.85	969.097
ENSMUSG00000002341.8	Ncan	154.36	119.993
ENSMUSG00000002342.17	Tmem161a	838.526	1759.22
ENSMUSG00000002343.11	Armc6	1258.78	1015.87
ENSMUSG00000002345.17	Borcs8	455.114	451.5
ENSMUSG00000002346.16	Slc25a42	539.764	720.976
ENSMUSG00000002365.9	Snx9	760.848	751.483
ENSMUSG00000002372.8	Ranbp3	4893.72	4889.21
ENSMUSG00000002379.6	Ndufa11	2426.94	2474.1
ENSMUSG00000002384.2	Bmp8b	65.7277	14.2365
ENSMUSG00000002393.14	Nr2f6	1228.91	1637.19
ENSMUSG00000002395.14	Use1	969.981	846.054
ENSMUSG00000002396.8	Ocel1	1072.56	955.878
ENSMUSG00000002409.18	Dyrk1b	477.024	548.104
ENSMUSG00000002413.15	Braf	4156.78	4039.09
ENSMUSG00000002416.13	Ndufb2	303.742	374.216
ENSMUSG00000002428.12	Hltf	2272.58	2296.14
ENSMUSG00000002455.14	Prpf6	5897.57	5186.15
ENSMUSG00000002458.13	Rgs19	1026.75	910.118
ENSMUSG00000002459.17	Rgs20	62.7401	48.8108
ENSMUSG00000002475.15	Abhd3	82.6575	67.1148
ENSMUSG00000002477.4	Snrpd1	4489.4	4088.92
ENSMUSG00000002486.15	Tchp	577.607	797.243
ENSMUSG00000002489.15	Tiam1	1913.07	2576.8
ENSMUSG00000002496.9	Tsc2	6101.72	6224.39
ENSMUSG00000002500.15	Rpl3l	85.6452	107.79
ENSMUSG00000002504.14	Slc9a3r2	917.2	1047.4
ENSMUSG00000002524.15	Puf60	7375.44	7090.78
ENSMUSG00000002546.16	Golga2	2473.75	2497.48
ENSMUSG00000002550.16	Uck1	1171.15	1167.39
ENSMUSG00000002565.16	Scin	0	0
ENSMUSG00000002578.17	Ikzf4	100.583	157.618
ENSMUSG00000002580.7	Mien1	687.153	894.864
ENSMUSG00000002588.12	Pon1	4.97937	0
ENSMUSG00000002602.16	Axl	99.5874	118.976
ENSMUSG00000002603.15	Tgfb1	534.784	427.094
ENSMUSG00000002608.8	Ccdc97	1790.58	1529.4
ENSMUSG00000002617.14	Zfp40	473.04	330.49
ENSMUSG00000002625.9	Akap8l	2362.21	2663.24
ENSMUSG00000002633.4	Shh	0	0
ENSMUSG00000002635.11	Pdcd2l	906.245	854.189
ENSMUSG00000002658.9	Gtf2f1	4976.38	4850.57
ENSMUSG00000002660.7	Clpp	3297.34	2966.27
ENSMUSG00000002661.14	Alkbh7	392.374	342.692
ENSMUSG00000002664.2	Pspn	0	0
ENSMUSG00000002668.7	Dennd1c	43.8185	62.0304
ENSMUSG00000002679.14	Med6	1245.84	1157.22
ENSMUSG00000002688.8	Prkd1	27.8845	96.6047
ENSMUSG00000002699.13	Lcp2	0	0
ENSMUSG00000002718.14	Cse1l	12992.2	11589.5
ENSMUSG00000002728.14	Naa20	1736.8	1480.59
ENSMUSG00000002731.6	Prkra	492.958	553.189
ENSMUSG00000002732.14	Fkbp7	75.6864	92.5371
ENSMUSG00000002733.8	Plekha3	1431.07	1513.13
ENSMUSG00000002741.9	Ykt6	4575.05	4217.05
ENSMUSG00000002748.7	Baz1b	9598.23	9208.97
ENSMUSG00000002763.16	Pex6	1180.11	1089.09
ENSMUSG00000002767.13	Mrpl2	2014.65	1856.84
ENSMUSG00000002768.7	Mea1	793.712	753.516
ENSMUSG00000002769.8	Gnmt	72.6988	110.841
ENSMUSG00000002771.12	Grin2d	102.575	164.736
ENSMUSG00000002778.14	Kdelr1	1655.14	1912.77
ENSMUSG00000002781.19	Tmem143	692.132	716.908
ENSMUSG00000002791.16	Pdxk-ps	5.97524	0
ENSMUSG00000002797.9	Ggct	376.44	376.25
ENSMUSG00000002799.6	Jag2	1570.49	1661.6
ENSMUSG00000002803.14	Btbd6	345.568	354.895
ENSMUSG00000002804.4	Nudt14	366.482	316.253
ENSMUSG00000002808.7	Epdr1	564.661	508.446
ENSMUSG00000002812.4	Flii	6849.62	6870.12
ENSMUSG00000002814.15	Top3a	2029.59	1780.58
ENSMUSG00000002820.6	Atg4d	1944.94	1923.96
ENSMUSG00000002825.7	Qtrt1	1155.21	1086.04
ENSMUSG00000002831.13	Plin4	24.8969	10.1689
ENSMUSG00000002833.11	Hdgfl2	4730.4	5262.41
ENSMUSG00000002835.8	Chaf1a	5728.27	5765.77
ENSMUSG00000002844.8	Adprh	5575.9	5060.05
ENSMUSG00000002845.14	Tmem39a	4498.36	3564.2
ENSMUSG00000002846.9	Timmdc1	663.252	588.78
ENSMUSG00000002847.6	Pla1a	121.497	142.365
ENSMUSG00000002870.8	Mcm2	20721.2	19031.1
ENSMUSG00000002871.14	Tpra1	254.944	272.527
ENSMUSG00000002881.14	Nab1	958.031	945.709
ENSMUSG00000002885.14	Adgre5	5876.65	6166.43
ENSMUSG00000002897.5	Il17ra	646.322	588.78
ENSMUSG00000002900.16	Lamb1	2288.52	2697.81
ENSMUSG00000002908.17	Kcnn1	214.113	215.581
ENSMUSG00000002910.11	Arrdc2	807.654	1222.3
ENSMUSG00000002930.6	Ppp1r17	0	4.06757
ENSMUSG00000002944.15	Cd36	0	0
ENSMUSG00000002948.19	Map2k7	2954.76	1968.7
ENSMUSG00000002949.15	Timm44	3165.88	3194.06
ENSMUSG00000002957.11	Ap2a2	6258.07	6512.17
ENSMUSG00000002963.17	Pnkp	720.017	776.905
ENSMUSG00000002968.8	Med25	4266.32	3867.24
ENSMUSG00000002980.14	Bcam	3562.24	3733.01
ENSMUSG00000002981.10	Clptm1	3672.78	3670.98
ENSMUSG00000002983.17	Relb	369.469	454.55
ENSMUSG00000002984.17	Tomm40	5814.91	5985.42
ENSMUSG00000002985.16	Apoe	5666.52	6877.24
ENSMUSG00000002992.17	Apoc2	0	0
ENSMUSG00000002996.17	Hbp1	3197.75	2688.66
ENSMUSG00000002997.15	Prkar2b	143.406	260.324
ENSMUSG00000003031.14	Cdkn1b	1237.87	934.523
ENSMUSG00000003032.8	Klf4	6221.22	6474.55
ENSMUSG00000003033.15	Ap1m1	3084.22	3282.53
ENSMUSG00000003037.16	Rab8a	3790.3	2822.89
ENSMUSG00000003038.15	Hmgn2	3380	3462.51
ENSMUSG00000003039.9	Fam32a	3451.7	3244.9
ENSMUSG00000003051.13	Elf3	2055.48	1558.89
ENSMUSG00000003053.17	Cyp2c29	0	0
ENSMUSG00000003062.13	Stard3nl	1468.91	1282.3
ENSMUSG00000003068.16	Stk11	2653.01	2945.93
ENSMUSG00000003070.6	Efna2	358.515	350.827
ENSMUSG00000003072.15	Atp5d	2700.81	5064.12
ENSMUSG00000003099.11	Ppp5c	4336.04	4207.9
ENSMUSG00000003119.14	Cdk12	8196.04	7859.55
ENSMUSG00000003123.15	Lipe	664.248	773.854
ENSMUSG00000003131.7	Pafah1b2	3149.95	2654.09
ENSMUSG00000003134.10	Tbc1d8	723.005	898.932
ENSMUSG00000003135.15	Cnot11	2595.25	2132.42
ENSMUSG00000003153.10	Slc2a3	44563.4	47913.9
ENSMUSG00000003154.15	Foxj2	826.575	745.381
ENSMUSG00000003161.15	Sri	625.409	532.851
ENSMUSG00000003166.19	Dgcr2	3827.14	3994.35
ENSMUSG00000003184.15	Irf3	700.099	817.581
ENSMUSG00000003190.12	Bcl2l12	527.813	509.463
ENSMUSG00000003198.10	Zfp959	109.546	282.696
ENSMUSG00000003199.16	Mpnd	1474.89	1666.68
ENSMUSG00000003200.9	Sh3gl1	2740.65	2621.55
ENSMUSG00000003206.6	Ebi3	15.934	18.304
ENSMUSG00000003208.8	Ccdc94	380.424	442.348
ENSMUSG00000003226.7	Ranbp2	16292.5	14374.8
ENSMUSG00000003227.4	Edar	0	0
ENSMUSG00000003228.8	Grk5	387.395	343.709
ENSMUSG00000003233.11	Dvl3	1175.13	1070.79
ENSMUSG00000003234.15	Abcf3	2214.82	1809.05
ENSMUSG00000003235.12	Eif2b5	6125.62	6223.37
ENSMUSG00000003269.17	Cyth2	1684.02	1881.25
ENSMUSG00000003271.17	Sult2b1	57.7607	26.4392
ENSMUSG00000003273.14	Car11	69.7112	107.79
ENSMUSG00000003279.16	Dlgap1	200.171	154.567
ENSMUSG00000003282.9	Plag1	421.255	415.909
ENSMUSG00000003283.14	Hck	698.108	581.662
ENSMUSG00000003299.10	Mrpl4	3272.44	2807.64
ENSMUSG00000003308.15	Keap1	783.753	950.793
ENSMUSG00000003309.14	Ap1m2	220.088	354.895
ENSMUSG00000003316.14	Glg1	12115.8	12606.4
ENSMUSG00000003341.9	Atp8b3	95.6039	72.1993
ENSMUSG00000003344.14	Btbd2	1825.44	2037.85
ENSMUSG00000003345.16	Csnk1g2	3432.78	3791.99
ENSMUSG00000003346.14	Abhd17a	1387.25	1261.96
ENSMUSG00000003348.10	Mob3a	762.839	693.52
ENSMUSG00000003352.13	Cacnb3	985.915	1080.96
ENSMUSG00000003354.5	Ccdc65	75.6864	51.8615
ENSMUSG00000003355.6	Fkbp11	689.145	623.354
ENSMUSG00000003360.14	Ddx23	7082.66	7035.87
ENSMUSG00000003363.15	Pld3	2238.72	2775.1
ENSMUSG00000003378.9	Grik5	649.31	632.506
ENSMUSG00000003379.7	Cd79a	85.6452	86.4358
ENSMUSG00000003380.11	Rabac1	1024.75	1107.39
ENSMUSG00000003382.18	Etv3	736.947	824.699
ENSMUSG00000003402.14	Prkcsh	5513.16	5790.18
ENSMUSG00000003410.8	Elavl3	1484.85	1691.09
ENSMUSG00000003411.10	Rab3b	261.915	329.473
ENSMUSG00000003418.11	St8sia6	584.578	608.101
ENSMUSG00000003420.8	Fcgrt	407.312	356.929
ENSMUSG00000003421.13	Nosip	2225.78	2004.29
ENSMUSG00000003423.15	Pih1d1	1019.77	1033.16
ENSMUSG00000003429.11	Rps11	16671.9	20287
ENSMUSG00000003435.9	Supt5	10918.8	10891.9
ENSMUSG00000003436.11	Dll3	75.6864	76.2668
ENSMUSG00000003437.14	Paf1	2708.78	2636.8
ENSMUSG00000003438.17	Timm50	2338.31	2783.23
ENSMUSG00000003444.8	Med29	923.175	908.084
ENSMUSG00000003452.15	Bicd1	911.225	700.638
ENSMUSG00000003458.12	Ncstn	2157.06	2252.41
ENSMUSG00000003464.13	Pex19	2422.96	1906.67
ENSMUSG00000003469.9	Phyhip	183.241	308.118
ENSMUSG00000003476.16	Crhr2	13.9422	36.6081
ENSMUSG00000003477.5	Inmt	0	0
ENSMUSG00000003484.4	Cyp4f18	0	0
ENSMUSG00000003500.13	Impdh1	2158.06	1756.17
ENSMUSG00000003505.15	Psg18	0	0
ENSMUSG00000003518.13	Dusp3	525.821	616.236
ENSMUSG00000003526.11	Prodh	557.689	486.074
ENSMUSG00000003527.8	Dgcr14	1291.65	1213.15
ENSMUSG00000003528.14	Slc25a1	2919.9	2948.98
ENSMUSG00000003531.14	Dgcr6	433.205	509.463
ENSMUSG00000003534.17	Ddr1	835.538	850.121
ENSMUSG00000003541.6	Ier3	290.795	356.929
ENSMUSG00000003545.3	Fosb	7.96699	26.4392
ENSMUSG00000003546.9	Klc4	991.891	889.78
ENSMUSG00000003549.9	Ercc1	582.586	605.05
ENSMUSG00000003555.7	Cyp17a1	6.97112	0
ENSMUSG00000003559.7	As3mt	635.368	756.567
ENSMUSG00000003573.15	Homer3	1413.15	1261.96
ENSMUSG00000003575.13	Crtc1	802.674	705.723
ENSMUSG00000003581.14	Rnf215	466.069	472.854
ENSMUSG00000003585.13	Sec14l2	337.601	352.861
ENSMUSG00000003604.14	Aven	1120.36	1240.61
ENSMUSG00000003617.16	Cp	1.99175	4.06757
ENSMUSG00000003623.4	Crot	1236.88	1370.77
ENSMUSG00000003644.17	Rps6ka1	4441.6	4667.53
ENSMUSG00000003657.9	Calb2	76.6823	54.9121
ENSMUSG00000003660.10	Snrnp200	19951.3	19152.1
ENSMUSG00000003662.10	Ciao1	1390.24	1460.26
ENSMUSG00000003665.6	Has1	11.9505	14.2365
ENSMUSG00000003680.15	Taf6l	1538.63	1557.88
ENSMUSG00000003721.14	Insig2	665.244	740.297
ENSMUSG00000003731.13	Kpna6	7544.74	7396.87
ENSMUSG00000003746.16	Man1a	286.812	234.902
ENSMUSG00000003752.9	Itpkc	552.71	635.557
ENSMUSG00000003762.13	Coq8b	577.607	593.865
ENSMUSG00000003778.14	Brd8	8735.81	8070.05
ENSMUSG00000003779.15	Kif20a	13506	11924.1
ENSMUSG00000003808.18	Farsa	4608.9	4355.35
ENSMUSG00000003809.14	Gcdh	2393.09	2505.62
ENSMUSG00000003810.12	Mast2	3710.63	3573.36
ENSMUSG00000003812.13	Dnase2a	937.117	1010.79
ENSMUSG00000003813.15	Rad23a	4072.13	3899.78
ENSMUSG00000003814.8	Calr	35166.3	32632
ENSMUSG00000003824.12	Syce2	1815.48	1459.24
ENSMUSG00000003847.16	Nfat5	3073.27	3401.5
ENSMUSG00000003848.14	Nob1	2859.15	2419.18
ENSMUSG00000003849.8	Nqo1	825.58	1033.16
ENSMUSG00000003863.18	Ppfia3	603.5	620.304
ENSMUSG00000003865.16	Gys1	2186.94	2818.82
ENSMUSG00000003868.14	Ruvbl2	10467.6	9943.16
ENSMUSG00000003872.9	Lin7b	64.7318	53.8952
ENSMUSG00000003873.11	Bax	2972.68	3924.18
ENSMUSG00000003882.4	Il7r	0	4.06757
ENSMUSG00000003923.14	Tfam	3083.23	2674.42
ENSMUSG00000003929.10	Zfp81	882.344	1038.25
ENSMUSG00000003934.5	Efnb3	845.497	803.344
ENSMUSG00000003948.17	Mmd	341.585	428.111
ENSMUSG00000003949.16	Hlf	40.8308	12.2027
ENSMUSG00000003955.7	Fam162a	1762.7	1486.7
ENSMUSG00000003970.8	Rpl8	52349.1	53698
ENSMUSG00000003974.6	Grm3	3.9835	0
ENSMUSG00000003992.14	Ssbp2	128.468	101.689
ENSMUSG00000004018.9	Fancl	1578.46	1284.33
ENSMUSG00000004031.13	Brinp2	0	20.3378
ENSMUSG00000004032.10	Gstm5	56.7648	39.6588
ENSMUSG00000004035.12	Gstm7	87.6369	65.081
ENSMUSG00000004038.9	Gstm3	25.8927	57.9628
ENSMUSG00000004040.16	Stat3	6756.01	6180.67
ENSMUSG00000004043.14	Stat5a	310.713	331.507
ENSMUSG00000004044.9	Cavin1	2191.92	1868.03
ENSMUSG00000004054.8	Map3k11	656.281	676.233
ENSMUSG00000004056.15	Akt2	1526.67	2572.73
ENSMUSG00000004069.16	Dnaja3	3641.91	3680.13
ENSMUSG00000004070.15	Hmox2	1857.31	1250.78
ENSMUSG00000004071.12	Cdip1	1909.09	1702.28
ENSMUSG00000004085.14	Map3k20	912.221	1030.11
ENSMUSG00000004096.9	Cwc15	2911.94	2667.31
ENSMUSG00000004098.7	Col5a3	358.515	306.084
ENSMUSG00000004099.16	Dnmt1	21011	21353.7
ENSMUSG00000004100.12	Ppan	5655.57	5305.12
ENSMUSG00000004105.8	Angptl2	33.8597	0
ENSMUSG00000004110.15	Cacna1e	15.934	10.1689
ENSMUSG00000004113.18	Cacna1b	437.189	372.182
ENSMUSG00000004127.12	Trmt10a	1692.99	1407.38
ENSMUSG00000004151.17	Etv1	520.842	249.138
ENSMUSG00000004187.10	Kifc2	754.873	779.956
ENSMUSG00000004207.14	Psap	9032.58	9439.8
ENSMUSG00000004221.16	Ikbkg	615.45	683.351
ENSMUSG00000004231.15	Pax2	41.8267	36.6081
ENSMUSG00000004233.14	Wars2	311.709	170.838
ENSMUSG00000004263.15	Atn1	1884.19	1871.08
ENSMUSG00000004264.17	Phb2	11705.5	10970.2
ENSMUSG00000004266.15	Ptpn6	836.534	877.577
ENSMUSG00000004267.16	Eno2	106.559	209.48
ENSMUSG00000004268.11	Emg1	3768.39	3525.56
ENSMUSG00000004270.13	Lpcat3	1902.12	1967.68
ENSMUSG00000004285.12	Atp6v1f	1610.33	1602.62
ENSMUSG00000004296.14	Il12b	0	0
ENSMUSG00000004317.14	Clcn5	726.988	559.29
ENSMUSG00000004319.15	Clcn3	7345.57	7610.41
ENSMUSG00000004328.15	Hif3a	471.048	345.743
ENSMUSG00000004341.8	Gpx6	68.7153	74.2331
ENSMUSG00000004344.12	Gpx5	0	0
ENSMUSG00000004347.16	Pde1c	7.96699	0
ENSMUSG00000004356.8	Utp20	11714.5	10614.3
ENSMUSG00000004359.16	Spic	165.315	197.277
ENSMUSG00000004360.9	9330159F19Rik	165.315	133.213
ENSMUSG00000004364.14	Cul3	5419.55	5263.43
ENSMUSG00000004366.3	Sst	0	0
ENSMUSG00000004371.14	Il11	0	20.3378
ENSMUSG00000004383.18	Large1	781.761	862.324
ENSMUSG00000004393.10	Ddx56	4643.76	4064.51
ENSMUSG00000004394.12	Tmed4	1753.73	1744.99
ENSMUSG00000004415.15	Col26a1	34.8556	29.4898
ENSMUSG00000004446.12	Bid	2434.91	2170.05
ENSMUSG00000004451.14	Ralb	1726.85	1841.59
ENSMUSG00000004455.16	Ppp1cc	5657.56	5966.1
ENSMUSG00000004460.16	Dnajb11	3772.37	3492
ENSMUSG00000004462.6	Tbccd1	871.39	794.192
ENSMUSG00000004473.10	Clec11a	26.8886	56.9459
ENSMUSG00000004500.9	Zfp324	267.89	225.75
ENSMUSG00000004508.6	Gab2	16.9299	32.5405
ENSMUSG00000004530.12	Coro1c	9395.08	8764.59
ENSMUSG00000004535.12	Tax1bp1	6568.79	6237.61
ENSMUSG00000004540.7	Psg17	0	0
ENSMUSG00000004542.15	Psg19	0	0
ENSMUSG00000004552.16	Ctse	0	0
ENSMUSG00000004558.14	Ndrg2	1715.89	1816.17
ENSMUSG00000004561.14	Mettl17	760.848	731.145
ENSMUSG00000004562.16	Arhgef40	543.747	671.148
ENSMUSG00000004565.15	Pnpla6	7111.54	6607.76
ENSMUSG00000004567.16	Mcoln1	2038.55	2240.21
ENSMUSG00000004568.12	Arhgef18	5023.19	4801.76
ENSMUSG00000004591.16	Pkn2	5394.65	5145.47
ENSMUSG00000004609.11	Cd33	0	6.10135
ENSMUSG00000004610.4	Etfb	2264.62	2051.07
ENSMUSG00000004612.9	Nkg7	0	0
ENSMUSG00000004613.7	Lim2	0	0
ENSMUSG00000004626.14	Stxbp2	2542.47	2539.18
ENSMUSG00000004630.18	Pcp2	19.9175	22.3716
ENSMUSG00000004631.15	Sgce	184.237	139.314
ENSMUSG00000004633.17	Chn2	56.7648	30.5067
ENSMUSG00000004637.15	Wwox	795.703	934.523
ENSMUSG00000004642.13	Slbp	4132.88	3273.37
ENSMUSG00000004651.6	Tyr	0	0
ENSMUSG00000004654.6	Ghrhr	0	0
ENSMUSG00000004655.5	Aqp1	0	0
ENSMUSG00000004661.15	Arid3b	2649.02	3153.38
ENSMUSG00000004665.10	Cnn2	1203.02	1299.59
ENSMUSG00000004667.18	Polr2e	6242.14	6571.15
ENSMUSG00000004668.14	Abca13	82.6575	47.7939
ENSMUSG00000004677.17	Myo9b	6017.07	5782.04
ENSMUSG00000004698.10	Hdac9	61.7442	47.7939
ENSMUSG00000004707.14	Ly9	0	0
ENSMUSG00000004709.14	Cd244	0	0
ENSMUSG00000004730.14	Adgre1	0	0
ENSMUSG00000004748.5	Mtfp1	464.077	506.412
ENSMUSG00000004768.14	Rab23	1060.61	937.574
ENSMUSG00000004771.12	Rab11a	1156.21	1264
ENSMUSG00000004788.11	Eif2b2	1488.83	1394.16
ENSMUSG00000004789.10	Dlst	3218.66	3259.14
ENSMUSG00000004791.7	Pgf	18.9216	22.3716
ENSMUSG00000004798.14	Ulk2	546.735	540.986
ENSMUSG00000004814.10	Ccl24	0	0
ENSMUSG00000004815.12	Dgkq	756.864	795.209
ENSMUSG00000004821.1	Tmed11	0	0
ENSMUSG00000004837.2	Grap	16.9299	0
ENSMUSG00000004842.18	Pou1f1	0	0
ENSMUSG00000004843.6	Chmp2b	691.137	867.408
ENSMUSG00000004846.10	Plod3	2032.58	1933.11
ENSMUSG00000004849.14	Ap1s1	1388.25	1346.36
ENSMUSG00000004864.12	Mapk13	383.411	508.446
ENSMUSG00000004865.15	Srpk1	9132.16	8615.1
ENSMUSG00000004872.15	Pax3	0	5.08446
ENSMUSG00000004880.11	Lbr	8893.15	8036.49
ENSMUSG00000004885.5	Crabp2	85.6452	67.1148
ENSMUSG00000004891.16	Nes	980.936	745.381
ENSMUSG00000004892.13	Bcan	210.129	263.375
ENSMUSG00000004894.10	Hapln2	0	0
ENSMUSG00000004895.9	Prcc	3852.04	3746.23
ENSMUSG00000004896.16	Rrnad1	827.571	1026.04
ENSMUSG00000004897.16	Hdgf	17100.2	17218
ENSMUSG00000004902.7	Slc25a18	0	15.2534
ENSMUSG00000004929.12	Thop1	7525.82	6763.34
ENSMUSG00000004931.11	Apba3	511.879	752.5
ENSMUSG00000004933.17	Matk	75.6864	105.757
ENSMUSG00000004934.14	Pias4	3344.14	3424.89
ENSMUSG00000004936.8	Map2k1	4950.49	5005.14
ENSMUSG00000004937.6	Sgta	4446.58	4214
ENSMUSG00000004939.7	Nmrk2	0	0
ENSMUSG00000004945.15	Tmem242	571.632	555.223
ENSMUSG00000004947.15	Dtx2	986.911	1033.16
ENSMUSG00000004948.12	Zp3	230.047	223.716
ENSMUSG00000004951.10	Hspb1	15769.7	15269.6
ENSMUSG00000004952.13	Rasa4	1292.64	1236.54
ENSMUSG00000004961.7	Syt5	48.7978	86.4358
ENSMUSG00000004980.16	Hnrnpa2b1	41888.5	37039.2
ENSMUSG00000004988.9	Fxyd4	5.97524	2.03378
ENSMUSG00000004994.12	Ccdc130	514.867	599.966
ENSMUSG00000004996.9	Mri1	1128.33	1199.93
ENSMUSG00000005034.15	Prkacb	2072.41	2074.46
ENSMUSG00000005043.13	Sgsh	191.208	213.547
ENSMUSG00000005045.16	Chd5	528.809	634.54
ENSMUSG00000005054.7	Cstb	1194.05	999.604
ENSMUSG00000005057.13	Sh2b2	149.381	194.226
ENSMUSG00000005069.12	Pex5	2029.59	2102.93
ENSMUSG00000005078.16	Jkamp	764.831	733.179
ENSMUSG00000005087.17	Cd44	0	5.08446
ENSMUSG00000005089.15	Slc1a2	0	0
ENSMUSG00000005102.13	Eif2ak4	1688.01	1653.47
ENSMUSG00000005103.12	Wdr1	3347.13	2907.29
ENSMUSG00000005107.13	Slc2a9	16.9299	0
ENSMUSG00000005124.9	Wisp1	7.96699	15.2534
ENSMUSG00000005125.12	Ndrg1	1448	1438.9
ENSMUSG00000005131.4	4930550C14Rik	24.8969	26.4392
ENSMUSG00000005142.10	Man2b1	4027.31	4586.18
ENSMUSG00000005148.7	Klf5	5168.59	5202.42
ENSMUSG00000005150.16	Wdr83	796.699	768.77
ENSMUSG00000005161.15	Prdx2	5448.43	5362.07
ENSMUSG00000005198.15	Polr2a	51588.3	48922.6
ENSMUSG00000005202.2	Shbg	14.9381	0
ENSMUSG00000005204.12	Senp3	14684.2	14497.8
ENSMUSG00000005220.10	Corin	39.835	8.13513
ENSMUSG00000005225.15	Plekha8	2730.69	2516.81
ENSMUSG00000005232.11	G6pc2	0	4.06757
ENSMUSG00000005233.16	Spc25	1867.26	2843.23
ENSMUSG00000005237.14	Dnah2	488.974	539.969
ENSMUSG00000005251.14	Ripk4	346.564	468.787
ENSMUSG00000005262.12	Ufd1	1300.61	1325.01
ENSMUSG00000005267.13	Zfp287	129.464	165.753
ENSMUSG00000005268.20	Prlr	11.9505	12.2027
ENSMUSG00000005299.6	Letm1	2474.75	2637.82
ENSMUSG00000005312.15	Ubqln1	9200.88	10116
ENSMUSG00000005320.9	Fgfr4	234.03	296.932
ENSMUSG00000005338.13	Cadm3	4.97937	0
ENSMUSG00000005339.10	Fcer1a	0	0
ENSMUSG00000005354.15	Txn2	1135.3	1053.5
ENSMUSG00000005355.9	Casp14	43.8185	30.5067
ENSMUSG00000005357.9	Slc1a6	39.835	33.5574
ENSMUSG00000005360.14	Slc1a3	435.197	461.669
ENSMUSG00000005362.14	Crbn	1892.16	1748.04
ENSMUSG00000005364.11	Il5ra	0	0
ENSMUSG00000005370.3	Msh6	39860.9	38199.5
ENSMUSG00000005371.14	Fbxo11	1989.76	2936.78
ENSMUSG00000005373.13	Mlxipl	308.721	347.777
ENSMUSG00000005374.13	Tbl2	3866.98	4188.58
ENSMUSG00000005378.17	Wbscr22	1698.96	2022.6
ENSMUSG00000005397.8	Nid1	9283.54	9523.19
ENSMUSG00000005410.6	Mcm5	24790.3	22704.1
ENSMUSG00000005413.8	Hmox1	5588.84	4621.77
ENSMUSG00000005417.17	Mprip	7832.55	8587.65
ENSMUSG00000005442.13	Cic	8915.06	9205.92
ENSMUSG00000005447.12	Pafah1b3	908.237	867.408
ENSMUSG00000005465.9	Il27ra	150.377	183.04
ENSMUSG00000005469.10	Prkaca	4129.89	4284.16
ENSMUSG00000005470.8	Asf1b	2640.06	2635.78
ENSMUSG00000005474.9	Myl10	0	0
ENSMUSG00000005481.18	Ddx39	10869	9269.98
ENSMUSG00000005483.10	Dnajb1	2764.55	2968.31
ENSMUSG00000005493.15	Msh4	15.934	70.1655
ENSMUSG00000005501.14	Usp40	1066.58	944.692
ENSMUSG00000005503.8	Evx1	18.9216	4.06757
ENSMUSG00000005505.12	Kbtbd4	1029.73	899.949
ENSMUSG00000005506.16	Celf1	13285	14159.2
ENSMUSG00000005510.9	Ndufs3	1829.42	1968.7
ENSMUSG00000005514.14	Por	2471.76	2226.99
ENSMUSG00000005533.10	Igf1r	1369.33	1660.58
ENSMUSG00000005534.10	Insr	1059.61	595.898
ENSMUSG00000005540.10	Fcer2a	0	0
ENSMUSG00000005547.14	Cyp2a5	0	0
ENSMUSG00000005553.14	Atp4a	12.9464	25.4223
ENSMUSG00000005566.14	Trim28	60684.6	54584.7
ENSMUSG00000005575.16	Ube2m	1410.16	1429.75
ENSMUSG00000005580.11	Adcy9	291.791	315.236
ENSMUSG00000005583.16	Mef2c	12.9464	0
ENSMUSG00000005609.16	Ctr9	3275.43	3238.8
ENSMUSG00000005610.17	Eif4g2	52647.9	47766.4
ENSMUSG00000005611.15	Mrvi1	3.9835	12.2027
ENSMUSG00000005615.14	Pcyt1a	1497.79	1130.78
ENSMUSG00000005621.11	Zfp592	1825.44	1876.16
ENSMUSG00000005625.15	Psmd4	5543.03	5665.1
ENSMUSG00000005628.12	Tmod4	25.8927	22.3716
ENSMUSG00000005640.11	Insrr	8.96287	0
ENSMUSG00000005649.17	Cabp5	0	0
ENSMUSG00000005656.9	Snx6	2622.14	2372.41
ENSMUSG00000005667.8	Mthfd2	3648.88	3990.28
ENSMUSG00000005672.12	Kit	8517.71	10203.5
ENSMUSG00000005674.9	Tomm40l	633.376	552.172
ENSMUSG00000005677.14	Nr1i3	142.41	18.304
ENSMUSG00000005681.12	Apoa2	3.9835	5.08446
ENSMUSG00000005682.9	Pan2	4495.38	4128.58
ENSMUSG00000005683.8	Cs	14641.3	15362.2
ENSMUSG00000005686.17	Ampd3	863.423	796.226
ENSMUSG00000005687.14	Bcas2	4454.54	3832.66
ENSMUSG00000005696.11	Sh2d1a	0	0
ENSMUSG00000005698.15	Ctcf	8860.29	8711.71
ENSMUSG00000005699.16	Pard6a	214.113	316.253
ENSMUSG00000005705.10	Agrp	6.97112	28.473
ENSMUSG00000005716.16	Pvalb	0	0
ENSMUSG00000005718.7	Tfap4	1168.16	1087.06
ENSMUSG00000005732.14	Ranbp1	11457.5	10528.9
ENSMUSG00000005763.15	Cd247	1087.49	1067.74
ENSMUSG00000005774.12	Rfx5	445.156	713.858
ENSMUSG00000005779.12	Psmb4	5001.28	4974.63
ENSMUSG00000005800.3	Mmp8	0	0
ENSMUSG00000005802.12	Slc30a4	274.861	350.827
ENSMUSG00000005803.14	Sqor	7.96699	4.06757
ENSMUSG00000005804.14	Bloc1s6	448.143	412.858
ENSMUSG00000005813.12	Metap1	3752.45	3470.65
ENSMUSG00000005823.8	Gpr108	574.619	615.219
ENSMUSG00000005824.6	Tnfsf14	0	0
ENSMUSG00000005836.8	Gata6	207.142	171.855
ENSMUSG00000005846.11	Rsl1d1	10617	9143.89
ENSMUSG00000005864.7	Cnga2	0	0
ENSMUSG00000005871.14	Apc	4210.56	3532.68
ENSMUSG00000005873.5	Reep5	1170.15	1169.42
ENSMUSG00000005881.13	Ergic3	1849.34	1892.43
ENSMUSG00000005882.18	Uqcc1	1037.7	1088.07
ENSMUSG00000005883.15	Spo11	0	0
ENSMUSG00000005886.14	Ncoa2	3519.42	3501.16
ENSMUSG00000005891.7	Prl4a1	0	0
ENSMUSG00000005892.4	Trh	2126.19	1112.48
ENSMUSG00000005893.14	Nr2c2	2197.89	2152.76
ENSMUSG00000005897.14	Nr2c1	336.605	287.78
ENSMUSG00000005899.12	Smpd4	6763.98	6413.53
ENSMUSG00000005907.14	Pex1	1354.39	1338.23
ENSMUSG00000005917.15	Otx1	23.901	10.1689
ENSMUSG00000005936.18	Kctd20	3072.27	4703.12
ENSMUSG00000005947.11	Itgae	120.501	46.777
ENSMUSG00000005949.9	Ctns	1114.38	1042.31
ENSMUSG00000005950.14	P2rx5	197.183	248.121
ENSMUSG00000005951.13	Shpk	143.406	110.841
ENSMUSG00000005952.15	Trpv1	0	0
ENSMUSG00000005958.14	Ephb3	740.93	830.8
ENSMUSG00000005968.14	Tuft1	174.278	217.615
ENSMUSG00000005973.6	Rcn1	3535.35	3251
ENSMUSG00000005980.15	Dnase1	131.455	100.672
ENSMUSG00000005981.11	Trap1	11966.4	11630.2
ENSMUSG00000005982.13	Naa60	795.703	700.638
ENSMUSG00000005983.15	1700037C18Rik	243.989	224.733
ENSMUSG00000005986.15	Ankrd13d	397.354	412.858
ENSMUSG00000005994.14	Tyrp1	0	0
ENSMUSG00000006005.17	Tpr	17117.1	16040.4
ENSMUSG00000006007.14	Pdc	19.9175	24.4054
ENSMUSG00000006010.14	BC003331	936.122	890.797
ENSMUSG00000006014.16	Prg4	51.7854	8.13513
ENSMUSG00000006019.15	Dhx34	725.992	770.804
ENSMUSG00000006021.5	Kptn	373.453	413.875
ENSMUSG00000006024.13	Napa	2736.66	2700.86
ENSMUSG00000006050.11	Sra1	1302.6	1369.75
ENSMUSG00000006056.13	Calcoco2	3403.9	3362.86
ENSMUSG00000006057.15	Atp5g1	7328.64	7135.53
ENSMUSG00000006058.10	Snf8	2104.28	2245.3
ENSMUSG00000006095.12	Tbcb	1759.71	1821.25
ENSMUSG00000006127.9	Inpp5k	1061.6	920.287
ENSMUSG00000006134.3	Crkl	3729.55	3510.31
ENSMUSG00000006143.12	Upk3bl	48.7978	25.4223
ENSMUSG00000006154.13	Eps8l1	0	4.06757
ENSMUSG00000006169.19	Clint1	7892.3	7686.68
ENSMUSG00000006179.9	Prss16	181.249	221.682
ENSMUSG00000006191.17	Cdkal1	833.547	779.956
ENSMUSG00000006200.3	Rhox6	11.9505	15.2534
ENSMUSG00000006204.6	5430419D17Rik	12.9464	9.15202
ENSMUSG00000006205.13	Htra1	925.167	946.726
ENSMUSG00000006215.12	Zbtb17	1665.1	1581.27
ENSMUSG00000006216.10	Clcnkb	314.696	230.834
ENSMUSG00000006218.4	Fam131c	558.685	531.834
ENSMUSG00000006219.12	Fblim1	9476.74	8744.25
ENSMUSG00000006221.7	Hspb7	11.9505	0
ENSMUSG00000006235.6	Epor	219.092	209.48
ENSMUSG00000006241.16	Ccdc159	40.8308	26.4392
ENSMUSG00000006262.15	Mob1b	1879.21	1376.87
ENSMUSG00000006269.7	Atp6v1b1	0	0
ENSMUSG00000006270.7	Vax1	0	0
ENSMUSG00000006273.14	Atp6v1b2	9040.54	8990.34
ENSMUSG00000006276.10	Eps15l1	5188.5	5199.37
ENSMUSG00000006281.7	Tep1	2003.7	2326.65
ENSMUSG00000006288.7	Ttc5	2150.09	2211.74
ENSMUSG00000006289.14	Osgep	1701.95	1878.2
ENSMUSG00000006299.13	Aamp	4776.21	4927.86
ENSMUSG00000006301.17	Tmbim1	513.871	561.324
ENSMUSG00000006304.14	Arpc2	5415.56	5115.98
ENSMUSG00000006307.16	Kmt2b	5772.09	7764.98
ENSMUSG00000006310.10	Zbtb32	509.887	451.5
ENSMUSG00000006311.8	Etv2	18.9216	38.6419
ENSMUSG00000006313.5	Upk1a	134.443	102.706
ENSMUSG00000006315.9	Tmem147	811.637	750.466
ENSMUSG00000006333.14	Rps9	15246.8	15567.6
ENSMUSG00000006335.16	Tfpt	330.63	383.368
ENSMUSG00000006342.15	Susd2	466.069	649.794
ENSMUSG00000006344.17	Ggt5	25.8927	7.11824
ENSMUSG00000006345.10	Ggt1	332.622	280.662
ENSMUSG00000006356.10	Crip2	499.929	980.283
ENSMUSG00000006360.11	Crip1	352.539	500.311
ENSMUSG00000006362.16	Cbfa2t3	11.9505	37.625
ENSMUSG00000006369.14	Fbln1	1630.25	1968.7
ENSMUSG00000006373.10	Pgrmc1	2879.07	2997.8
ENSMUSG00000006378.14	Gcat	2007.68	1784.64
ENSMUSG00000006386.15	Tek	407.312	557.256
ENSMUSG00000006389.13	Mpl	0	8.13513
ENSMUSG00000006390.15	Elovl1	653.293	535.902
ENSMUSG00000006392.16	Med8	1018.78	1113.5
ENSMUSG00000006395.16	Hyi	71.7029	79.3175
ENSMUSG00000006398.15	Cdc20	8541.61	9006.61
ENSMUSG00000006403.13	Adamts4	149.381	194.226
ENSMUSG00000006411.12	Nectin4	69.7112	132.196
ENSMUSG00000006412.10	Pfdn2	2609.19	2973.39
ENSMUSG00000006418.17	Rnf114	3384.98	3618.1
ENSMUSG00000006423.15	C330007P06Rik	1533.65	1213.15
ENSMUSG00000006435.15	Neurl1a	808.65	942.658
ENSMUSG00000006442.10	Srm	5160.62	5803.4
ENSMUSG00000006445.3	Epha2	8300.61	7707.02
ENSMUSG00000006456.10	Rbm14	5653.58	4405.17
ENSMUSG00000006457.3	Actn3	1396.22	1291.45
ENSMUSG00000006462.6	A530013C23Rik	0	0
ENSMUSG00000006463.13	Zdhhc24	438.185	776.905
ENSMUSG00000006464.8	Bbs1	561.673	523.699
ENSMUSG00000006469.13	Slc34a3	51.7854	87.4526
ENSMUSG00000006471.18	Ndor1	2509.6	2383.59
ENSMUSG00000006476.19	Nsmf	152.369	287.78
ENSMUSG00000006488.17	Prl7a1	0	0
ENSMUSG00000006490.3	Prl8a9	0	0
ENSMUSG00000006494.11	Pdk1	7906.24	7460.93
ENSMUSG00000006498.16	Ptbp1	17637.9	16625.2
ENSMUSG00000006517.5	Mvd	2564.38	2360.2
ENSMUSG00000006519.11	Cyba	274.861	310.152
ENSMUSG00000006522.16	Itih3	3.9835	0
ENSMUSG00000006526.12	Tmem110	872.386	904.016
ENSMUSG00000006527.15	Sfmbt1	1548.58	1816.17
ENSMUSG00000006529.15	Itih1	0	0
ENSMUSG00000006538.12	Ihh	4.97937	8.13513
ENSMUSG00000006542.13	Prkag3	7.96699	4.06757
ENSMUSG00000006546.3	Cryba2	0	0
ENSMUSG00000006567.11	Atp7b	422.251	432.179
ENSMUSG00000006570.3	Defb2	0	0
ENSMUSG00000006574.15	Slc4a1	27.8845	38.6419
ENSMUSG00000006575.14	Rundc3a	588.562	762.668
ENSMUSG00000006576.16	Slc4a3	443.164	444.381
ENSMUSG00000006585.3	Cdt1	5763.12	6007.79
ENSMUSG00000006586.15	Runx1t1	93.6122	124.061
ENSMUSG00000006587.6	Snai3	140.418	222.699
ENSMUSG00000006589.8	Aprt	2826.29	3932.32
ENSMUSG00000006599.13	Gtf2h1	4612.89	3325.23
ENSMUSG00000006611.15	Hfe	23.901	29.4898
ENSMUSG00000006638.14	Abhd1	307.725	297.949
ENSMUSG00000006641.12	Slc5a6	864.419	826.733
ENSMUSG00000006642.3	Tcf23	12.9464	8.13513
ENSMUSG00000006649.17	Nphs1	4927.58	4980.73
ENSMUSG00000006651.8	Aplp1	3106.13	2812.72
ENSMUSG00000006673.14	Qrich1	4925.59	4534.32
ENSMUSG00000006675.10	P4htm	483.995	448.449
ENSMUSG00000006676.16	Usp19	5098.87	5386.47
ENSMUSG00000006678.6	Pola1	4931.57	4921.75
ENSMUSG00000006699.17	Cdc42	13272	12655.2
ENSMUSG00000006705.12	Pknox1	1309.57	1359.58
ENSMUSG00000006711.15	D130043K22Rik	23.901	31.5236
ENSMUSG00000006715.11	Gmnn	2537.49	2434.44
ENSMUSG00000006717.7	Acot13	459.098	530.817
ENSMUSG00000006720.16	Zfp184	249.964	291.848
ENSMUSG00000006724.12	Cyp27b1	35.8515	32.5405
ENSMUSG00000006728.12	Cdk4	9262.62	8720.86
ENSMUSG00000006731.10	B4galnt1	347.56	363.03
ENSMUSG00000006732.14	Mettl1	598.52	768.77
ENSMUSG00000006736.9	Tspan31	2362.21	2338.85
ENSMUSG00000006740.13	Kif5b	12368.8	10193.3
ENSMUSG00000006763.14	Saal1	1256.79	1328.06
ENSMUSG00000006764.8	Tph2	22.9051	20.3378
ENSMUSG00000006777.7	Krt23	26.8886	16.2703
ENSMUSG00000006782.16	Cnp	1935.98	2180.21
ENSMUSG00000006784.14	Ttc25	213.117	177.956
ENSMUSG00000006800.13	Sulf2	9219.8	7299.25
ENSMUSG00000006818.4	Sod2	6564.8	6539.63
ENSMUSG00000006850.7	Tmco6	823.588	1014.86
ENSMUSG00000006906.10	Stambp	177.266	299.983
ENSMUSG00000006920.14	Ezh1	2140.13	2956.1
ENSMUSG00000006930.15	Hap1	2744.63	2820.86
ENSMUSG00000006931.15	P3h4	554.702	642.675
ENSMUSG00000006932.17	Ctnnb1	19298	19507
ENSMUSG00000006941.5	Eif1b	723.005	700.638
ENSMUSG00000006948.7	Klk4	0	0
ENSMUSG00000006958.13	Chrd	256.935	212.53
ENSMUSG00000006998.15	Psmd2	18627.8	17256.6
ENSMUSG00000007021.4	Syngr3	178.261	264.392
ENSMUSG00000007029.16	Vars	8781.62	9934.01
ENSMUSG00000007030.8	Vwa7	40.8308	36.6081
ENSMUSG00000007033.4	Hspa1l	44.8143	58.9797
ENSMUSG00000007034.15	Slc44a4	282.828	266.426
ENSMUSG00000007035.15	Msh5	79.6699	56.9459
ENSMUSG00000007036.15	Abhd16a	724.996	810.462
ENSMUSG00000007038.5	Neu1	583.582	613.185
ENSMUSG00000007039.12	Ddah2	2407.03	2410.03
ENSMUSG00000007041.9	Clic1	1533.65	1836.51
ENSMUSG00000007050.17	Lsm2	2505.62	2463.93
ENSMUSG00000007080.14	Pole	8666.1	7997.85
ENSMUSG00000007097.14	Atp1a2	33.8597	49.8277
ENSMUSG00000007107.6	Atp1a4	42.8226	0
ENSMUSG00000007122.11	Casq1	34.8556	43.7263
ENSMUSG00000007207.10	Stx1a	283.824	304.05
ENSMUSG00000007209.4	Ceacam9	13.9422	10.1689
ENSMUSG00000007216.6	Zfp775	510.883	458.618
ENSMUSG00000007279.14	Scube2	97.5957	99.6553
ENSMUSG00000007338.9	Mrpl49	1962.87	1860.91
ENSMUSG00000007379.15	Dennd2c	3842.08	4085.87
ENSMUSG00000007411.16	Mark3	3933.7	4077.73
ENSMUSG00000007415.15	Gatad1	2263.62	2580.87
ENSMUSG00000007440.10	Pcdha11	0	0
ENSMUSG00000007457.3	2310003L06Rik	3.9835	8.13513
ENSMUSG00000007458.14	M6pr	5888.6	5908.14
ENSMUSG00000007476.18	Lrrc8a	573.623	624.371
ENSMUSG00000007480.3	Mc5r	24.8969	21.3547
ENSMUSG00000007564.14	Ppp2r1a	9965.71	9238.46
ENSMUSG00000007570.15	Fance	1102.43	1204
ENSMUSG00000007589.8	Tinf2	1991.75	2063.27
ENSMUSG00000007591.14	Tssk4	0	0
ENSMUSG00000007594.10	Hapln4	225.068	233.885
ENSMUSG00000007603.8	Dus3l	3077.25	2891.02
ENSMUSG00000007610.15	Gtpbp3	1542.61	1591.43
ENSMUSG00000007613.15	Tgfbr1	2130.17	1883.28
ENSMUSG00000007617.18	Homer1	1377.29	1330.09
ENSMUSG00000007646.13	Rad51c	1992.74	1644.31
ENSMUSG00000007653.12	Gabrb2	0	0
ENSMUSG00000007655.16	Cav1	0	0
ENSMUSG00000007656.13	Arpp19	2648.03	3071.01
ENSMUSG00000007659.18	Bcl2l1	915.208	1014.86
ENSMUSG00000007670.9	Khsrp	8738.79	8734.08
ENSMUSG00000007682.6	Dio2	0	0
ENSMUSG00000007721.6	Ccdc124	3051.36	3092.37
ENSMUSG00000007739.10	Cct4	19245.3	17767.1
ENSMUSG00000007777.9	0610009B22Rik	894.295	941.641
ENSMUSG00000007783.10	Cpt1c	1395.22	1871.08
ENSMUSG00000007805.4	Twist2	0	5.08446
ENSMUSG00000007812.16	Zfp655	2483.71	2712.05
ENSMUSG00000007815.13	Rhoa	12838.8	12423.4
ENSMUSG00000007817.14	Zmiz1	1682.03	1582.28
ENSMUSG00000007827.10	Ankrd26	2448.85	2305.29
ENSMUSG00000007833.15	Aldh16a1	2178.97	2260.55
ENSMUSG00000007836.6	Hnrnpa0	11178.7	11378
ENSMUSG00000007837.11	Prrg2	162.327	176.939
ENSMUSG00000007850.16	Hnrnph1	18395.8	13132.1
ENSMUSG00000007867.9	Ift43	161.332	165.753
ENSMUSG00000007872.3	Id3	517.854	202.361
ENSMUSG00000007877.2	Tcap	0	0
ENSMUSG00000007880.16	Arid1a	13540.9	17799.7
ENSMUSG00000007888.15	Crlf1	121.497	82.3682
ENSMUSG00000007891.16	Ctsd	6227.2	7323.65
ENSMUSG00000007892.8	Rplp1	20830.7	23538
ENSMUSG00000007907.4	Cabs1	3.9835	0
ENSMUSG00000007908.14	Hmgcll1	107.554	150.5
ENSMUSG00000007944.8	Ttc9b	9.95874	63.0473
ENSMUSG00000007946.11	Phox2a	94.608	133.213
ENSMUSG00000007950.9	Abhd8	507.896	610.135
ENSMUSG00000007987.12	Ift22	269.882	250.155
ENSMUSG00000007989.7	Fzd3	626.405	632.506
ENSMUSG00000008028.15	1700008O03Rik	141.414	140.331
ENSMUSG00000008035.12	Mid1ip1	420.259	383.368
ENSMUSG00000008036.11	Ap2s1	1549.58	1656.52
ENSMUSG00000008090.14	Fgfrl1	238.014	322.355
ENSMUSG00000008129.14	4930432K21Rik	177.266	252.189
ENSMUSG00000008136.14	Fhl2	4.97937	0
ENSMUSG00000008140.17	Emc10	1489.83	1469.41
ENSMUSG00000008153.11	Clstn3	1028.74	972.148
ENSMUSG00000008167.14	Fbxw9	1830.42	1732.78
ENSMUSG00000008193.13	Spib	19.9175	0
ENSMUSG00000008200.14	Fnbp4	6007.11	6050.5
ENSMUSG00000008206.16	Cers4	2222.79	1636.18
ENSMUSG00000008226.14	Scrn3	960.023	786.057
ENSMUSG00000008301.11	Phax	2267.61	1960.57
ENSMUSG00000008305.18	Tle1	1370.32	1320.94
ENSMUSG00000008307.11	1700109H08Rik	116.517	109.824
ENSMUSG00000008318.10	Relt	366.482	323.371
ENSMUSG00000008333.12	Snrpb2	3640.92	3367.94
ENSMUSG00000008348.9	Ubc	10781.3	12343
ENSMUSG00000008373.16	Prpf31	4881.77	4160.1
ENSMUSG00000008384.8	Sertad1	281.832	257.273
ENSMUSG00000008393.8	Carhsp1	2334.33	2368.34
ENSMUSG00000008398.15	Elk3	593.541	705.723
ENSMUSG00000008429.8	Herpud2	1375.3	1430.77
ENSMUSG00000008435.15	Rdh13	956.039	901.983
ENSMUSG00000008438.3	Adam21	3.9835	9.15202
ENSMUSG00000008450.8	Nutf2	3709.63	6357.6
ENSMUSG00000008461.6	Fut1	3.9835	0
ENSMUSG00000008475.13	Arpc5	1177.12	2840.18
ENSMUSG00000008482.8	Rnf151	10.9546	13.2196
ENSMUSG00000008489.18	Elavl2	1823.45	2042.93
ENSMUSG00000008496.19	Pou2f2	199.175	237.953
ENSMUSG00000008540.11	Mgst1	64.7318	47.7939
ENSMUSG00000008575.17	Nfib	1192.06	1067.74
ENSMUSG00000008590.4	Htr3b	0	0
ENSMUSG00000008601.12	Rab25	58.7566	30.5067
ENSMUSG00000008604.11	Ubqln4	8952.91	8879.49
ENSMUSG00000008658.15	Rbfox1	0	0
ENSMUSG00000008668.14	Rps18	17450.7	19310.8
ENSMUSG00000008682.13	Rpl10	13762	13696.5
ENSMUSG00000008683.16	Rps15a	18222.5	17774.2
ENSMUSG00000008690.15	Ncaph2	5966.28	6280.32
ENSMUSG00000008730.17	Hipk1	2949.78	2716.12
ENSMUSG00000008734.9	Gprc5b	386.399	398.621
ENSMUSG00000008763.16	Man1a2	1920.05	1726.68
ENSMUSG00000008789.10	Ceacam5	0	0
ENSMUSG00000008813.12	Tppp2	0	0
ENSMUSG00000008822.15	Acyp1	180.253	217.615
ENSMUSG00000008843.4	Cldn13	0	0
ENSMUSG00000008845.9	Cd163	3.9835	3.05067
ENSMUSG00000008855.17	Hdac5	2714.75	3053.72
ENSMUSG00000008859.8	Rala	2327.36	2326.65
ENSMUSG00000008874.3	Clec3a	0	0
ENSMUSG00000008892.12	Vdac3	6471.19	6076.94
ENSMUSG00000008932.9	Slc1a7	1.99175	4.06757
ENSMUSG00000008958.14	Vps72	1981.79	1900.57
ENSMUSG00000008976.16	Gabpa	9468.77	9272.01
ENSMUSG00000008999.7	Bmp7	424.242	498.277
ENSMUSG00000009013.5	Dynll1	7094.61	6299.64
ENSMUSG00000009030.14	Pdcl	1878.22	725.043
ENSMUSG00000009035.13	Tmem184b	4251.39	4754.98
ENSMUSG00000009047.3	Gm5965	0	0
ENSMUSG00000009070.14	Rsph14	3.9835	0
ENSMUSG00000009073.16	Nf2	7161.33	7310.43
ENSMUSG00000009075.2	Cabp7	434.201	405.74
ENSMUSG00000009076.10	Zmat5	923.175	769.787
ENSMUSG00000009079.16	Ewsr1	20401.5	20231.1
ENSMUSG00000009090.17	Ap1b1	6693.27	6591.49
ENSMUSG00000009092.5	Derl3	241.997	296.932
ENSMUSG00000009093.7	Gstt4	14.9381	4.06757
ENSMUSG00000009097.9	Tbx1	25.8927	17.2872
ENSMUSG00000009108.15	Gnat2	19.9175	24.4054
ENSMUSG00000009112.4	Bcl2l13	2447.86	2500.54
ENSMUSG00000009114.17	2610028H24Rik	34.8556	31.5236
ENSMUSG00000009115.5	Spatc1l	0	0
ENSMUSG00000009145.6	Dqx1	9.95874	40.6757
ENSMUSG00000009185.2	Ccl8	0	0
ENSMUSG00000009207.15	Lnpk	1135.3	1070.79
ENSMUSG00000009210.10	Prr29	0	0
ENSMUSG00000009214.9	Mymk	0	0
ENSMUSG00000009216.7	Fam163b	59.7524	53.8952
ENSMUSG00000009246.14	Trpm5	14.9381	13.2196
ENSMUSG00000009248.6	Ascl2	23.901	91.5202
ENSMUSG00000009281.6	Rarres2	93.6122	48.8108
ENSMUSG00000009291.13	Pttg1ip	2423.96	2450.71
ENSMUSG00000009292.18	Trpm2	12.9464	2.03378
ENSMUSG00000009293.17	Ube2g2	1169.16	1244.67
ENSMUSG00000009350.13	Mpo	0	0
ENSMUSG00000009356.12	Lpo	0	4.06757
ENSMUSG00000009376.15	Met	157.348	217.615
ENSMUSG00000009378.3	Slc16a12	0	5.08446
ENSMUSG00000009394.13	Syn2	7.96699	0
ENSMUSG00000009406.13	Elk1	1572.49	1631.09
ENSMUSG00000009418.15	Nav1	1592.4	1706.34
ENSMUSG00000009470.17	Tnpo1	9359.22	9059.48
ENSMUSG00000009471.4	Myod1	0	5.08446
ENSMUSG00000009487.10	Otog	7.96699	12.2027
ENSMUSG00000009535.13	Rnmt	3967.56	3589.63
ENSMUSG00000009545.14	Kcnq1	4.97937	6.10135
ENSMUSG00000009549.14	Srp14	1499.79	1979.89
ENSMUSG00000009551.2	6330409D20Rik	0	0
ENSMUSG00000009555.16	Cdk9	2203.87	2161.91
ENSMUSG00000009563.16	Tor2a	731.967	767.753
ENSMUSG00000009566.12	Fpgs	3170.86	3333.37
ENSMUSG00000009569.14	Mkl2	1883.2	1779.56
ENSMUSG00000009575.14	Cbx5	15984.8	14287.3
ENSMUSG00000009580.15	Odam	0	0
ENSMUSG00000009585.17	Apobec3	2914.92	2731.37
ENSMUSG00000009588.9	St6galnac1	0	0
ENSMUSG00000009596.9	Taf7l	241.997	341.675
ENSMUSG00000009614.16	Sardh	0	4.06757
ENSMUSG00000009621.18	Vav2	1385.26	1467.37
ENSMUSG00000009628.14	Tex15	961.018	921.303
ENSMUSG00000009630.10	Ppp2cb	3210.7	2904.24
ENSMUSG00000009633.3	G0s2	25.8927	30.5067
ENSMUSG00000009640.11	Dmap1	1378.29	1369.75
ENSMUSG00000009646.13	Pla2g12b	7.96699	11.1858
ENSMUSG00000009647.13	Mcu	437.189	425.061
ENSMUSG00000009654.4	Oit3	0	0
ENSMUSG00000009670.11	Tex11	900.27	719.959
ENSMUSG00000009681.10	Bcr	1620.29	1842.61
ENSMUSG00000009687.14	Fxyd5	80.6658	56.9459
ENSMUSG00000009731.4	Kcnd1	535.78	570.476
ENSMUSG00000009733.8	Tfcp2	1045.67	1102.31
ENSMUSG00000009734.18	Pou6f2	12.9464	0
ENSMUSG00000009739.16	Pou6f1	222.08	305.067
ENSMUSG00000009741.15	Ubp1	3655.85	3696.4
ENSMUSG00000009772.15	Nuak2	251.956	345.743
ENSMUSG00000009828.15	Ick	910.229	962.996
ENSMUSG00000009863.14	Sdhb	2364.2	2591.04
ENSMUSG00000009876.13	Cox4i2	106.559	67.1148
ENSMUSG00000009894.15	Snap47	2088.35	1881.25
ENSMUSG00000009900.7	Wnt3a	32.8638	51.8615
ENSMUSG00000009905.5	Kdsr	1011.81	1126.72
ENSMUSG00000009907.17	Vps4b	3681.75	3477.77
ENSMUSG00000009927.9	Rps25	5703.37	8400.54
ENSMUSG00000009941.10	Nxf2	27.8845	69.1486
ENSMUSG00000009995.17	Taz	430.218	549.121
ENSMUSG00000010021.13	Kif19a	70.7071	72.1993
ENSMUSG00000010025.19	Aldh3a2	2386.11	2146.66
ENSMUSG00000010044.12	Zmynd10	11.9505	13.2196
ENSMUSG00000010045.2	Tmem115	712.05	681.317
ENSMUSG00000010047.12	Hyal2	702.091	804.361
ENSMUSG00000010048.10	Ifrd2	2789.44	2478.16
ENSMUSG00000010051.15	Hyal1	194.195	225.75
ENSMUSG00000010054.4	Tusc2	830.559	811.479
ENSMUSG00000010057.8	Nprl2	624.413	664.03
ENSMUSG00000010064.15	Slc38a3	132.451	126.095
ENSMUSG00000010066.15	Cacna2d2	263.907	289.814
ENSMUSG00000010067.13	Rassf1	422.251	344.726
ENSMUSG00000010080.15	Epn3	6.97112	2.03378
ENSMUSG00000010086.17	Rnf112	2.98762	6.10135
ENSMUSG00000010095.13	Slc3a2	7693.13	8682.22
ENSMUSG00000010097.13	Nxf1	7616.44	6725.72
ENSMUSG00000010110.17	Stx5a	880.353	725.043
ENSMUSG00000010122.14	Slc47a1	866.41	720.976
ENSMUSG00000010136.14	Pifo	22.9051	31.5236
ENSMUSG00000010142.12	Tnfrsf13b	51.7854	48.8108
ENSMUSG00000010154.7	Spire2	1224.93	1466.36
ENSMUSG00000010175.13	Prox1	7.96699	13.2196
ENSMUSG00000010205.11	Raver1	3750.46	5211.57
ENSMUSG00000010277.7	2610507B11Rik	29201	28169.9
ENSMUSG00000010290.7	AI597479	1368.33	1471.44
ENSMUSG00000010307.7	Tmem86a	63.7359	117.959
ENSMUSG00000010311.15	Optc	0	0
ENSMUSG00000010342.16	Tex14	5069	4304.5
ENSMUSG00000010358.13	Ifi35	325.651	317.27
ENSMUSG00000010362.9	Rdm1	1415.14	1414.5
ENSMUSG00000010376.14	Nedd8	2278.56	2337.83
ENSMUSG00000010392.8	Gosr1	2539.48	2440.54
ENSMUSG00000010406.11	Mrpl52	1319.53	1334.16
ENSMUSG00000010435.7	Spaca7	0	0
ENSMUSG00000010453.12	Kansl3	2757.58	3349.64
ENSMUSG00000010461.15	Eya4	0	0
ENSMUSG00000010476.14	Ebf3	5.97524	16.2703
ENSMUSG00000010492.10	Uckl1os	78.674	66.0979
ENSMUSG00000010505.16	Myt1	3.9835	13.2196
ENSMUSG00000010517.7	Faf1	4427.66	4257.72
ENSMUSG00000010529.6	Gm266	9.95874	26.4392
ENSMUSG00000010538.14	Tsacc	117.513	118.976
ENSMUSG00000010554.14	Mettl16	5552.99	5294.95
ENSMUSG00000010592.8	Dazl	8055.62	5288.85
ENSMUSG00000010601.13	Apol7a	7.96699	0
ENSMUSG00000010607.8	Pigyl	346.564	469.804
ENSMUSG00000010608.15	Rbm25	14274.9	14367.7
ENSMUSG00000010609.15	Psen2	271.874	345.743
ENSMUSG00000010651.4	Acaa1b	219.092	204.395
ENSMUSG00000010660.3	Plcd1	1624.27	1601.6
ENSMUSG00000010663.4	Fads1	2655	2910.34
ENSMUSG00000010721.15	Lmbr1	652.297	622.337
ENSMUSG00000010751.15	Tnfrsf22	1030.73	950.793
ENSMUSG00000010755.17	Cars	3777.35	3646.57
ENSMUSG00000010760.5	Phlda2	376.44	413.875
ENSMUSG00000010796.11	Asz1	104.567	214.564
ENSMUSG00000010797.6	Wnt2	0	0
ENSMUSG00000010803.13	Gabra1	3.9835	8.13513
ENSMUSG00000010825.17	Grid2ip	33.8597	41.6925
ENSMUSG00000010830.7	Kdelr3	1306.59	1175.53
ENSMUSG00000010841.13	1700006E09Rik	0	2.03378
ENSMUSG00000010911.12	Apip	535.78	474.888
ENSMUSG00000010914.10	Pdhx	2035.57	1750.07
ENSMUSG00000010936.11	Vac14	4461.52	4106.21
ENSMUSG00000011008.13	Mcoln2	0	0
ENSMUSG00000011034.6	Slc5a1	131.455	176.939
ENSMUSG00000011052.6	1700049J03Rik	0	0
ENSMUSG00000011096.17	Akt1s1	1202.02	908.084
ENSMUSG00000011114.18	Tbrg1	5085.93	5289.87
ENSMUSG00000011118.4	Panx3	0	0
ENSMUSG00000011148.14	Adssl1	77.6782	92.5371
ENSMUSG00000011154.17	Cfap161	10.9546	12.2027
ENSMUSG00000011158.8	Brf1	919.192	896.898
ENSMUSG00000011171.11	Vipr2	0	8.13513
ENSMUSG00000011179.8	Odc1	22138.3	19641.3
ENSMUSG00000011254.16	Thg1l	1584.44	1390.09
ENSMUSG00000011256.16	Adam19	4232.46	4169.25
ENSMUSG00000011257.19	Pabpc4	10416.8	9486.58
ENSMUSG00000011263.16	Exoc3l2	84.6493	95.5878
ENSMUSG00000011267.8	Zfp296	1931	1880.23
ENSMUSG00000011305.11	Plin5	113.53	110.841
ENSMUSG00000011306.7	Sugp1	4020.34	3574.37
ENSMUSG00000011349.5	Dmrtc2	90.6245	87.4526
ENSMUSG00000011350.15	Gm5893	0	0
ENSMUSG00000011382.8	Dhdh	914.212	1031.13
ENSMUSG00000011427.16	Zfp790	341.585	282.696
ENSMUSG00000011463.5	Cpb1	9.95874	4.06757
ENSMUSG00000011486.14	Slc25a41	27.8845	21.3547
ENSMUSG00000011589.8	Fsd1	734.955	904.016
ENSMUSG00000011632.7	Pinlyp	0	5.08446
ENSMUSG00000011658.15	Fuz	482.003	336.591
ENSMUSG00000011751.16	Sptbn4	2126.19	2038.87
ENSMUSG00000011752.6	Pgam1	26428.5	25180.3
ENSMUSG00000011831.16	Evi5	3857.02	4618.72
ENSMUSG00000011832.15	Evi5l	350.548	429.128
ENSMUSG00000011837.4	Snapc2	1200.03	1002.65
ENSMUSG00000011877.13	Git1	8855.31	8681.2
ENSMUSG00000011884.13	Gltp	1278.7	1559.91
ENSMUSG00000011958.17	Bnip2	534.784	1027.06
ENSMUSG00000011960.12	Ccnt1	3882.91	3924.18
ENSMUSG00000012017.3	Scarf2	46.8061	88.4695
ENSMUSG00000012042.8	4930579F01Rik	0	0
ENSMUSG00000012076.8	Brms1l	1287.67	1213.15
ENSMUSG00000012114.16	Med15	3983.5	3599.8
ENSMUSG00000012117.13	Dhdds	575.615	457.601
ENSMUSG00000012123.16	Crybg2	340.589	265.409
ENSMUSG00000012126.16	Ubxn11	423.246	365.064
ENSMUSG00000012187.13	Mogat1	0	0
ENSMUSG00000012211.13	Tex22	0	0
ENSMUSG00000012282.2	Wnt8a	13.9422	28.473
ENSMUSG00000012296.16	Tjap1	1606.34	3120.84
ENSMUSG00000012350.15	Ehf	11.9505	0
ENSMUSG00000012396.12	Nanog	25455.5	27941.1
ENSMUSG00000012405.16	Rpl15	17131	16148.2
ENSMUSG00000012422.14	Tmem167	2326.36	2154.79
ENSMUSG00000012428.9	Steap4	16.9299	31.5236
ENSMUSG00000012429.9	Mplkip	1073.55	686.402
ENSMUSG00000012443.3	Kif11	10052.4	9614.71
ENSMUSG00000012483.4	Rpa3	1096.46	1248.74
ENSMUSG00000012519.14	Mlkl	54.7731	34.5743
ENSMUSG00000012520.10	Phox2b	0	0
ENSMUSG00000012535.14	Tnpo3	7715.04	7141.63
ENSMUSG00000012609.19	Ttll5	1152.23	1025.03
ENSMUSG00000012640.16	Zfp715	1397.21	1079.94
ENSMUSG00000012705.16	Retn	0	0
ENSMUSG00000012777.14	Acpt	76.6823	95.5878
ENSMUSG00000012819.15	Cdh23	32.8638	40.6757
ENSMUSG00000012848.15	Rps5	21443.2	21938.4
ENSMUSG00000012889.8	Podnl1	69.7112	38.6419
ENSMUSG00000013033.16	Adgrl1	9910.94	9686.91
ENSMUSG00000013076.17	Amotl1	1211.98	1479.58
ENSMUSG00000013083.8	2200002J24Rik	0	0
ENSMUSG00000013089.15	Etv5	15258.8	13709.7
ENSMUSG00000013091.5	Tmem190	3.9835	6.10135
ENSMUSG00000013150.15	Gfod2	477.024	469.804
ENSMUSG00000013155.10	Enkd1	925.167	1051.47
ENSMUSG00000013158.6	4933405L10Rik	57.7607	61.0135
ENSMUSG00000013160.7	Atp6v0d1	5444.44	5244.11
ENSMUSG00000013236.17	Ptprs	5391.66	5929.49
ENSMUSG00000013275.9	Slc41a1	1788.59	1818.2
ENSMUSG00000013338.16	Fer1l4	21.9092	8.13513
ENSMUSG00000013353.10	4931406B18Rik	0	0
ENSMUSG00000013367.5	Iglon5	64.7318	51.8615
ENSMUSG00000013415.9	Igf2bp1	22055.6	22025.9
ENSMUSG00000013418.8	B4galnt2	101.579	145.415
ENSMUSG00000013419.7	Zfp651	75.6864	114.909
ENSMUSG00000013465.19	Nelfb	1996.73	1799.9
ENSMUSG00000013483.14	Card14	59.7524	27.4561
ENSMUSG00000013495.15	Tmem175	1137.29	1061.63
ENSMUSG00000013523.13	Bcas1	367.478	145.415
ENSMUSG00000013539.13	Tango2	302.746	431.162
ENSMUSG00000013562.12	4833413E03Rik	26.8886	53.8952
ENSMUSG00000013584.5	Aldh1a2	19.9175	30.5067
ENSMUSG00000013593.12	Ndufs2	6610.61	6206.09
ENSMUSG00000013611.14	Snx31	43.8185	25.4223
ENSMUSG00000013622.15	Atraid	338.597	331.507
ENSMUSG00000013629.16	Cad	13312.8	14869
ENSMUSG00000013643.13	Lypd8	0	0
ENSMUSG00000013646.17	Sh3bp5l	1364.35	1580.25
ENSMUSG00000013653.2	1810065E05Rik	0	0
ENSMUSG00000013662.5	Atad1	3070.28	2800.52
ENSMUSG00000013663.7	Pten	4874.8	4831.25
ENSMUSG00000013668.9	4933402N03Rik	0	0
ENSMUSG00000013698.12	Pea15a	401.337	350.827
ENSMUSG00000013701.12	Timm23	4841.94	4137.73
ENSMUSG00000013707.3	Tnfaip8l2	23.901	32.5405
ENSMUSG00000013736.16	Trnt1	2385.12	2107
ENSMUSG00000013766.11	Ly6g6e	372.457	422.01
ENSMUSG00000013787.15	Ehmt2	5396.64	5783.06
ENSMUSG00000013822.7	Elof1	558.685	646.743
ENSMUSG00000013833.15	Med16	1797.55	1679.9
ENSMUSG00000013846.9	St3gal1	54.7731	57.9628
ENSMUSG00000013858.14	Tmem259	3283.4	3708.6
ENSMUSG00000013878.18	Rnf170	318.68	304.05
ENSMUSG00000013921.15	Clip3	542.751	496.243
ENSMUSG00000013928.13	Thap8	13.9422	111.858
ENSMUSG00000013936.12	Myl2	15.934	9.15202
ENSMUSG00000013973.12	Dedd	1543.6	1344.33
ENSMUSG00000013974.3	Mcemp1	0	0
ENSMUSG00000013997.10	Nit1	966.994	837.918
ENSMUSG00000014030.15	Pax5	19.9175	38.6419
ENSMUSG00000014039.17	Prdm15	986.911	1017.91
ENSMUSG00000014074.17	Rnf168	2274.58	2208.69
ENSMUSG00000014075.15	Tctex1d2	492.958	491.158
ENSMUSG00000014077.13	Chp1	709.062	775.888
ENSMUSG00000014104.12	Sval2	0	0
ENSMUSG00000014158.12	Trpv4	52.7813	86.4358
ENSMUSG00000014164.15	Klhl3	125.48	209.48
ENSMUSG00000014177.10	Tvp23b	1431.07	1453.14
ENSMUSG00000014195.15	Dnajc7	14140.4	11941.4
ENSMUSG00000014198.15	Zfp385c	87.6369	94.5709
ENSMUSG00000014226.10	Cacybp	11634.8	10934.6
ENSMUSG00000014232.14	Cluap1	492.958	519.631
ENSMUSG00000014243.5	Zswim7	1001.85	1025.03
ENSMUSG00000014245.8	Pigl	2873.1	2036.83
ENSMUSG00000014294.4	Ndufa2	638.355	740.297
ENSMUSG00000014301.12	Pam16	447.147	462.686
ENSMUSG00000014303.13	Glis2	793.712	771.82
ENSMUSG00000014313.14	Cox6c	2218.81	2436.47
ENSMUSG00000014329.14	Bicc1	246.977	148.466
ENSMUSG00000014349.7	Ube2z	9182.95	9419.46
ENSMUSG00000014351.12	Gip	4.97937	0
ENSMUSG00000014353.14	Tmem87b	674.207	691.486
ENSMUSG00000014355.10	Anapc1	10566.2	10256.4
ENSMUSG00000014361.5	Mertk	231.043	363.03
ENSMUSG00000014402.15	Tsg101	2707.78	2581.89
ENSMUSG00000014418.16	Hps5	834.542	965.03
ENSMUSG00000014426.8	Map3k4	3378	3217.44
ENSMUSG00000014444.17	Piezo1	12881.6	13551.1
ENSMUSG00000014453.4	Blk	0	0
ENSMUSG00000014470.4	Rnf166	309.717	365.064
ENSMUSG00000014496.7	Ankrd28	4560.11	4070.62
ENSMUSG00000014498.9	Ankrd52	3035.42	3519.46
ENSMUSG00000014503.14	Pkd2l2	358.515	325.405
ENSMUSG00000014504.16	Srp19	2131.17	1702.28
ENSMUSG00000014529.9	Tmbim7	0	0
ENSMUSG00000014542.3	Clec4f	0	0
ENSMUSG00000014543.14	Klra17	0	0
ENSMUSG00000014547.10	Wdfy2	1388.25	1308.74
ENSMUSG00000014550.14	Rbsn	1858.3	1724.65
ENSMUSG00000014551.8	Mrps25	2606.2	2399.86
ENSMUSG00000014554.13	Dguok	482.003	599.966
ENSMUSG00000014592.20	Camta1	1930	1863.96
ENSMUSG00000014599.10	Csf1	3.9835	11.1858
ENSMUSG00000014601.13	Strip1	3068.29	3019.15
ENSMUSG00000014602.15	Kif1a	161.332	159.652
ENSMUSG00000014603.2	Alx3	8.96287	16.2703
ENSMUSG00000014606.14	Slc25a11	3229.62	3031.35
ENSMUSG00000014609.16	Chrne	13.9422	17.2872
ENSMUSG00000014633.15	Cmc2	436.193	637.591
ENSMUSG00000014668.15	Chfr	3299.33	2652.05
ENSMUSG00000014686.8	Ceacam16	65.7277	42.7094
ENSMUSG00000014704.10	Hoxa2	0	0
ENSMUSG00000014725.15	Adam28	0	0
ENSMUSG00000014747.6	Ankrd53	5.97524	10.1689
ENSMUSG00000014748.13	Tex261	2138.14	2124.29
ENSMUSG00000014763.7	Fam120b	622.421	470.821
ENSMUSG00000014767.16	Tbp	3768.39	3194.06
ENSMUSG00000014769.9	Psmb1	8273.72	8128.01
ENSMUSG00000014771.12	Pdcd2	1855.31	1390.09
ENSMUSG00000014773.13	Dll1	91.6204	75.25
ENSMUSG00000014776.7	Nol3	533.788	461.669
ENSMUSG00000014778.10	Fhod1	1335.47	1338.23
ENSMUSG00000014782.16	Plekhg4	146.393	151.517
ENSMUSG00000014786.8	Slc9a5	1288.66	1317.89
ENSMUSG00000014791.10	Elmo3	212.121	311.169
ENSMUSG00000014813.9	Stc1	149.381	227.784
ENSMUSG00000014837.15	4931428F04Rik	720.017	646.743
ENSMUSG00000014846.12	Tppp3	317.684	146.432
ENSMUSG00000014850.15	Msh3	2041.54	1738.88
ENSMUSG00000014852.16	Adamts13	0	0
ENSMUSG00000014856.12	Tmem208	453.123	440.314
ENSMUSG00000014859.9	E2f4	8773.65	8569.34
ENSMUSG00000014867.9	Surf4	6353.68	5783.06
ENSMUSG00000014873.15	Surf2	917.2	897.915
ENSMUSG00000014905.4	Dnajb9	965.002	748.432
ENSMUSG00000014907.10	Naf1	4149.81	3931.3
ENSMUSG00000014932.15	Yes1	6187.37	4960.4
ENSMUSG00000014956.15	Ppp1cb	10724.6	9345.23
ENSMUSG00000014959.12	Gorasp2	4199.6	4467.2
ENSMUSG00000014980.14	Tsen15	478.02	526.75
ENSMUSG00000015001.17	Oc90	0	6.10135
ENSMUSG00000015002.17	Efr3a	4314.13	4144.85
ENSMUSG00000015013.9	Trappc2l	820.6	789.108
ENSMUSG00000015016.8	Acsf3	791.72	812.496
ENSMUSG00000015023.7	Ddx19a	4515.29	4621.77
ENSMUSG00000015027.11	Galns	322.663	346.76
ENSMUSG00000015053.14	Gata2	67.7194	78.3006
ENSMUSG00000015083.11	C8g	89.6287	54.9121
ENSMUSG00000015085.8	Entpd2	56.7648	84.402
ENSMUSG00000015087.14	Rabl6	2478.73	2444.61
ENSMUSG00000015090.13	Ptgds	19.9175	0
ENSMUSG00000015092.9	Edf1	1594.39	1589.4
ENSMUSG00000015093.15	Clic3	3.9835	0
ENSMUSG00000015094.16	Npdc1	723.005	741.314
ENSMUSG00000015095.12	Fbxw5	926.163	889.78
ENSMUSG00000015112.15	Slc25a13	5578.89	3346.59
ENSMUSG00000015120.15	Ube2i	7564.66	7514.83
ENSMUSG00000015126.9	Tsr3	775.786	746.398
ENSMUSG00000015127.14	Unkl	670.223	1044.35
ENSMUSG00000015133.17	Lrrk1	43.8185	31.5236
ENSMUSG00000015134.15	Aldh1a3	7.96699	8.13513
ENSMUSG00000015143.15	Actn1	10750.5	10779
ENSMUSG00000015149.14	Sirt2	874.377	1003.67
ENSMUSG00000015165.16	Hnrnpl	19060	20551.4
ENSMUSG00000015176.10	Nolc1	14243	12730.5
ENSMUSG00000015189.12	Casd1	459.098	465.736
ENSMUSG00000015202.13	Cnksr3	522.834	520.648
ENSMUSG00000015214.14	Mtmr1	795.703	852.155
ENSMUSG00000015217.11	Hmgb3	798.691	760.635
ENSMUSG00000015222.17	Map2	294.779	199.311
ENSMUSG00000015224.10	Cyp2j9	30.8721	33.5574
ENSMUSG00000015242.14	Nipsnap3a	0	0
ENSMUSG00000015243.4	Abca1	286.812	253.206
ENSMUSG00000015247.10	Nipsnap3b	1006.83	889.78
ENSMUSG00000015289.4	Lage3	950.064	1165.36
ENSMUSG00000015290.15	Ubl4a	783.753	581.662
ENSMUSG00000015291.10	Gdi1	2173.99	2357.15
ENSMUSG00000015305.6	Sash1	2061.46	2307.33
ENSMUSG00000015312.9	Gadd45b	715.038	1216.2
ENSMUSG00000015314.10	Slamf6	3.9835	0
ENSMUSG00000015316.11	Slamf1	0	0
ENSMUSG00000015335.16	Zdhhc12	878.361	989.435
ENSMUSG00000015337.5	Endog	973.965	968.08
ENSMUSG00000015340.10	Cybb	116.517	101.689
ENSMUSG00000015341.17	Golga7	4132.88	4710.24
ENSMUSG00000015342.6	Xk	499.929	536.919
ENSMUSG00000015354.8	Pcolce2	2378.15	1728.72
ENSMUSG00000015355.13	Cd48	0	0
ENSMUSG00000015357.10	Clpx	1527.67	1309.76
ENSMUSG00000015363.13	Trabd	1269.74	1052.48
ENSMUSG00000015365.15	Mov10l1	711.054	623.354
ENSMUSG00000015377.9	Dennd6b	662.256	628.439
ENSMUSG00000015396.4	Cd83	0	4.06757
ENSMUSG00000015401.12	Tmem27	0	0
ENSMUSG00000015405.15	Ace2	0	0
ENSMUSG00000015437.5	Gzmb	0	0
ENSMUSG00000015441.4	Gzmf	0	0
ENSMUSG00000015443.9	Gzmn	0	0
ENSMUSG00000015451.16	C4a	57.7607	118.976
ENSMUSG00000015452.14	Ager	17.9257	10.1689
ENSMUSG00000015461.15	Atf6b	2645.04	2421.22
ENSMUSG00000015467.14	Egfl8	15.934	13.2196
ENSMUSG00000015468.14	Notch4	3659.84	2606.29
ENSMUSG00000015474.16	Ppt2	371.461	489.125
ENSMUSG00000015476.6	Prrt1	17.9257	0
ENSMUSG00000015478.13	Rnf5	1309.57	1353.48
ENSMUSG00000015484.3	Fam163a	0	0
ENSMUSG00000015488.14	Cacfd1	414.284	302.017
ENSMUSG00000015501.10	Hivep2	60.7483	98.6385
ENSMUSG00000015519.12	2310057J18Rik	0	0
ENSMUSG00000015522.18	Arnt	4430.64	4619.74
ENSMUSG00000015533.9	Itga2	0	0
ENSMUSG00000015536.14	Mocs2	592.545	525.733
ENSMUSG00000015542.17	Nat9	291.791	388.452
ENSMUSG00000015568.16	Lpl	678.19	672.165
ENSMUSG00000015575.14	Atp6v0e	1524.68	1307.72
ENSMUSG00000015579.4	Nkx2-5	23.901	33.5574
ENSMUSG00000015597.16	Zfp318	3987.48	4114.34
ENSMUSG00000015599.9	Ttbk1	59.7524	20.3378
ENSMUSG00000015605.5	Srf	1704.94	2127.34
ENSMUSG00000015619.10	Gata3	39.835	32.5405
ENSMUSG00000015627.5	Gata5	0	4.06757
ENSMUSG00000015647.9	Lama5	10539.3	10999.7
ENSMUSG00000015652.9	Steap1	652.297	671.148
ENSMUSG00000015653.13	Steap2	1273.72	1198.91
ENSMUSG00000015656.17	Hspa8	115979	109184
ENSMUSG00000015659.12	Serac1	898.278	887.746
ENSMUSG00000015665.8	Awat1	0	0
ENSMUSG00000015668.13	Pdzd11	623.417	802.327
ENSMUSG00000015671.11	Psma2	6142.55	5460.71
ENSMUSG00000015672.4	Mrpl32	806.658	847.07
ENSMUSG00000015697.14	Setdb1	7155.35	6384.04
ENSMUSG00000015702.13	Anxa9	34.8556	21.3547
ENSMUSG00000015709.9	Arnt2	186.228	337.608
ENSMUSG00000015711.8	Prune1	3839.09	3410.65
ENSMUSG00000015714.11	Cers2	2551.43	2319.53
ENSMUSG00000015721.18	Nlrp5	9.95874	16.2703
ENSMUSG00000015733.13	Capza2	4796.13	4175.36
ENSMUSG00000015745.9	Plekho1	107.554	106.774
ENSMUSG00000015747.5	Vps45	592.545	543.02
ENSMUSG00000015748.13	Prpf3	3029.45	2801.54
ENSMUSG00000015749.12	Anp32e	8829.42	8054.8
ENSMUSG00000015750.15	Aph1a	941.101	877.577
ENSMUSG00000015755.16	Tab2	4431.64	3800.12
ENSMUSG00000015757.10	Ppil4	3487.55	3365.91
ENSMUSG00000015759.10	Cnih1	1748.75	1964.63
ENSMUSG00000015766.14	Eps8	2295.49	1996.16
ENSMUSG00000015776.12	Med22	1181.11	1094.18
ENSMUSG00000015787.15	Abo	0	0
ENSMUSG00000015790.16	Surf1	578.603	741.314
ENSMUSG00000015804.14	Med28	798.691	781.989
ENSMUSG00000015806.12	Qdpr	2832.27	2072.42
ENSMUSG00000015812.8	Gnrh1	0	2.03378
ENSMUSG00000015829.13	Tnr	1.99175	1.01689
ENSMUSG00000015837.15	Sqstm1	7060.75	6909.78
ENSMUSG00000015839.6	Nfe2l2	3235.59	2918.48
ENSMUSG00000015843.10	Rxrg	3.9835	0
ENSMUSG00000015846.14	Rxra	807.654	719.959
ENSMUSG00000015850.11	Adamtsl4	391.378	501.327
ENSMUSG00000015852.13	Fcrls	0	0
ENSMUSG00000015854.7	Cd5l	0	4.06757
ENSMUSG00000015869.16	Prpsap1	4486.41	4502.79
ENSMUSG00000015879.8	Fam184b	117.513	94.5709
ENSMUSG00000015880.13	Ncapg	6214.25	5806.45
ENSMUSG00000015882.17	Lcorl	1002.85	690.469
ENSMUSG00000015889.8	Lta4h	3526.39	3235.75
ENSMUSG00000015890.2	Amdhd1	29.8762	12.2027
ENSMUSG00000015932.8	Dstn	7940.1	8388.34
ENSMUSG00000015937.15	H2afy	3660.83	3948.59
ENSMUSG00000015942.9	Gtf2ird2	160.336	108.807
ENSMUSG00000015943.11	Bola1	668.231	502.344
ENSMUSG00000015944.9	Gatsl2	246.977	273.544
ENSMUSG00000015947.10	Fcgr1	0	0
ENSMUSG00000015950.13	Ncf1	8.96287	28.473
ENSMUSG00000015957.12	Wnt11	8.96287	33.5574
ENSMUSG00000015961.8	Adss	7459.1	6705.38
ENSMUSG00000015962.5	1700016C15Rik	2.98762	7.11824
ENSMUSG00000015966.17	Il17rb	22.9051	0
ENSMUSG00000015968.17	Cacna1d	73.6947	72.1993
ENSMUSG00000015970.19	Chdh	4.97937	10.1689
ENSMUSG00000015971.5	Actr8	2162.04	1689.06
ENSMUSG00000015980.14	Lrrc27	185.233	86.4358
ENSMUSG00000015981.12	Stk32c	19.9175	24.4054
ENSMUSG00000015994.10	Fnta	4167.73	3919.1
ENSMUSG00000016018.4	Skiv2l2	5566.94	5332.58
ENSMUSG00000016024.9	Lbp	29.8762	17.2872
ENSMUSG00000016028.9	Celsr1	1137.29	1293.49
ENSMUSG00000016087.13	Fli1	0	0
ENSMUSG00000016128.14	Stard13	78.674	57.9628
ENSMUSG00000016150.15	Tenm1	10.9546	10.1689
ENSMUSG00000016179.11	Camk1g	0	0
ENSMUSG00000016181.9	Diexf	1435.05	1374.84
ENSMUSG00000016194.14	Hsd11b1	0	0
ENSMUSG00000016200.14	Syt14	823.588	802.327
ENSMUSG00000016206.6	H2-M3	39.835	27.4561
ENSMUSG00000016239.11	Lonrf3	158.344	191.176
ENSMUSG00000016252.7	Atp5e	1217.95	1335.18
ENSMUSG00000016253.12	Nelfcd	2941.81	2863.57
ENSMUSG00000016255.5	Tubb1	0	7.11824
ENSMUSG00000016256.10	Ctsz	1791.58	2018.53
ENSMUSG00000016257.15	Prelid3b	3165.88	2926.61
ENSMUSG00000016262.14	Sertad4	69.7112	140.331
ENSMUSG00000016283.13	H2-M2	0	0
ENSMUSG00000016308.12	Ube2a	1041.68	1313.82
ENSMUSG00000016319.3	Slc25a5	19451.4	19318.9
ENSMUSG00000016327.9	Atp1b4	0	0
ENSMUSG00000016344.14	Ppdpf	1591.41	1611.77
ENSMUSG00000016346.17	Kcnq2	425.238	336.591
ENSMUSG00000016349.10	Eef1a2	54.7731	77.2837
ENSMUSG00000016356.17	Col20a1	45.8102	12.2027
ENSMUSG00000016382.15	Pls3	373.453	554.206
ENSMUSG00000016386.15	Mpped2	96.5998	103.723
ENSMUSG00000016409.4	Nkap	1474.89	1257.89
ENSMUSG00000016427.7	Ndufa1	501.921	549.121
ENSMUSG00000016458.14	Wt1	75.6864	87.4526
ENSMUSG00000016477.18	E2f3	2851.19	2512.74
ENSMUSG00000016481.15	Cr1l	807.654	834.868
ENSMUSG00000016487.15	Ppfibp1	2753.59	2674.42
ENSMUSG00000016493.13	Cd46	4.97937	11.1858
ENSMUSG00000016494.9	Cd34	218.096	209.48
ENSMUSG00000016495.12	Plgrkt	282.828	220.665
ENSMUSG00000016496.7	Cd274	29.8762	62.0304
ENSMUSG00000016498.9	Pdcd1lg2	0	5.08446
ENSMUSG00000016503.16	Gtf3a	1404.18	1595.5
ENSMUSG00000016510.11	Mtif3	942.097	719.959
ENSMUSG00000016520.7	Lnx2	1030.73	1065.7
ENSMUSG00000016524.12	Il19	0	0
ENSMUSG00000016526.8	Dyrk3	1846.35	1457.21
ENSMUSG00000016528.10	Mapkapk2	647.318	691.486
ENSMUSG00000016529.5	Il10	0	0
ENSMUSG00000016534.15	Lamp2	1705.93	1832.44
ENSMUSG00000016541.9	Atxn10	9167.02	8949.66
ENSMUSG00000016552.13	Foxred2	925.167	830.8
ENSMUSG00000016554.8	Eif3d	13231.2	13186
ENSMUSG00000016559.14	H3f3b	28803.7	26117.8
ENSMUSG00000016619.9	Nup50	6004.12	5556.29
ENSMUSG00000016624.15	Phf21b	471.048	404.723
ENSMUSG00000016626.10	Nlrp14	199.175	377.267
ENSMUSG00000016637.6	Ift27	292.787	297.949
ENSMUSG00000016664.14	Pacsin2	2733.67	3100.5
ENSMUSG00000016756.17	Cmah	4.97937	4.06757
ENSMUSG00000016757.10	Ttll12	3401.91	3181.85
ENSMUSG00000016758.3	Bik	55.7689	49.8277
ENSMUSG00000016763.14	Scube1	19.9175	50.8446
ENSMUSG00000016831.11	Tox4	4173.71	3983.16
ENSMUSG00000016833.14	Mrps18c	1069.57	968.08
ENSMUSG00000016918.15	Sulf1	2243.7	1690.07
ENSMUSG00000016921.14	Srsf6	14987.9	13809.4
ENSMUSG00000016933.17	Plcg1	5829.85	6283.37
ENSMUSG00000016940.18	Kctd2	917.2	1002.65
ENSMUSG00000016942.5	Tmprss6	10.9546	12.2027
ENSMUSG00000016946.5	Kctd5	2833.26	2444.61
ENSMUSG00000016982.6	Pom121l2	7.96699	8.13513
ENSMUSG00000016984.7	Etaa1	4634.8	3874.36
ENSMUSG00000016995.17	Matn4	0	0
ENSMUSG00000016998.2	Svs4	0	0
ENSMUSG00000017000.2	Svs6	0	0
ENSMUSG00000017002.14	Slpi	0	0
ENSMUSG00000017003.7	Svs3a	0	0
ENSMUSG00000017004.7	Svs5	0	0
ENSMUSG00000017007.9	Rbpjl	0	5.08446
ENSMUSG00000017009.3	Sdc4	1129.32	1589.4
ENSMUSG00000017049.4	Ccdc70	0	0
ENSMUSG00000017057.9	Il13ra1	140.418	163.719
ENSMUSG00000017064.4	Prl5a1	0	0
ENSMUSG00000017119.19	Nbr1	11126.9	10488.2
ENSMUSG00000017132.17	Cyth1	310.713	369.132
ENSMUSG00000017144.8	Rnd3	831.555	695.554
ENSMUSG00000017146.12	Brca1	10314.3	7821.93
ENSMUSG00000017165.1	Gast	0	0
ENSMUSG00000017167.6	Cntnap1	30.8721	45.7601
ENSMUSG00000017176.17	Nt5c3b	1167.16	1192.81
ENSMUSG00000017188.3	Coa3	1218.95	1086.04
ENSMUSG00000017195.15	Zpbp2	0	0
ENSMUSG00000017204.4	Gsdma	26.8886	16.2703
ENSMUSG00000017210.14	Med24	6892.44	6799.95
ENSMUSG00000017211.14	Gsdma2	0	0
ENSMUSG00000017221.14	Psmd3	13398.5	14042.3
ENSMUSG00000017264.16	Exosc10	4568.07	4279.08
ENSMUSG00000017286.15	Glod4	2557.4	2511.72
ENSMUSG00000017288.15	Vps53	2190.92	1887.35
ENSMUSG00000017291.13	Taok1	10476.6	9909.61
ENSMUSG00000017299.13	Dnttip1	934.13	921.303
ENSMUSG00000017300.9	Tnnc2	10.9546	25.4223
ENSMUSG00000017307.15	Acot8	630.388	638.608
ENSMUSG00000017309.11	Cd300lg	3.9835	0
ENSMUSG00000017310.7	Spint4	0	0
ENSMUSG00000017311.15	Pyy	0	33.5574
ENSMUSG00000017314.12	Mpp2	588.562	724.027
ENSMUSG00000017316.13	Ppy	0	0
ENSMUSG00000017344.4	Vtn	3.9835	0
ENSMUSG00000017376.15	Nlk	3016.5	3260.15
ENSMUSG00000017386.10	Traf4	3693.7	4235.35
ENSMUSG00000017390.15	Aldoc	1619.29	1562.96
ENSMUSG00000017400.10	Stac2	1740.79	1940.23
ENSMUSG00000017404.12	Rpl19	31566.2	32271
ENSMUSG00000017405.14	Nek8	936.122	901.983
ENSMUSG00000017412.15	Cacnb4	9.95874	16.2703
ENSMUSG00000017417.14	Plxdc1	1402.19	1406.36
ENSMUSG00000017418.13	Arl5b	2119.22	436.246
ENSMUSG00000017421.18	Zfp207	10899.8	10886.8
ENSMUSG00000017428.16	Psmd11	10465.6	9340.15
ENSMUSG00000017446.14	C1qtnf1	0	0
ENSMUSG00000017453.4	Pipox	4066.15	3762.5
ENSMUSG00000017466.9	Timp2	317.684	262.358
ENSMUSG00000017478.15	Zc3h18	9758.57	9005.59
ENSMUSG00000017485.11	Top2b	3128.04	3135.08
ENSMUSG00000017491.9	Rarb	43.8185	46.777
ENSMUSG00000017493.12	Igfbp4	1340.45	978.249
ENSMUSG00000017499.15	Cdc6	5468.34	4618.72
ENSMUSG00000017548.15	Suz12	12686.4	13886.7
ENSMUSG00000017550.14	Atad5	6049.93	6051.52
ENSMUSG00000017561.16	Crlf3	3358.09	3659.79
ENSMUSG00000017588.2	Krt27	0	0
ENSMUSG00000017607.9	Tns4	3.9835	8.13513
ENSMUSG00000017615.12	Tnfaip1	3106.13	2894.07
ENSMUSG00000017631.18	Abr	4445.58	4426.53
ENSMUSG00000017639.13	Rab11fip4	2554.42	2742.56
ENSMUSG00000017652.16	Cd40	20.9134	58.9797
ENSMUSG00000017664.16	Slc35c2	957.035	976.216
ENSMUSG00000017667.9	Zfp334	419.263	385.402
ENSMUSG00000017670.16	Elmo2	1831.41	1118.58
ENSMUSG00000017677.11	Wsb1	7143.4	6996.21
ENSMUSG00000017679.16	Ttpal	78.674	140.331
ENSMUSG00000017686.16	Rhot1	4887.75	4716.34
ENSMUSG00000017688.14	Hnf4g	0	0
ENSMUSG00000017692.8	Rhbdl3	77.6782	23.3885
ENSMUSG00000017697.3	Ada	625.409	619.287
ENSMUSG00000017707.9	Serinc3	4075.12	4063.5
ENSMUSG00000017713.9	Tha1	256.935	234.902
ENSMUSG00000017715.11	Pgs1	4306.16	4596.35
ENSMUSG00000017716.15	Birc5	6844.64	6701.31
ENSMUSG00000017718.15	Afmid	82.6575	125.078
ENSMUSG00000017720.2	Trp53tg5	3.9835	0
ENSMUSG00000017721.15	Pigt	3398.92	3859.1
ENSMUSG00000017723.11	Wfdc2	472.044	734.195
ENSMUSG00000017724.14	Etv4	4013.37	3230.66
ENSMUSG00000017733.4	Eppin	0	0
ENSMUSG00000017734.15	Dbndd2	54.7731	76.2668
ENSMUSG00000017737.2	Mmp9	56.7648	33.5574
ENSMUSG00000017740.17	Slc12a5	147.389	182.024
ENSMUSG00000017747.13	Ghdc	828.567	904.016
ENSMUSG00000017754.13	Pltp	1839.38	1884.3
ENSMUSG00000017756.9	Slc12a7	3714.61	4096.04
ENSMUSG00000017760.15	Ctsa	1992.74	2170.05
ENSMUSG00000017764.2	Zswim1	2999.57	3350.66
ENSMUSG00000017765.17	Slc12a4	2135.15	2620.53
ENSMUSG00000017767.3	Spata25	142.41	138.297
ENSMUSG00000017774.19	Myo1c	6948.21	6510.14
ENSMUSG00000017776.15	Crk	8403.18	2640.87
ENSMUSG00000017778.14	Cox7c	6649.45	7008.41
ENSMUSG00000017781.17	Pitpna	2585.29	3937.4
ENSMUSG00000017801.15	Mlx	2101.29	2149.71
ENSMUSG00000017802.14	Retreg3	2230.76	873.51
ENSMUSG00000017817.11	Jph2	21.9092	28.473
ENSMUSG00000017830.15	Dhx58	104.567	59.9966
ENSMUSG00000017831.7	Rab5a	3288.38	2772.05
ENSMUSG00000017832.2	Hspb9	8.96287	10.1689
ENSMUSG00000017837.12	Nkiras2	500.925	426.077
ENSMUSG00000017843.14	Ppp2r5c	5839.81	6452.18
ENSMUSG00000017858.12	Ift52	1953.9	1943.28
ENSMUSG00000017861.11	Mybl2	29158.2	27094.1
ENSMUSG00000017868.16	Sgk2	196.187	90.5033
ENSMUSG00000017897.18	Eya2	20.9134	20.3378
ENSMUSG00000017922.14	Prl3c1	0	0
ENSMUSG00000017929.13	B4galt5	2967.7	3030.34
ENSMUSG00000017943.15	Gdap1l1	60.7483	68.1317
ENSMUSG00000017950.16	Hnf4a	209.134	188.125
ENSMUSG00000017969.13	Ptgis	470.053	394.554
ENSMUSG00000017978.18	Cadps2	3.9835	12.2027
ENSMUSG00000017999.16	Ddx27	6647.46	6531.49
ENSMUSG00000018001.18	Cyth3	831.555	876.56
ENSMUSG00000018008.7	Cyth4	39.835	51.8615
ENSMUSG00000018012.11	Rac3	171.29	155.584
ENSMUSG00000018040.9	Rrp7a	3677.76	3299.81
ENSMUSG00000018042.17	Cyb5r3	5894.58	6083.04
ENSMUSG00000018068.13	Ints2	7411.29	6465.39
ENSMUSG00000018076.12	Med13l	7521.84	7952.09
ENSMUSG00000018102.5	Hist1h2bc	581.59	278.628
ENSMUSG00000018126.15	Baiap2l2	37.8432	20.3378
ENSMUSG00000018143.10	Mafk	258.927	358.963
ENSMUSG00000018160.15	Med1	6604.64	5230.89
ENSMUSG00000018166.8	Erbb3	1462.94	1716.51
ENSMUSG00000018167.10	Stard3	1134.3	1044.35
ENSMUSG00000018168.8	Ikzf3	31.868	18.304
ENSMUSG00000018169.12	Mfng	411.296	423.027
ENSMUSG00000018171.9	Vmp1	1869.26	1968.7
ENSMUSG00000018189.12	Uchl5	2517.57	2272.75
ENSMUSG00000018196.18	Glrx2	486.982	512.513
ENSMUSG00000018199.8	Trove2	1784.61	1600.59
ENSMUSG00000018209.15	Stk4	3901.83	3364.89
ENSMUSG00000018211.13	Wfdc15b	0	0
ENSMUSG00000018217.12	Pmp22	18.9216	27.4561
ENSMUSG00000018238.6	Gdf9	17.9257	21.3547
ENSMUSG00000018239.9	Zcchc10	3508.46	3023.22
ENSMUSG00000018259.13	Prl8a2	0	0
ENSMUSG00000018263.11	Tbx5	7.96699	6.10135
ENSMUSG00000018286.6	Psmb6	9082.37	9071.69
ENSMUSG00000018287.12	Spag7	2704.79	2878.82
ENSMUSG00000018293.4	Pfn1	19576.9	19544.7
ENSMUSG00000018322.10	Tomm34	3112.11	3349.64
ENSMUSG00000018326.9	Ywhab	8520.7	7758.88
ENSMUSG00000018334.17	Ksr1	1896.14	1763.29
ENSMUSG00000018339.11	Gpx3	1656.14	2092.76
ENSMUSG00000018340.13	Anxa6	4399.77	3817.41
ENSMUSG00000018341.12	Il12rb2	183.241	160.669
ENSMUSG00000018347.16	Zkscan6	359.511	447.432
ENSMUSG00000018362.14	Kpna2	21900.3	21115.7
ENSMUSG00000018363.16	Smurf2	3905.82	3775.72
ENSMUSG00000018372.13	Cep95	981.932	1044.35
ENSMUSG00000018377.10	Vezf1	2521.55	2825.94
ENSMUSG00000018378.13	Cuedc1	625.409	645.726
ENSMUSG00000018379.17	Srsf1	7774.79	8426.98
ENSMUSG00000018381.15	Abi3	961.018	1090.11
ENSMUSG00000018387.12	Shroom1	11.9505	12.2027
ENSMUSG00000018395.19	Kif3a	1819.46	1717.53
ENSMUSG00000018398.18	2008-09-01	2008.68	2007.34
ENSMUSG00000018401.17	Mtmr4	3213.69	3224.56
ENSMUSG00000018405.7	Mrm1	953.051	998.587
ENSMUSG00000018411.17	Mapt	764.831	756.567
ENSMUSG00000018412.16	Kansl1	5749.18	7601.26
ENSMUSG00000018415.14	Gid4	3412.86	3026.27
ENSMUSG00000018417.14	Myo1b	4081.09	3440.14
ENSMUSG00000018425.18	Dhx40	5670.51	4828.2
ENSMUSG00000018427.7	Ypel2	990.895	1133.83
ENSMUSG00000018428.15	Akap1	9545.45	9658.43
ENSMUSG00000018433.14	Nol11	7879.36	6827.41
ENSMUSG00000018442.13	Derl2	2185.94	2248.35
ENSMUSG00000018446.8	C1qbp	14532.8	16298.7
ENSMUSG00000018449.12	Rpain	578.603	595.898
ENSMUSG00000018451.6	6330403K07Rik	65.7277	80.3344
ENSMUSG00000018459.15	Slc13a3	0	9.15202
ENSMUSG00000018470.8	Kcnab3	215.109	239.986
ENSMUSG00000018474.17	Chd3	1963.86	1910.74
ENSMUSG00000018476.7	Kdm6b	4764.26	4640.07
ENSMUSG00000018479.12	1700125H20Rik	0	0
ENSMUSG00000018481.9	Appbp2	10213.7	9117.45
ENSMUSG00000018486.2	Wnt9b	0	0
ENSMUSG00000018500.2	Adora2b	145.398	143.382
ENSMUSG00000018501.17	Ncor1	18957.5	18375.2
ENSMUSG00000018507.16	Trpv2	394.366	299.983
ENSMUSG00000018509.8	Cenpv	1765.68	1971.75
ENSMUSG00000018537.16	Pcgf2	4272.3	4472.29
ENSMUSG00000018541.10	Cwc25	2215.82	1905.65
ENSMUSG00000018543.8	1700001P01Rik	11.9505	36.6081
ENSMUSG00000018547.8	Pip4k2b	8288.66	7324.67
ENSMUSG00000018548.15	Trim37	8677.05	8749.33
ENSMUSG00000018554.13	Ybx2	520.842	512.513
ENSMUSG00000018559.16	Ctdnep1	1717.88	1684.99
ENSMUSG00000018565.17	Elp5	1978.8	2245.3
ENSMUSG00000018566.14	Slc2a4	117.513	107.79
ENSMUSG00000018567.14	Gabarap	2695.83	2400.88
ENSMUSG00000018569.12	Cldn7	172.286	216.598
ENSMUSG00000018570.17	2810408A11Rik	353.535	482.006
ENSMUSG00000018572.10	Phf23	2598.24	2087.68
ENSMUSG00000018574.14	Acadvl	1991.75	2048.02
ENSMUSG00000018581.15	Dnah11	227.059	230.834
ENSMUSG00000018583.5	G3bp1	31695.7	30256.6
ENSMUSG00000018585.9	Atox1	2060.46	2304.28
ENSMUSG00000018589.8	Glra2	0	0
ENSMUSG00000018593.13	Sparc	9011.66	8479.86
ENSMUSG00000018595.6	Glra4	12.9464	2.03378
ENSMUSG00000018599.5	Mief2	600.512	654.878
ENSMUSG00000018604.18	Tbx3	6440.32	5652.9
ENSMUSG00000018620.3	Mmp20	0	8.13513
ENSMUSG00000018623.9	Mmp7	0	0
ENSMUSG00000018634.10	Crhr1	0	0
ENSMUSG00000018648.15	Dusp14	289.799	577.594
ENSMUSG00000018651.14	Tada2a	4354.96	4660.41
ENSMUSG00000018654.17	Ikzf1	118.509	139.314
ENSMUSG00000018656.5	Tcaf3	0	0
ENSMUSG00000018659.12	Pnpo	1550.58	1497.88
ENSMUSG00000018661.17	Cog1	3107.13	2567.65
ENSMUSG00000018666.13	Cbx1	10941.7	9353.37
ENSMUSG00000018669.14	Cdk5rap3	3282.4	3570.31
ENSMUSG00000018672.15	Copz2	242.993	278.628
ENSMUSG00000018677.9	Slc25a39	6307.87	8122.93
ENSMUSG00000018678.13	Sp2	3748.47	3813.34
ENSMUSG00000018697.14	Aatf	3723.57	3355.74
ENSMUSG00000018698.15	Lhx1	0	0
ENSMUSG00000018707.13	Dync1h1	32107	35064.4
ENSMUSG00000018727.19	Cpsf4l	592.545	567.425
ENSMUSG00000018733.10	Pex12	689.145	742.331
ENSMUSG00000018736.14	Ndel1	2029.59	2198.52
ENSMUSG00000018740.14	Slc25a35	558.685	580.645
ENSMUSG00000018750.14	Zbtb4	70.7071	71.1824
ENSMUSG00000018752.19	Tnfsfm13	794.707	804.361
ENSMUSG00000018761.14	Mpdu1	4286.24	3494.04
ENSMUSG00000018765.5	Fxr2	9516.57	10159.8
ENSMUSG00000018770.9	Atp5g3	6705.22	6587.42
ENSMUSG00000018774.13	Cd68	942.097	813.513
ENSMUSG00000018776.9	Slc35g3	7.96699	0
ENSMUSG00000018796.13	Acsl1	1895.15	2172.08
[truncated: 50,552 more rows]

## Sheet: Table S2
Table S2. List of DEGs
Up-regulated genes in Abhd11 KO ESCs				Down-regulated genes in Abhd11 KO ESCs				Up-regulated genes in Abhd11 OE ESCs				Down-regulated genes in Abhd11 OE ESCs
Gene_Symbol	log2FoldChange	pvalue		Gene_Symbol	log2FoldChange	pvalue		Gene_Symbol	log2FoldChange	pvalue		Gene_Symbol	log2FoldChange	pvalue
Wnt3	2.25948	0.0489525		Narf	-0.705757	0.00018416		Oxct1	0.506686	0.00454986		Ott	-8.61399	2.08954e-07
Ckmt1	0.517552	0.0381035		Axin2	-0.858036	0.00109684		Psma7	0.507182	0.00274537		Gm20683	-7.7919	3.33426e-05
Alox12	1.69652	0.000478731		Ccnd2	-1.24022	0.000318718		Lef1	0.507464	0.0454624		Gm15093	-7.51886	6.48284e-05
Sez6	1.94332	0.00266188		Cdh1	-0.75508	9.87364e-17		Elovl1	0.509034	0.0378919		Gm14173	-7.49449	7.00205e-05
Loxl3	0.843618	0.0484718		Bcl6b	-0.811325	0.008795		Lamtor4	0.511575	0.0387106		Gm15109	-7.37782	0.000119922
Ckb	0.611103	4.67295e-10		Sept1	-0.540771	3.62111e-05		Neu1	0.511998	0.0242116		Six2	-7.01409	0.000669128
Irx2	0.738336	0.0369658		Pdgfb	-0.888427	0.0294327		Clcn6	0.515357	0.00620423		Cep295nl	-6.70321	0.00189677
Hoxd13	0.929079	0.0152791		Acvrl1	-1.4386	0.0155115		Enpp3	0.516625	0.00770486		Eln	-6.44959	0.00449193
Rapsn	1.19312	0.0378831		Gm2a	-0.678802	5.31933e-06		Nip7	0.517233	0.000816253		Gm17575	-6.44773	0.00454595
Slc39a13	0.796616	0.0111171		Hk2	-0.594474	2.9029e-10		Phf1	0.521736	0.0451376		A530020G20Rik	-6.35042	0.00628371
Tead3	0.693758	0.00355381		Dnmt3l	-1.56298	2.28805e-21		Knop1	0.521746	0.0106782		Gm6207	-6.19647	0.00974661
Rec8	0.743254	3.54817e-06		Aire	-3.26647	3.41769e-40		Kmt5c	0.521894	0.00518266		Prlr	-6.07989	0.0133975
Mdp1	0.567928	0.000729346		Icosl	-0.529699	0.0132479		Acap3	0.523507	0.0456717		Gm28551	-5.32781	1.52229e-07
Dyrk1b	0.624151	0.00177196		Rpa1	-0.57856	1.49894e-05		Cox7a2	0.540159	0.00252067		Snord57	-5.02685	0.000733232
Grin2d	1.00731	0.00631049		Bcl11a	-2.86705	2.63305e-06		Gemin7	0.544285	0.00927503		Hs3st3a1	-4.53421	0.00192204
Timmdc1	0.694504	0.00022597		Lgals9	-1.62253	0.000121825		Hax1	0.545797	0.00580801		Tmtc2	-4.10905	0.0019077
Tbc1d8	0.572443	0.00207006		Oas1c	-1.04573	0.00640332		Gm16033	0.551775	0.0332013		Spata9	-4.04482	0.00508939
Rabac1	0.599818	6.78991e-05		Hpn	-0.76995	0.0441725		Zfp513	0.560779	0.0439687		C430049B03Rik	-3.93196	0.00938627
Crtc1	0.568695	0.00133672		Acp5	-0.94092	1.54147e-05		Akr1b3	0.563116	0.000376329		Gm13054	-3.80776	1.45949e-05
Calb2	1.23207	0.00679075		Mef2d	-0.575735	1.26979e-05		Fkbp11	0.565274	0.00820225		Srrm4os	-3.72752	0.0168894
Nfat5	1.07609	2.44563e-24		Cyp51	-0.529776	1.37625e-06		Plch1	0.565999	0.0427983		AC158365.1	-3.69252	0.0180736
Nob1	0.789996	4.9678e-11		Meox1	-1.21001	0.0410786		Rpl17-ps10	0.566026	0.00476495		Pdc	-3.47915	0.0339562
Lin7b	1.05585	0.0318809		Jup	-0.775298	9.9919e-13		Xkr8	0.566052	0.0398859		Drd2	-3.05119	0.0444398
Zfp324	0.81718	0.00204812		Acap1	-0.684807	0.00753792		Sertad1	0.574758	0.0436536		Gm45001	-2.93618	0.0257895
Sgce	0.917562	0.00424652		Tcea3	-0.862322	8.11829e-11		A430005L14Rik	0.577391	0.0285634		Adat3	-2.8944	1.07137e-21
Hmox1	0.605331	3.23625e-07		Aif1l	-0.683132	0.00743716		Cldn6	0.577581	0.0371802		Pof1b	-2.85732	0.0134235
Mthfd2	1.11005	1.65567e-24		Ltbp1	-0.520363	0.042247		Gale	0.578163	0.010026		Rnf26	-2.83654	3.65101e-33
Slc30a4	0.885938	0.000291443		Kcnh6	-1.14685	0.00704025		Hyal2	0.580472	0.00847215		Mpp4	-2.82331	0.0107368
Gata6	0.678286	0.0307713		Pdzd4	-0.748975	3.29476e-07		Arap3	0.581553	0.0327013		Gm45838	-2.71003	0.0379734
Otx1	2.17786	0.00358423		Unc119	-0.663494	0.000464343		Spn	0.586285	0.0116965		Gm4691	-2.70895	0.0044695
Tuft1	0.740403	0.0144933		Ccne1	-0.680637	8.21593e-12		Exoc3l	0.58694	0.0371247		Il31ra	-2.63252	0.0213977
Susd2	0.627582	0.00419962		Celf2	-1.26538	0.00213548		Ptrhd1	0.587115	0.0444843		Gm773	-2.53375	0.00640079
Bbs1	0.57764	0.0024293		Clgn	-0.522789	0.000344754		Bcl6b	0.587488	0.0235764		Csgalnact1	-2.51261	0.0425947
P4htm	0.505661	0.0407635		Mov10	-0.667573	4.25802e-12		Fbxo33	0.589159	0.0491018		Gm37499	-2.48132	0.0109764
Neu1	0.579485	0.00476983		Arrdc2	-0.68974	0.00599651		Kndc1	0.592214	0.0218212		Gm6639	-2.45969	0.0157049
Hapln4	0.923609	0.00101837		Ebi3	-6.60418	0.00248848		Gbx2	0.592477	0.0411453		2510046G10Rik	-2.4351	0.0100263
Cpt1c	0.52877	0.00235415		Elavl3	-1.13283	8.8588e-12		Mrpl17	0.59858	0.00108085		AC192333.4	-2.40746	0.015107
4930432K21Rik	0.706494	0.0222094		Rab3b	-1.54915	1.22167e-05		Rarg	0.603918	0.0211564		Fgf2	-2.38165	0.0048491
Scrn3	0.882793	1.99665e-07		Impdh1	-0.587213	0.000120319		Uaca	0.612396	0.00244338		Nipal2	-2.36242	0.0295481
Taf7l	1.53982	3.2109e-10		Ier3	-1.74155	6.29116e-05		Slc39a14	0.612421	0.0228062		Gm42717	-2.31689	0.028749
Tex15	1.1862	1.42904e-17		Rps6ka1	-0.504215	7.43234e-06		Pctp	0.612945	0.0360379		4930444G20Rik	-2.28962	0.0264808
Nxf2	1.65774	0.00565796		Man1a	-0.857334	0.0105488		Utp23	0.616808	0.0183247		Gm10330	-2.23421	0.0174315
Taz	0.540758	0.0131252		Nqo1	-0.812339	5.895e-05		Hspa1b	0.623443	0.0272388		Pde3a	-2.223	0.0100293
Hyal1	0.852647	0.00411092		Fam162a	-0.886476	2.8509e-08		Ina	0.631802	0.00307042		Hist1h1a	-2.22285	0.00371866
Slc3a2	0.535986	9.15494e-08		Col5a3	-0.609753	0.034611		Dedd2	0.631905	0.0367996		Gm14411	-2.21187	0.0091955
Dazl	1.05287	0.0116271		Cacna1b	-0.589779	0.0272499		Txndc5	0.631912	0.038819		AC129085.3	-2.11362	0.0229882
Cars	1.01636	1.1251e-24		Etv1	-1.08025	0.00532116		Grb2	0.634632	0.0261609		Pakap	-2.06435	0.0157553
Asz1	0.872205	0.0257606		Ptpn6	-0.667526	0.00171745		Spry4	0.640235	0.0311308		Ccdc152	-2.05853	0.00741105
Ubxn11	0.953402	1.0419e-05		Gpx6	-1.31575	0.0425945		Porcn	0.65203	0.00312008		AC164565.1	-1.99884	0.0294242
Amotl1	0.541539	0.000776705		9330159F19Rik	-1.10653	0.0440557		Crmp1	0.663178	0.0018804		Gria3	-1.96163	0.0431738
B4galnt2	0.810749	0.0321087		Large1	-0.553893	0.00469891		Mrgbp	0.666481	0.0183562		Gm43059	-1.92896	0.0442276
Nit1	0.814504	0.000553743		Ndrg2	-1.31345	2.41681e-13		Selenoi	0.672061	0.0368932		Gm24270	-1.87053	0.0170989
Tmem87b	0.962609	0.000441342		Bcan	-0.762789	0.0353285		Crybg2	0.676556	0.0234121		AC134537.3	-1.86565	0.0176799
Fbxw5	0.633565	6.85354e-05		Zp3	-1.28026	0.000755554		Urah	0.67975	0.031091		Alox12b	-1.8549	0.0431235
Abca1	1.55668	6.7967e-13		Rasa4	-0.975402	1.09911e-08		Oaz2	0.682025	0.0141714		Gm14443	-1.82154	1.62772e-09
Mov10l1	0.766413	1.63304e-05		Ndrg1	-2.97703	6.76337e-34		Dnmt3a	0.689947	0.000370939		Pet2	-1.80681	0.00605905
C4a	1.24157	0.00583115		Prlr	-6.10039	0.0119506		Ap1ar	0.690194	0.000128296		Dsc2	-1.76869	0.00982275
Nat9	0.599364	0.0179408		Slc1a3	-0.595734	0.0362728		AC158398.1	0.691266	0.0314848		Kcnq5	-1.76657	0.0406352
Gata3	1.93982	0.000150005		Por	-0.601899	1.37638e-05		Mcu	0.694456	0.00268733		AC163703.1	-1.7448	0.0313907
Pdzd11	0.62042	0.00130231		Insr	-0.619935	0.0201261		Tuba4a	0.698257	0.000509076		Gpx6	-1.70727	0.0481254
Abo	6.76298	0.00119899		Ampd3	-0.599768	0.00156086		Urm1	0.704681	0.00970099		AC139754.4	-1.69471	0.00199301
Lcorl	0.536482	0.00740995		Trh	-2.17124	0.000109939		Nup62	0.707872	0.028602		AC152061.1	-1.68825	0.0481735
Celsr1	0.841894	7.28915e-09		Rcn1	-0.52802	8.47946e-06		Cgnl1	0.707873	0.0123116		Tex13b	-1.67193	0.00196323
Lonrf3	0.751341	0.0169738		Ggt1	-1.16117	0.000359458		Slc7a7	0.710562	0.0016504		Ppm1h	-1.62534	0.00501992
Zfp334	0.675387	0.00158564		Crip1	-1.46413	4.09898e-05		Tmsb4x	0.711024	1.97102e-05		Gm42878	-1.62147	0.0428699
Wsb1	0.586005	1.14283e-10		Fbln1	-0.862658	1.7911e-06		Abhd17a	0.712931	0.000121726		Zfp260	-1.58558	0.00106064
Afmid	0.835432	0.0423658		Tek	-0.629901	0.018545		Malsu1	0.713727	0.00180404		AW551984	-1.55672	0.0284276
Tbx5	2.39655	0.019236		Actn3	-1.40925	1.04364e-16		Snrnp25	0.717871	0.0106333		Dpf3	-1.54488	0.033799
Tbx3	0.513661	8.73078e-07		Zdhhc24	-0.721298	0.0157633		Pdss2	0.724932	0.00998356		Tmem170b	-1.54252	0.0440976
Zbtb4	1.33135	0.00152282		Pdk1	-1.23619	1.00964e-31		Lgals1	0.739779	0.00708169		Dleu2	-1.51579	0.0342187
Abca5	0.783913	0.00013909		Mvd	-0.742646	5.77189e-06		Mep1b	0.740892	0.0297695		Etohd2	-1.51002	0.0170756
Cxcl16	0.961127	0.0119607		Atp7b	-0.738437	0.00421582		Slc35a4	0.742094	0.0450804		Itga4	-1.48087	0.0407804
Scn1b	0.787218	0.0161774		Nphs1	-0.762381	6.03832e-13		Slc39a13	0.758274	0.0340399		Gm16794	-1.44117	0.0242885
Hsd17b1	1.43715	0.0137853		Aplp1	-0.671753	4.62746e-08		Crocc2	0.759437	0.00467584		Gm21817	-1.43795	0.0368965
Ptger1	1.10627	0.00546161		Slc44a4	-0.825495	0.0121209		Cyb561d2	0.759984	0.0397224		Fam110b	-1.37246	1.81934e-05
Pdk4	0.524644	0.0498619		Casq1	-2.19385	0.02185		Gm42047	0.763488	0.0169793		Gm4673	-1.37124	6.67483e-05
Tmc4	0.678552	0.0333112		Zmiz1	-0.735172	0.000481446		Tmed1	0.76479	0.0259763		6230400D17Rik	-1.34991	0.016775
Aig1	0.632007	0.0344382		Fgfrl1	-0.696484	0.0352136		Ankrd33b	0.782693	0.00406319		Hist1h3h	-1.29741	0.0381628
Fam184a	0.790074	0.000134256		Ube2g2	-0.823712	1.51679e-06		Gm9947	0.793827	0.0438348		Gm15023	-1.27997	0.00600383
Crybg1	1.12478	0.0131751		Fpgs	-0.543822	2.51864e-06		Srd5a1	0.799996	0.00908471		Zfp943	-1.2792	0.0116516
Apaf1	0.546665	0.000106908		Apobec3	-0.622115	1.15691e-05		Txn2	0.799997	0.00428834		Gm45110	-1.27344	0.0383546
Hnrnph3	0.521287	2.93568e-06		Slc47a1	-0.877604	8.82649e-05		Dnajc12	0.80722	0.0295324		Gm650	-1.222	0.00287138
Apc2	1.68015	0.00645213		Spire2	-0.832439	3.49206e-06		Arrb1	0.81241	0.0158444		Fam122b	-1.18321	0.00542337
Slc1a4	1.28869	3.07641e-17		Ifi35	-1.15711	0.000215191		Pdgfrl	0.813796	0.0290268		Isca1	-1.17287	3.97667e-10
Grb10	1.64496	2.14297e-34		Fads1	-0.58994	0.00010294		Arnt2	0.820191	0.0305873		Gm36445	-1.17156	0.00470541
Mdm2	0.618424	8.69611e-09		Phlda2	-0.680832	0.0197036		Akr1b8	0.822833	0.000426348		Necab1	-1.16895	0.00727631
Zpbp	1.57622	0.0428819		Steap4	-3.63544	0.0196734		Robo4	0.825763	0.0339415		Eri2	-1.14937	6.78225e-05
4930404N11Rik	0.833854	0.0492805		Adgrl1	-0.531211	7.7843e-08		Hist1h4i	0.834916	0.0263035		AC135633.1	-1.1493	0.048151
Hcfc2	0.734022	0.000295828		Camta1	-0.570556	2.74327e-05		Fam83g	0.83517	0.00525448		Zfp738	-1.14525	0.00456439
Aldh1l2	1.31842	4.80173e-06		Nol3	-0.981239	0.000125919		Slc35e2	0.8481	0.00500329		6430511E19Rik	-1.12953	0.013873
1810043G02Rik	0.876412	0.00344798		Stc1	-3.39076	4.11779e-09		Cngb1	0.867676	0.0327487		AC165157.6	-1.11256	0.0168856
Ccng1	0.663008	1.27176e-13		Naf1	-0.570949	4.96661e-07		Srprb	0.876375	4.37809e-07		Dazl	-1.11245	0.00157694
Mgat1	1.11114	9.48366e-06		Yes1	-0.51234	4.44461e-05		Tpbg	0.876507	0.0300122		Slc22a23	-1.10615	0.0227504
Clk4	0.504443	4.02027e-05		Gadd45b	-1.10705	1.81158e-05		Trh	0.877124	0.00434756		Pramel3	-1.08593	0.0152186
Hnf1b	1.17433	0.0363251		Pcolce2	-0.596851	0.000735694		Sult5a1	0.884386	0.0428995		Afap1l2	-1.07189	0.0201636
Taf15	0.509135	5.05305e-07		Notch4	-1.49794	2.35914e-19		Fgfr3-ps	0.897652	0.0275776		Slfn8	-1.06914	0.0151262
Aspa	1.2934	0.0078495		Hivep2	-1.33535	0.0376757		Ttc4	0.915489	1.38174e-06		Fgf10	-1.068	0.0114606
Atp2a3	0.700221	2.87255e-06		Lama5	-0.605724	1.82005e-11		Spsb2	0.929656	0.0321637		Gabrp	-1.0654	0.00953562
Hoxb9	1.01259	0.00672743		Steap2	-0.5111	0.00161164		Celf4	0.932766	0.00494044		Zdhhc21	-1.06161	3.29418e-08
Tmem101	0.531553	0.000162248		Tab2	-0.749774	4.39171e-10		Msx2	0.946003	0.0427662		Sgo2b	-1.03294	0.00354462
Adam11	0.613252	0.0419447		Fam184b	-1.27728	0.0227224		Nit1	0.956434	1.14078e-06		Zfy1	-1.02979	0.00350905
Klhl28	0.524839	0.00352279		Kcnq2	-0.861396	0.0030089		Gpx1	0.964275	0.0163482		Hoxd13	-1.02758	0.0454662
Sel1l	0.629796	7.38205e-05		Eef1a2	-1.45931	0.0392657		Ctdsp2	0.97007	1.23585e-06		Gm38394	-1.02641	0.00254436
Ptpn21	0.53039	0.000404147		Wt1	-1.61402	0.0120417		Arl15	0.972962	4.53088e-05		Bcap29	-1.02355	2.47504e-05
Gstz1	0.775887	6.24142e-07		E2f3	-0.546262	1.87343e-05		Pcsk9	0.974934	0.0315045		Rbm12	-1.02302	0.0103566
Plek2	0.695461	0.0265646		Cd34	-1.09468	0.00336785		Gm28037	0.975846	0.0138438		Tsga10	-1.02219	0.0317821
Fbln5	2.66432	0.00281983		Atxn10	-0.57457	4.86761e-10		Apc	0.979146	5.01577e-07		Gm11837	-1.014	0.0239527
Otub2	0.765531	0.00973802		Phf21b	-0.578825	0.0225801		Nfat5	0.986523	1.2369e-05		Mettl27	-1.01143	0.0012228
Acot2	0.735044	0.0190751		Sulf1	-0.712154	5.77021e-05		Ctsh	1.01076	0.0474037		Gm28042	-1.00417	0.0177493
Gpatch2l	0.67379	0.000147306		Aldoc	-2.22324	9.72896e-05		Taf5l	1.01194	3.28222e-05		Csnk1g1	-0.997378	0.00467679
Hhipl1	2.05427	0.0292246		Stac2	-0.590307	6.05277e-05		Trim36	1.01975	0.0493192		AV320801	-0.994946	0.00923862
Sfrp4	0.561889	0.00707071		Timp2	-0.997374	0.00365628		Bnipl	1.06499	0.0336224		AW209491	-0.994906	1.61762e-05
Plk2	1.36039	1.19277e-17		Rarb	-2.4593	0.0119951		Vwa1	1.0727	0.0214433		Nfam1	-0.99419	0.0453597
Mtx3	0.521366	0.0118257		Igfbp4	-1.66169	1.68849e-10		Plcxd1	1.07877	0.0482285		Smc1b	-0.988824	0.000509346
4933425L06Rik	3.96811	0.00501532		Tha1	-1.46041	0.000231829		Gm16754	1.08286	0.0121842		Cfap69	-0.982578	0.0493863
Ddx4	0.644303	0.000214723		Etv4	-0.547093	0.00146096		Dpysl5	1.10233	4.95644e-05		Mrc1	-0.975408	0.027738
Fst	1.57265	0.00391408		B4galt5	-0.536434	4.08938e-06		Arhgef26	1.10813	0.0205876		Bmi1	-0.96263	0.00202983
Fam213a	0.502468	0.0222194		Gdap1l1	-1.90737	0.00901494		Adat3	1.11192	0.0286861		Xlr5a	-0.950414	0.00493066
Nudt13	0.566384	0.00946726		Hnf4a	-1.0481	0.0110488		Shroom4	1.13496	5.24583e-05		Drp2	-0.938411	0.0466206
Zswim8	0.879672	7.95076e-13		Mfng	-1.08167	0.00022542		Nt5e	1.14518	0.0487867		Zfp760	-0.93777	0.0497811
Pspc1	0.845621	4.31165e-12		Tomm34	-0.505859	7.05392e-05		Clp1	1.16242	0.000354213		Gm15512	-0.933484	0.0315292
Anxa8	1.63977	1.17056e-05		Ypel2	-0.839857	4.17591e-06		Zfp69	1.18397	0.0133937		Fam172a	-0.928744	0.0142323
Trim35	0.789682	9.10354e-07		Cbx1	-0.676094	1.31617e-06		Zc3h11a	1.18447	2.09141e-09		Dynlt3	-0.916967	0.012111
Nefm	0.841616	0.00446068		Copz2	-0.997654	0.00397214		Mob1a	1.20055	1.74208e-12		Cnot6l	-0.916398	0.0015226
Bmp1	0.689999	0.0398126		Tnfsfm13	-0.512642	0.0105938		Gm8038	1.20618	0.0174299		Trim12c	-0.915828	0.00330776
Emc9	0.91879	0.041461		Pank3	-0.537529	1.7914e-05		Gm4782	1.21857	0.0176887		Mtcp1	-0.912907	0.0156622
Trio	0.544356	0.00346852		Wwc1	-0.559338	1.87923e-05		Mmel1	1.2451	0.042869		AC158605.2	-0.903675	0.0478505
Ank	0.553213	0.0141869		Irf1	-0.754318	0.00234753		Usp17la	1.28439	0.027729		Meioc	-0.895401	0.0014124
Utp23	0.746939	0.000213869		P4ha2	-1.21435	4.7099e-06		Epha1	1.29015	0.0164981		Rbm44	-0.893847	0.000298503
Osr2	2.7913	0.0234308		Arrb1	-2.25802	1.47968e-08		Tmem145	1.30217	0.0144996		Cd55	-0.892044	0.00106808
Mtbp	0.518904	7.48377e-05		Tm4sf5	-0.806271	0.0490636		Abhd11	1.30709	1.75236e-07		Mbnl1	-0.886621	0.0132708
Wnt7b	1.59457	0.0123045		Pelp1	-0.5019	5.03397e-08		Il17rd	1.31241	0.00203278		Slfn9	-0.886489	1.07462e-05
Tef	0.537225	0.00139996		E2f2	-0.81165	2.29551e-07		Ccdc28b	1.31497	0.00305592		Zc3h6	-0.882878	0.0140685
Gtsf1	0.629791	0.0374261		Rab3d	-0.795949	0.000872062		Gm13228	1.33585	0.0320688		Tmem70	-0.882278	3.86042e-05
Nckap1l	1.02896	1.50457e-10		Rnf145	-0.509456	1.5049e-06		Gm42742	1.34134	2.92295e-05		Dzip3	-0.881979	0.010209
Nubp1	0.513653	0.00492065		Rps6kl1	-0.699472	0.0132011		Rerg	1.35314	0.0112951		Hfm1	-0.878722	0.0366826
Ciita	1.91449	0.0315211		Grb7	-0.740898	3.79989e-07		2310040G24Rik	1.35657	0.0446624		Nova1	-0.874495	0.00404964
Bcl6	1.25073	0.0491099		Aoc3	-3.11517	7.85462e-08		Sox8	1.40594	0.0442646		Lrrc8b	-0.860367	0.0114614
Crebbp	0.514155	8.22971e-06		D8Ertd738e	-0.585782	1.43783e-05		Ppp1r3f	1.41987	0.0250498		Ptbp2	-0.854733	0.00220829
Naprt	0.628028	0.023328		Rcn3	-0.693362	5.05121e-05		Spin2c	1.49437	0.0338077		Xlr4b	-0.854464	0.0482987
Tymp	1.65044	0.0106578		Slc6a8	-0.764805	5.49374e-08		Gnat2	1.51533	0.0284508		Snx13	-0.827904	0.00268405
Mapk8ip2	0.717819	0.00283296		Akt3	-0.705432	9.55718e-06		A130010J15Rik	1.51996	0.000111728		Pafah1b1	-0.826177	0.00450511
B4galt4	0.825735	0.0397105		Lrp11	-0.791035	4.02821e-06		Gm15290	1.52852	0.0351472		Btbd8	-0.820693	0.0273769
Adcy5	1.19362	0.0395427		P4ha1	-0.7849	1.17783e-06		Usp17lb	1.54535	0.0323627		Rnf17	-0.818571	0.0147775
Atp5j	0.608655	1.4911e-07		Rhobtb1	-1.51723	1.89512e-05		Mfsd4a	1.55397	0.0454069		Snap91	-0.815992	0.0389157
Dyrk1a	0.845538	7.00055e-12		Epb41l2	-0.522707	0.000105942		Gm8300	1.57823	0.0485768		Lamp2	-0.804401	0.0128941
Ildr1	0.671995	0.000137042		Enpp3	-2.11919	6.40882e-29		Fam89b	1.57886	0.00257999		Bmp7	-0.80389	0.00383851
Pigp	0.592764	0.0303162		Ifngr1	-1.17893	0.00141584		Usp17le	1.58226	0.020221		Micall2	-0.802653	0.0141727
1110004E09Rik	0.625511	0.000312923		Hal	-0.699739	0.000703874		Gm20765	1.62585	0.00991821		Cpeb2	-0.80205	0.0208737
Zfp641	1.877	0.0396618		Unc5b	-0.611802	0.00966128		Gm6763	1.65772	0.0134147		Ube2l3	-0.800355	0.00355284
Pcdhgc4	2.09714	0.0229047		Vsir	-1.88268	0.000109257		Gm5039	1.68863	0.0217667		Camk2n1	-0.794433	0.0105801
Cdkn1a	0.509459	0.00179829		Ddc	-0.665835	0.000111656		Tsix	1.68956	0.000651694		Gabrb3	-0.792747	0.0316518
Cpn2	7.16971	0.000296432		Mknk2	-0.51309	9.5169e-06		Gm21312	1.69533	0.014001		Tmem230	-0.791225	0.00259368
Parp3	1.18768	0.0242188		Jsrp1	-4.02166	0.0055975		Gm21304	1.70303	0.00303457		Spc25	-0.785769	0.0329614
Frs3	0.541484	0.0356885		Irak3	-0.657519	0.0180084		Gm45779	1.70837	0.0311989		Brsk2	-0.781973	0.0240176
Pisd	0.552368	1.02166e-05		Pfkl	-1.28533	4.2474e-30		Gm21293	1.71447	0.00678733		Kcnq1ot1	-0.777885	0.0313956
Mrps23	0.617548	0.00968079		Xpo1	-0.508449	2.4623e-07		Gm4027	1.72563	0.0411033		Iqcb1	-0.770718	0.0275123
Sfi1	0.775716	0.00693835		Nsg2	-1.78352	0.0401017		Gm8764	1.75093	0.0100576		Zfp2	-0.764756	0.00313262
Ubr2	0.587919	4.72088e-09		Prss57	-1.93702	0.000209343		Tmem92	1.79725	0.0413686		Terb2	-0.758161	0.0480189
Ccdc167	0.599491	0.00968081		Fstl3	-0.686452	0.0463129		AC126554.1	1.80894	0.0273242		Pygo1	-0.756669	0.0154444
Prss41	0.799254	0.00346204		Hspa4	-0.500669	6.74322e-11		Itgam	1.87859	0.0343568		Prpf39	-0.755128	0.0344533
Tmem204	6.37066	0.00470104		Upp1	-1.0788	4.40321e-21		Gm38150	1.88089	0.0451812		Six1	-0.754224	0.000588617
Phf1	0.999439	2.70872e-06		Tns3	-0.535843	1.71453e-05		Usp17lc	1.92222	0.00973122		Elovl7	-0.748809	0.0286389
Nudt12	0.684761	0.00452197		Gatsl3	-0.885129	4.16174e-09		Gm12800	1.94599	0.022299		Plagl1	-0.74091	0.0206628
Dync2li1	0.526451	0.0265853		Myo1g	-1.17933	1.64214e-05		Gm45216	2.0236	0.00926453		Xlr5b	-0.740697	0.0378756
Nr3c1	0.521628	0.000451254		Ppp4r3b	-0.592206	7.21372e-08		AC153367.1	2.032	0.0276343		Idua	-0.740086	0.0469192
Pggt1b	0.607753	0.000902957		Myl7	-1.43192	0.0116888		Repin1	2.10592	5.2165e-07		Prune2	-0.739621	0.00408945
Mapk4	0.778138	0.0248332		Pgam2	-1.14015	0.0172735		Usp17ld	2.1121	0.0165148		Xlr3c	-0.734971	0.0402153
Nars	0.862676	9.72111e-20		Mboat2	-0.728419	0.000177288		Wdr38	2.17658	0.00242786		D630045J12Rik	-0.731971	0.00289303
Rps14	0.509565	2.04269e-08		Efr3b	-0.782835	0.000829884		Slc45a1	2.1863	0.0423409		Auts2	-0.727335	0.0129169
Psat1	0.668152	1.05696e-10		Sntg2	-6.51815	0.00336884		Gm10767	2.23069	0.00208922		Ankrd44	-0.726764	0.0103586
Mrpl16	0.600294	0.00034341		Ace	-0.84326	0.000232512		Gm20671	2.3175	2.37019e-05		Cyld	-0.726052	0.00208687
Cdc42bpg	0.705101	6.15856e-10		Slc9a3r1	-0.505458	7.57175e-05		4933431E20Rik	2.32323	0.000804729		Zfpm1	-0.724404	0.0163909
Rps6kb2	0.538089	0.00269109		Pimreg	-0.750623	1.29194e-06		Pcdhgc4	2.36839	0.00959742		Zfp280d	-0.723382	0.016274
Ighmbp2	0.631112	0.000786283		Nxn	-0.550509	1.38368e-05		Gm21761	2.58487	0.000336655		Ppp3cb	-0.711288	0.0302997
Dmrt1	0.643258	3.32055e-07		Dlg4	-0.787024	0.0266595		Fam159b	2.58944	0.0116562		Xlr5c	-0.705634	0.0310675
Yif1a	0.507424	0.00273157		Myh3	-0.546251	0.0470814		Gstm5	2.59433	3.40804e-10		Nlrp4c	-0.698461	0.0155496
Mus81	0.613391	0.0248976		Krt19	-1.39047	0.00215082		Gm6649	2.61707	0.000134083		Atl1	-0.690997	0.0416633
Aldh18a1	0.990935	1.39661e-16		Acly	-0.761266	1.20354e-21		Gm2035	2.67522	0.0395326		Galnt4	-0.688037	0.0473682
Efhc2	0.546165	0.000916348		Ubtf	-0.515173	1.05541e-08		C1ra	2.69118	0.00688535		Ttbk2	-0.687228	0.00841835
Hdgfl3	0.551093	0.00150542		Nfkbia	-0.629949	9.17709e-05		Shroom1	2.69408	0.000177738		Rfwd2	-0.684475	0.0484544
Bnc1	3.25185	0.0333382		Pygl	-1.98853	0.000190771		U2af1l4	2.71346	7.04289e-09		Dnajc14	-0.683547	8.81297e-05
Sirt7	0.800955	7.93431e-06		Pfkp	-0.702097	1.25638e-10		Ppp1r3d	2.83581	0.0202816		Retreg2	-0.680316	0.00712723
Pycr1	1.35422	2.31597e-25		Entpd5	-0.920804	1.43807e-05		1700014D04Rik	3.18779	0.0119374		Xaf1	-0.672829	0.0195487
Lrrc45	0.692333	6.87172e-07		Fos	-1.36982	0.0257292		Fgf22	3.2559	0.00100859		Peli2	-0.672292	0.0488727
Hexa	0.874385	3.80806e-10		Kif26a	-0.75828	0.00319957		Gm26083	3.31017	0.00596632		Rassf8	-0.668975	0.0440418
Fam120c	0.618917	0.0208721		Aoah	-1.08715	0.01846		CT009754.2	3.35637	0.0368398		Dkk3	-0.667942	0.0326655
Shmt2	0.635157	1.11165e-13		Trim27	-0.71162	7.10615e-08		Lenep	3.40601	0.0184858		Akt3	-0.662949	0.0076194
Ddit3	1.85683	1.63983e-14		Erap1	-0.767983	0.0311541		Scamp4	3.45697	3.32412e-60		Ppp2r3a	-0.662826	0.0174329
Ttc4	0.971201	1.12807e-11		Rhobtb3	-0.872385	2.2637e-05		Gm22589	3.69473	0.0438775		2700099C18Rik	-0.65995	0.0481988
Fuom	0.858705	0.0317623		Lpcat1	-0.529008	0.000129327		Gm23946	3.83519	0.00303849		Zfp397	-0.658711	0.0458273
Syce1	0.585856	0.0107545		Ocln	-0.576265	0.0309199		Gm7104	3.84168	0.0138412		Ltbp3	-0.655641	0.0439834
Zfp711	1.52648	0.00213911		Arhgef28	-0.808649	0.0432731		Apol7b	3.88541	0.00739472		Sacs	-0.654412	0.0114378
Nat1	1.52241	0.0312069		Hexb	-0.576261	1.93524e-05		Gm20508	4.00541	0.0334733		Lrrc8d	-0.653546	0.0281983
Ccdc51	0.628278	0.00818027		Hmgcr	-0.599779	8.82264e-08		Gm45799	4.0593	0.00050218		Matr3	-0.6527	0.0464513
Mfsd8	0.59522	0.0419582		F2rl1	-0.594012	9.42223e-05		Mir1199	4.42342	0.000228537		Rab1a	-0.650097	0.0105768
Pramel6	0.78436	0.000792688		Emb	-0.880912	8.06263e-10		Gm28882	4.54008	0.0463417		Efhc2	-0.643825	0.022321
Boll	1.21787	0.0197932		Fgf10	-2.23293	4.6974e-07		Gm45399	4.70067	0.0337738		Cep112	-0.629774	0.0498041
Casp8	0.665274	0.0228313		4930452B06Rik	-0.908376	2.43958e-05		Gm40457	6.02933	0.0141887		Tgm2	-0.627646	0.00915517
Rnpepl1	0.632456	0.00249647		Map3k1	-0.689098	2.43595e-06		Sp8	6.03318	0.0139703		Tgif1	-0.624613	0.00679882
Acmsd	6.11767	0.0102054		Nkiras1	-1.32266	1.67484e-08		Gm14027	6.09538	0.0118979		Mme	-0.620582	0.00642025
Cd55	0.640224	0.000312136		Cdhr1	-2.10965	0.000493193		9230111E07Rik	6.15146	0.0102417		Mum1l1	-0.610822	0.0346898
Tor1aip1	0.594005	0.00243399		Vcl	-0.556542	1.02196e-07		Clca4a	6.20545	0.0088483		Slx4ip	-0.607914	0.0496589
Lamc2	0.585864	7.82485e-06		Ero1l	-0.732927	9.50009e-12		Wisp2	6.23759	0.00815799		Qk	-0.607321	0.0180782
Fam129a	0.742768	4.98414e-09		Bmp4	-0.815568	0.000582213		Ccl3	6.25419	0.00759432		Tek	-0.603826	0.044777
Wdr64	1.14203	0.0482233		Anxa11	-0.698193	1.14627e-08		Gm34368	6.34079	0.00576479		Rab28	-0.602072	0.023002
Tada1	0.674131	0.00547158		Arhgef3	-0.519574	0.0112242		Gm15932	6.47589	0.00372361		Phf20l1	-0.598253	0.0344185
Ccdc181	0.557169	0.0120884		Slc25a30	-0.644635	0.00688924		Gm43289	6.54506	0.00328962		Strbp	-0.597154	0.01351
Atf3	2.33783	1.17465e-05		Enox1	-1.52967	4.56935e-09		Gm5699	6.57713	0.00309975		Mcf2	-0.592114	0.0407578
Mrc1	1.17758	0.000170814		Bnip3l	-0.63855	1.62979e-07		Jakmip3	6.74764	0.00143348		Ddx43	-0.587113	0.0300719
Itga8	2.33018	0.0111783		Hr	-0.514824	0.0251563		4732491K20Rik	6.8164	0.00110704		Ccdc88a	-0.584068	0.0132068
1700007K13Rik	0.559333	0.0201434		Fgf17	-1.19477	6.28825e-07		Gm45873	7.11012	0.000480356		Wsb1	-0.579609	0.0199494
Rbm18	0.534801	0.00230494		Dad1	-0.771284	1.0356e-09		C430042M11Rik	7.32907	0.000141978		Shisa7	-0.577681	0.0485184
Clp1	1.017	5.66606e-10		Pdzd2	-0.99367	0.000488262		Duxbl1	8.2292	1.64582e-06		Mms22l	-0.576018	0.00422072
Arl14ep	0.537501	0.000129023		Ripk3	-0.622461	0.0158739		Duxbl3	8.26613	1.33408e-06		Gpat2	-0.573487	0.0371613
Prrg4	0.500288	0.00589622		Sdr39u1	-0.927123	6.85979e-05		Gm20687	9.06204	1.71165e-08		Rchy1	-0.567544	0.00431593
Trim44	0.586266	2.10478e-05		Sema5a	-1.7129	0.00285924						Rpgr	-0.561892	0.0313807
Meis2	0.945782	3.12788e-05		Ctnnd2	-1.74635	0.0121377						Agpat1	-0.559901	0.0224456
Haus2	0.673737	9.09604e-05		Rnf19a	-0.508587	0.00422603						Polk	-0.558098	0.00780098
Chac1	2.46046	1.00876e-20		Fzd6	-0.986062	0.000200662						Tmem106b	-0.554686	0.0363552
Smox	0.584917	0.0129775		Pop1	-0.678591	4.79722e-06						Mtdh	-0.554438	0.000456281
Gpcpd1	0.599771	0.000174074		Sqle	-0.974994	2.82759e-09						Mitf	-0.554324	0.0154884
Napb	0.647343	0.0136534		Zhx1	-0.777363	0.0139955						Fam92a	-0.552598	0.00693355
Fabp5	0.658662	0.00525334		Asap1	-0.655329	3.72776e-06						Pip4k2a	-0.551314	0.014948
Aar2	0.589541	0.000208338		Xpnpep3	-1.37397	4.05346e-15						Ulk2	-0.549677	0.0263494
Dsn1	0.582648	0.0001737		Efcab6	-6.51544	0.00335959						Cep70	-0.549385	0.00880548
Nceh1	0.539845	0.000277049		Nell2	-0.730116	0.000579214						1700020I14Rik	-0.547396	0.03044
Mccc1	0.57365	0.000111653		Sept3	-0.551257	0.00946811						Apool	-0.546414	0.0257798
Adad1	1.63417	0.0269099		Pde1b	-0.812088	0.001418						Sar1a	-0.545707	0.00207702
Vmn2r1	1.66421	0.00166559		Litaf	-0.615439	0.000288585						Pnisr	-0.543599	0.00719988
Hax1	0.739797	1.38365e-08		Srl	-0.575862	5.84584e-05						Sypl	-0.542534	0.0157372
Slc50a1	0.575915	0.0067256		Ly6e	-0.84451	6.27501e-05						Scml2	-0.542387	0.0118307
Fam198b	0.700918	0.0100776		Fopnl	-0.750693	0.00516837						Arid4b	-0.542051	0.00843311
Tmem144	0.756544	0.0233759		Mpv17l	-1.31591	1.53539e-08						Fntb	-0.541638	0.0211894
Extl2	0.675266	0.0175397		Pla2g10	-0.815614	0.00031643						Txnip	-0.539923	0.00927272
Tlr2	0.611586	0.0263028		Gbe1	-1.30505	1.47303e-05						Nktr	-0.539888	0.0378744
Gba	0.891572	8.60788e-12		Tmem45a	-1.45866	7.44368e-07						Neat1	-0.539348	0.0204419
Hcn3	0.623051	0.0162808		Aifm3	-1.09606	0.000191702						Diaph2	-0.53811	0.0408861
Ntrk1	1.12144	0.0109885		Tfrc	-0.756778	8.69623e-14						Fam76b	-0.536229	0.039806
Abca4	1.7537	0.00232591		Fstl1	-0.509963	0.00405861						Vps54	-0.536158	0.00417598
Wls	1.09161	0.014014		St6gal1	-0.813671	0.0213817						Lpp	-0.533247	0.0142486
Cth	0.598077	0.00163421		Cbr3	-1.14578	0.000604364						Spen	-0.531838	0.000632409
Ctbs	0.697621	0.00511206		Lmbr1l	-0.591388	0.00048169						Sos2	-0.530626	0.0330674
Cyr61	0.864147	0.000234948		Prr13	-0.51208	0.000443732						Far1	-0.527352	0.0339868
Trp53inp1	0.68692	2.46395e-16		Vwa5a	-0.632353	0.0178876						Ppt1	-0.526999	0.00741599
Calb1	6.18406	0.00844235		Kcnk5	-0.714048	2.42369e-09						Neil3	-0.523797	0.0203414
Zfp618	0.916168	0.0113899		Twf2	-1.25468	1.59585e-16						Mkln1	-0.522179	0.0107245
Tesk1	0.710439	0.00962545		Nfatc4	-0.578367	0.00253923						Lrp11	-0.517513	0.00929969
Rgp1	0.602722	4.00365e-05		Tpi1	-1.34302	4.30365e-21						Cpne1	-0.517469	0.0193176
Glipr2	0.932731	3.20101e-06		Pcbp4	-0.849889	1.86188e-08						Elf2	-0.515842	0.0237327
Slc35d1	0.59102	0.00126451		Pigx	-0.536658	0.0401959						Arfgef3	-0.514849	0.0237117
Slc6a9	1.57995	1.22147e-08		Tfeb	-0.536046	0.0136603						Jmjd4	-0.513756	0.010326
Mycl	0.609699	0.0254551		Foxp4	-0.9922	1.1415e-10						Arhgap11a	-0.512657	0.00603508
Ccdc163	0.595003	0.0386147		Nfya	-0.854189	2.25334e-07						Hmga2	-0.511442	0.00667358
Fabp3	0.749706	1.66519e-06		Cpne5	-0.79335	2.97284e-05						Hormad2	-0.511044	0.0205901
Pef1	0.614025	4.36919e-05		Tmprss3	-6.60928	0.00260234						Casp2	-0.510811	0.0213172
Yars	0.578718	4.34949e-09		Slc37a1	-0.759906	0.00494569						Sept10	-0.506396	0.0488209
AU040320	0.710382	0.000364578		Lbh	-2.32561	6.14895e-11						Slc35a3	-0.506304	0.0486695
Sesn2	0.621728	3.36397e-08		Cacna1h	-0.987623	0.00972668						Sppl2a	-0.503282	0.0142913
Abcb1b	0.50213	0.000153649		Six2	-2.58952	0.0460284						Nol4l	-0.503035	0.0271747
Mthfr	0.607003	0.00202238		Epas1	-0.954393	1.02704e-14						Mapkap1	-0.501713	0.00600216
Miip	0.541452	0.00317248		Nme4	-0.626748	0.000136742
Fam213b	0.699184	0.0150393		Rgs11	-1.31194	0.000530548
Afap1	0.921419	3.30562e-08		Dusp1	-0.583405	0.00259465
Ablim2	0.764136	0.0469345		1700061G19Rik	-0.770705	2.13706e-06
Trmt44	0.704527	0.00967735		Fkbp5	-0.647908	5.82803e-11
Acox3	0.584127	0.0067712		Myo1f	-0.844075	1.41377e-06
Man2b2	0.554239	0.000989119		Dtna	-1.74594	0.0315057
Cgref1	0.747424	0.00527502		Tmem173	-3.97024	2.553e-05
Stap1	3.3381	0.0400297		Lama3	-0.930261	3.83104e-07
Ddx55	0.544445	0.000467485		Spry4	-0.63691	0.000466744
Diablo	0.512645	0.0175583		Trim26	-1.10267	6.50427e-12
Psph	0.510409	0.000516941		Dpysl3	-0.873659	5.52148e-06
P2rx4	0.764273	0.0204405		Snx24	-0.986626	0.0246579
Pgam5	0.61524	4.53545e-05		Fbn2	-0.669623	0.0205763
Hnf1a	0.627102	0.0341621		Cd74	-2.30349	9.29572e-05
Ankrd61	1.41448	0.0172799		Tle4	-0.73087	1.17282e-09
Pdx1	6.52637	0.00299398		Cyb5a	-0.568723	0.00687451
Col1a2	2.29611	0.0420035		Anxa1	-2.08963	0.0124892
Asns	0.936284	6.01663e-18		Fads2	-0.724364	1.80931e-08
Gars	0.545249	1.29885e-10		Cd6	-1.56545	0.0137448
Malsu1	0.954973	0.000159088		Fam111a	-0.872236	7.98383e-07
Luc7l2	0.556988	2.59857e-08		Gpha2	-2.33403	0.0311549
Hpgds	2.78785	0.00607565		Tnfrsf25	-1.43581	0.0189428
Ino80b	0.956114	2.83022e-06		Pcgf5	-0.576136	0.0145376
Mrpl53	2.28414	0.00753042		Chka	-0.515367	6.51102e-05
M1ap	0.546798	0.00748226		Papss2	-2.40781	0.016202
Abtb1	0.685745	0.000157482		Peli3	-1.65568	0.00485918
Ldhb	0.565938	0.000136832		Tesmin	-1.15047	0.0103514
St8sia1	0.628433	5.10811e-05		Capn1	-0.514083	0.00128227
Ift122	0.832807	0.000209456		Rcor2	-0.648404	7.64574e-10
Vamp1	0.677507	0.0167087		Acsl5	-0.675595	0.0200274
Mark4	0.597157	0.000419162		Mxi1	-0.524353	0.000574498
Ppm1n	0.842225	0.00302434		Nt5c2	-0.736597	6.29093e-05
Dmpk	0.914892	0.00284694		Pcyt2	-0.514888	7.66999e-05
Nova2	0.865953	8.2303e-05		Fasn	-0.882366	1.20753e-20
Trpm1	1.49609	0.00887078		Slc16a3	-2.19095	0.000241361
Pgpep1l	3.98535	0.00642208		Ubtd1	-0.758479	0.00304445
Synm	0.586873	0.0129766		Scd2	-1.04386	6.38443e-30
Aen	0.612225	0.000313377		Mgea5	-0.579057	8.53408e-10
Nupr1	2.11781	1.12111e-14		Mfsd13a	-0.533149	0.00024202
Cln3	0.535093	0.0120446		Parp6	-0.60028	0.00856022
Nfatc2ip	0.534299	1.28899e-06		Sp4	-0.507689	0.0311014
Cckbr	6.12082	0.0100346		Atp10a	-1.40264	0.000736781
Zp2	6.69894	0.00155854		Cdh9	-2.89359	0.041158
Rexo5	0.579764	0.0238893		Muc2	-1.89241	0.00307841
Trim66	1.85811	0.00275653		Rps6ka6	-0.553741	2.41634e-06
Nadsyn1	0.620536	0.0315437		Slc28a1	-0.561036	0.00871034
Magee1	0.872962	0.00674842		Prps2	-0.626355	6.94193e-06
Slc7a3	0.556256	0.000195778		Pgm2	-1.42414	3.33606e-14
Xlr4c	1.02981	0.0022023		Tspan17	-1.13207	0.000482178
Tsc22d3	0.908636	0.0175001		Unc5a	-1.88701	0.00122031
Ap3m2	0.556608	0.000288117		Slc39a10	-0.641096	9.11846e-09
Amfr	0.579399	4.86417e-07		Raph1	-0.944588	7.69892e-13
Mt2	1.83441	2.94282e-57		1500015O10Rik	-3.62561	0.0203804
Mt1	0.620515	2.0356e-05		Gls	-0.556612	0.000236577
Herpud1	0.501006	0.00287307		Nabp1	-0.734097	5.27956e-07
Arl2bp	0.559739	0.0225852		Sema4c	-1.00386	0.0362968
1700018B08Rik	1.15394	0.019584		Plcd4	-0.716595	0.0122126
Dpep3	1.19777	8.88696e-05		Obsl1	-0.59156	0.00512573
Aars	1.00133	1.28641e-34		Alppl2	-3.53715	0.0249616
Tbx20	2.46308	0.000759549		Steap3	-1.07896	3.87573e-11
Ddx25	0.922211	2.53762e-06		Cacna1s	-2.10622	0.0286831
Slc37a2	0.645485	0.0291874		Cdk18	-0.509434	0.00863266
Tmed1	0.628759	0.00361655		Lrrn2	-1.8937	0.00668054
Tcf12	0.552729	0.000204119		Kif26b	-2.56687	0.00110504
Dnaja4	1.03338	0.000287863		Tmem63a	-0.765755	6.47334e-05
Neil1	0.984905	0.000379664		Spta1	-2.51222	5.6579e-07
Fam219b	0.572687	0.00413113		Soat1	-0.6687	0.000593594
Clk3	0.585778	4.70546e-05		Fcgr2b	-2.36219	4.68566e-05
Mb21d1	0.621004	0.0484486		Optn	-0.95844	0.00573129
Slc25a38	0.611935	0.000810644		Ccdc3	-1.52381	5.72075e-07
Amotl2	0.579475	4.15112e-05		Lmx1a	-6.84604	0.00119223
Srprb	0.74873	6.35531e-08		Aldh9a1	-0.611897	3.9729e-06
Acpp	0.878202	0.00540853		Cubn	-0.778712	0.0174709
Col6a4	0.686331	0.0298635		Vim	-0.568201	8.94537e-05
Cd59a	1.2192	0.026574		Gpd2	-0.743581	1.66496e-09
Syde1	1.7274	2.06293e-09		Col5a1	-0.764387	0.000948839
Trib3	1.22037	1.88098e-11		Lhx6	-0.845916	0.0474864
Atg12	0.670914	1.87031e-08		Grin1	-1.10256	4.71006e-09
Magea4	1.32908	0.0128706		Nop10	-0.720695	2.10006e-10
Pus7l	0.500809	0.00998216		Cstf3	-0.532711	1.71788e-07
Snap91	0.682509	0.0267471		Cat	-0.734298	6.2767e-10
Crlf2	0.776013	0.0170272		Mapk8ip1	-0.506196	0.000607812
Idua	0.618667	0.0483255		Frmd5	-0.941516	0.0104122
Caskin1	0.893247	0.000162822		Ell3	-0.505908	0.0215027
Piwil2	0.844342	2.20394e-08		Itpka	-0.514341	0.0105947
1300017J02Rik	1.24329	0.0426534		Rtf1	-0.519401	4.60324e-07
Adra2a	2.68853	0.0148121		1700037H04Rik	-0.758945	8.54582e-11
Lrrc14	0.910017	2.7467e-05		Rasgrp1	-0.738556	0.00738563
Rbm46	2.45179	0.000811839		Slc27a2	-0.847305	0.000242562
Ypel4	2.18022	0.0010027		Bcl2l11	-0.550649	0.0155177
Poglut1	0.677037	3.10053e-12		Pdyn	-2.03386	0.011672
Pomt2	0.5902	0.000611977		Tgm3	-2.05914	0.00063516
Ccnd3	1.07015	2.04416e-17		Zbp1	-3.72212	0.000412431
Jdp2	0.636428	0.00231203		Helz2	-0.849465	0.00605484
Igsf9b	0.533639	0.00044766		Skil	-0.992459	7.24287e-09
Lif	0.713089	0.00220505		Slc7a11	-0.728202	0.00884525
Eda2r	0.609397	2.22464e-05		Lef1	-2.89927	5.85382e-11
Ly6g5c	6.55233	0.00273535		Trim2	-0.694733	0.00012256
Uaca	0.723966	8.50523e-06		Ppa2	-0.531862	0.000254219
4930556J24Rik	2.22017	0.0244005		Pdgfc	-0.722461	0.0131809
Daam1	0.582017	3.11746e-05		Pitx2	-1.38924	9.87684e-08
Ssh3	0.654141	0.047723		Kcnq5	-1.97015	0.0310988
Dbn1	0.596297	0.000698371		Fubp1	-0.730202	1.03097e-12
Dgkh	0.806785	0.000628168		Lmna	-0.714085	0.000157109
Vax2	1.18263	0.00645757		Sema4a	-1.20087	3.62951e-11
Fam214a	0.666071	0.00285365		Polr3gl	-0.526723	0.0406172
Zfr2	1.34051	0.0420418		Tspan5	-1.08961	0.000388941
Dapk3	0.610744	0.000115391		Dapp1	-0.695708	0.0143351
Parm1	0.559431	0.0315085		Manba	-0.90143	1.50343e-09
Shc4	0.772859	0.0118102		Brinp1	-2.41363	0.0294172
Ccdc106	0.562237	0.0417909		Kdm4c	-0.694394	3.28714e-09
Wdr38	2.89022	1.38587e-11		Ift74	-0.68387	0.000115353
Parpbp	0.600408	6.19377e-06		Tnfrsf8	-0.837869	0.00409831
Pet2	0.864819	0.0469757		Lrp8	-0.954363	2.34629e-05
Crb2	1.41116	0.0422236		Exo5	-0.567012	0.0152492
Cdcp1	0.891225	0.0445138		Slc2a1	-0.967061	3.62462e-14
Ntng2	1.80333	0.0107929		Map7d1	-0.836766	4.55465e-09
Tk2	0.688598	0.00536565		Epha10	-1.55849	0.0331324
Gsx2	1.15365	0.00553561		Gmeb1	-0.518044	0.00171925
Tm6sf2	1.45596	0.0299002		Ptpru	-0.722207	0.000609579
Slc26a8	4.91424	0.000151321		Klhl7	-0.518149	0.00225057
Slc38a7	0.804788	4.9402e-12		Bst1	-3.41733	0.0251271
Tbc1d9b	0.533076	4.09958e-05		Add1	-0.751385	2.83374e-06
Cuedc2	0.579586	1.65767e-05		Crmp1	-1.28615	4.20974e-10
Dnajc12	0.845284	0.0239199		Evc	-0.536135	0.00463048
Amdhd2	0.737124	2.90578e-05		4930548H24Rik	-0.803664	0.000256469
Hspb6	0.964545	0.00150457		Slc30a3	-1.07372	0.019234
Rap2b	0.521371	0.00165694		Fam69a	-0.69282	2.26284e-05
Zcwpw1	1.08486	1.0434e-08		Wsb2	-0.763467	5.30095e-10
Hgsnat	0.598546	5.64992e-05		Ccng2	-1.42257	0.0241083
Bbs7	0.536899	0.0169041		Naaa	-0.903075	0.00178899
Nudt22	0.741386	0.00149193		Aacs	-0.599367	5.56112e-05
Uvssa	0.951882	0.00856561		P2rx2	-1.09991	0.0284015
Vgf	1.68673	0.00905314		Chek2	-0.885754	1.57861e-09
Slc30a1	0.71208	2.16909e-05		Pla2g1b	-1.60779	2.29236e-09
Arhgef4	0.917541	0.000727154		Cabp1	-0.562871	0.00851719
Phc3	0.518765	0.0127051		Oasl2	-3.70386	0.0308526
Mrpl23	0.524704	0.00301134		Glcci1	-1.98873	9.33884e-13
Pced1a	0.52535	0.0139053		Flt1	-1.74263	0.00833908
Iars	0.531623	6.91583e-08		Auts2	-0.668707	0.0138323
Zfp365	0.600304	5.3897e-06		Aass	-0.613215	0.00208945
Arap2	0.675155	0.00092869		Ssc4d	-1.15345	5.7324e-05
Rnf144b	1.3348	0.00521897		Ephb4	-0.859891	3.50631e-07
Pde4dip	0.647452	1.90572e-06		Epo	-4.55778	0.00149129
Slc43a2	0.598654	7.9928e-05		Pcolce	-0.637944	1.45656e-08
Prkab2	0.575264	0.0242213		Akr1b8	-0.858855	0.000218846
Pgap3	0.984646	0.000582261		Tcaf2	-1.05956	0.020781
Hoxa11	3.0079	0.0270178		Aldh1l1	-0.579511	0.0259436
Hoxa7	2.1998	3.74101e-05		Slc41a3	-1.40682	0.0181505
Hoxa5	2.52052	0.0230068		Bhlhe40	-2.03065	0.00715391
Iffo1	0.606294	0.00491749		A2m	-1.7181	2.07298e-18
Ccdc155	0.874143	0.00751874		Wnt5b	-2.8962	0.0290472
Satb2	0.675533	0.0293739		Ybx3	-0.612773	3.38823e-06
Gpr162	1.40704	0.00077712		Etv6	-0.920396	2.72102e-05
Cdc16	0.559326	3.67769e-09		Arhgdib	-0.876823	0.0353786
Gdf15	1.88764	1.51936e-16		Lrmp	-0.531752	0.0103803
Atf5	1.67744	1.36309e-16		Cpne9	-1.20706	0.00279244
Tmc3	0.840508	0.048922		Etnk1	-0.58977	4.77975e-12
Ciart	0.634574	0.0429246		Il17rc	-0.872133	0.00168917
AI481877	1.01423	0.00439895		Tmtc1	-0.800004	0.00329568
Nfe2l1	0.522876	0.000175443		Slc6a1	-1.41024	0.0106238
Sycp2l	0.682232	0.0271364		Efcab12	-0.914714	0.0429728
Zscan2	0.833194	0.0347411		Prmt8	-0.78642	0.00101754
Txndc5	0.575114	2.26866e-06		Pglyrp1	-3.58471	0.0419498
Adgrg6	0.596653	0.0183117		Fbxo17	-0.643713	0.0318094
Tekt5	3.9706	0.00522039		Me3	-6.10039	0.0119506
Suv39h1	0.726507	5.48008e-07		Aldoa	-0.958611	4.49868e-24
Zfp750	1.08724	5.06272e-07		Lat	-0.729634	0.0258907
Tex19.2	0.753603	0.0450834		Dgat2	-0.955978	0.0381392
Mettl22	0.810646	9.42032e-06		Il4ra	-2.09114	0.00503538
Atp6v0e2	0.651339	0.006984		Slc5a11	-1.03986	0.000202327
Drd5	6.38123	0.00474699		Pak1	-0.666933	3.03181e-05
Dcxr	0.820547	0.000116764		Adm	-2.85383	1.17696e-05
Tspyl4	0.949588	0.00205132		Fus	-0.688202	1.4954e-13
Ppp1r3f	1.9079	0.000432958		Hsd17b14	-0.976571	3.20556e-17
Got1l1	0.661263	4.21427e-05		Plk1	-0.573582	1.38185e-06
Slx4	0.592091	5.01611e-05		Chst15	-1.42857	0.0220445
Fbxl5	0.506761	0.00065951		BC051019	-2.20169	0.00292397
Tbc1d2	0.565085	0.0334551		Fgf15	-1.25522	5.47772e-05
Myl6b	0.599261	0.00875183		Smarca1	-0.670381	0.00381244
Txlnb	0.553428	0.0186105		Slc35a2	-1.03774	0.00248641
Pak7	6.0711	0.0115083		Eras	-0.73994	1.81791e-05
Ptger4	1.60885	0.00793497		Slc38a5	-2.31689	0.00311866
Hip1	0.835898	1.39149e-08		Msn	-0.592975	3.59624e-09
Dtx4	1.66404	0.00595874		Nlgn3	-7.09587	0.000391757
Slc7a5	0.532893	1.15236e-09		Pir	-0.639328	0.00302262
Fkbp6	0.85422	7.9555e-06		L1cam	-1.09908	0.00239999
Thbs1	2.19527	0.0287179		Adprhl1	-6.90672	0.00080943
Kcns1	6.53587	0.00272785		Slc25a15	-0.500752	2.4859e-05
Ikzf5	0.72016	0.000262896		Plekha2	-0.782197	1.91625e-09
Arntl2	0.582032	0.0453612		Cbln1	-0.619149	0.00704185
Cuzd1	4.98742	0.0202362		Pou4f2	-1.49816	0.000461134
Cul9	0.675846	0.0408148		Mt3	-1.71983	0.00997226
Mars	0.624497	1.02833e-12		Adgrg1	-0.876116	0.0248864
Klhl32	2.09553	0.0115679		Kifc3	-0.555754	0.00837408
Os9	0.57038	2.64295e-05		Gse1	-0.529354	7.41961e-08
1110051M20Rik	0.694777	0.000367115		Psmb10	-0.685503	0.00526042
Pogk	2.65496	2.59041e-11		4931406C07Rik	-0.531534	0.00341093
Nlrp4a	1.06606	0.0239398		Egln1	-0.990427	6.83504e-09
Tlx3	0.934661	0.0221639		Thy1	-0.976816	0.0423857
Pck2	2.02626	3.67964e-46		Pou2f3	-0.806764	0.0002301
Mael	0.806399	0.000103116		Sc5d	-0.659988	0.00017233
Eml2	0.500774	8.94048e-05		Clmp	-0.798577	0.00317229
Zmynd15	0.850231	0.00544493		Kirrel3	-2.65461	0.0205588
Six5	0.955031	0.000584183		Robo4	-1.31802	0.000552183
Begain	0.902651	0.00728891		Ldlr	-0.762625	2.74813e-14
Foxa3	1.40518	0.0173557		Rab27a	-1.11587	2.64448e-10
Fbxw4	0.693997	0.0268096		Anxa2	-3.09817	8.08887e-56
Irgq	0.614826	0.00847956		Cgnl1	-1.08038	4.05837e-05
Katnal1	0.663682	0.0356562		Lca5	-1.28136	5.4635e-07
Slc7a1	0.714748	1.8053e-13		Paqr5	-2.5267	0.00214272
Ankrd42	1.10697	0.00250528		Acsbg1	-3.80134	0.00547863
Mmrn2	0.775255	1.39762e-11		Pkm	-0.991446	6.00529e-25
Slc39a11	0.606992	0.00019077		Lrrc1	-0.528714	0.0135262
Rims1	1.17599	5.51432e-05		Car12	-1.27953	0.000657416
Kirrel	0.533179	0.000119895		Csnk1g1	-0.795945	0.00350321
Pramel1	0.929453	0.000171384		Parp16	-0.594243	0.00639702
Card6	0.786882	0.0277264		Dis3l	-0.922728	5.85939e-11
Tdrkh	0.560169	0.0278361		Eomes	-1.01725	0.00243356
Zbed3	1.0858	2.45454e-06		Mras	-0.555033	0.000281444
Ccdc115	0.546835	0.00090403		Tdgf1	-1.457	3.15947e-69
Dzip1	0.774658	0.000865142		Lrrc2	-0.832807	5.17646e-06
Armc5	0.591272	0.0122339		Mobp	-0.850862	0.00809232
Nxt2	0.617546	0.00100842		Nudt16	-0.78524	0.0440843
Gm5617	0.783609	0.0477225		Chsy1	-0.651685	4.5947e-05
Gatad2b	1.00014	5.68114e-19		Pygm	-0.71627	0.0389357
Atf4	1.17764	2.73869e-34		1700025G04Rik	-0.674863	0.00547935
4933428M09Rik	1.67553	0.0479911		Oas2	-1.07037	0.00499186
Fam159b	2.4525	0.0249132		Nlrp3	-8.18574	2.01283e-06
Shcbp1l	1.12156	0.0119851		Mctp2	-0.970638	0.0027378
Exog	0.631499	0.000759666		Alox12b	-1.99782	0.0459359
Krba1	0.539567	6.31539e-06		Ank2	-0.627887	0.0284181
Sbk1	0.507141	0.00226812		Ppp1r9a	-0.531354	0.00110443
Borcs5	0.558789	0.0147304		Abcc4	-0.567569	2.012e-06
Trpv3	1.40039	0.0327759		Camkv	-1.2323	7.14275e-08
Tmem82	1.17019	0.000497892		Rasgrp2	-0.701351	0.000160373
Fam124b	6.52398	0.00310042		Lss	-0.708523	5.63767e-10
Fam13c	0.615474	0.0270892		Wnt6	-1.53357	0.0374801
Hoxd9	3.14142	0.000593614		Hsf4	-1.33331	0.0206313
Hscb	0.576668	0.0121733		Ttll4	-0.896148	3.27664e-15
Pkhd1	1.79738	0.00499466		Fntb	-0.510436	0.000199642
Ccdc84	0.665558	0.00779742		Armcx1	-0.564382	0.00235042
Gpr75	0.869123	0.0308636		Pank1	-0.646119	0.00397416
Cilp2	0.822757	0.000903177		Gabrb3	-0.900715	0.00487931
Tram1l1	1.83724	0.00148762		Clcnka	-1.13546	0.00895069
Prss42	1.05056	0.00726959		Dysf	-1.02618	0.000673377
Zfp612	1.08572	1.08736e-05		Dnah8	-1.3467	2.79645e-11
Fads6	0.813299	0.00454857		Gm28042	-0.753051	0.0122262
Zfp444	0.742947	0.00107101		Pqlc1	-0.833868	7.54457e-05
Coa4	0.855167	0.0259256		Tmem63c	-1.53193	0.00351268
Sft2d3	0.523825	0.0475856		Loxl2	-3.3838	1.11588e-22
Gm4779	1.51679	7.05014e-22		Slc38a8	-1.61535	0.0106647
Nudt18	0.806588	0.00955046		Plekhm1	-0.605105	2.31324e-08
Asxl3	0.782897	0.016843		Arhgap27	-0.686579	0.000324163
Zfp691	0.645367	0.0418523		Fhod3	-0.537608	0.00171205
Dcaf12l1	1.01997	3.28099e-10		Plcg2	-0.606455	2.08692e-05
Wdr81	0.824517	5.52575e-07		Parp14	-0.878504	9.83254e-05
Zfp956	0.754492	0.00228777		Six4	-0.596285	0.000138624
Mettl24	6.13025	0.0098179		Gbx2	-0.790483	7.36446e-06
Pid1	0.511841	0.0258947		Ptpn13	-1.11409	1.69755e-06
Serinc4	1.70097	2.49951e-08		Ppp1r18	-0.709144	6.81283e-06
4930550L24Rik	1.11757	0.0300665		Tiparp	-0.573601	1.47249e-06
Zfp84	0.666103	0.000782528		Bmp2k	-0.535759	0.0292816
Scand1	0.777647	0.00319469		Fam171a2	-0.923419	0.00250915
She	0.542818	0.0239809		Cnot6l	-0.555106	0.00462454
Dppa3	0.853573	0.0276568		Tle6	-0.629194	0.0123389
Fam178b	1.15308	4.1661e-11		Gna15	-0.995116	0.00580396
Gpat2	0.785765	9.8111e-07		Mrpl34	-0.60914	0.0001848
Gjb2	2.66843	1.45089e-05		Sncb	-2.15282	0.000760285
Ppm1e	0.757084	0.00747083		Dhcr24	-0.677301	2.21558e-11
Hrk	2.06355	6.25419e-07		Tmem106a	-0.81101	0.0154644
Zfp316	1.39237	8.20846e-06		Atcay	-1.54456	0.0120713
Kctd11	1.05328	0.0176985		Baz1a	-0.580701	3.62876e-05
Tmem45a2	3.27938	0.0481025		Egln3	-2.06987	0.00778435
Ddit4l	1.00439	2.17199e-05		1110059E24Rik	-0.512235	0.000991903
Zbtb21	0.76934	3.76586e-10		Slfn8	-1.30995	0.00412403
Tapt1	0.544167	0.00146406		Pcyt1b	-1.60921	3.84808e-17
Dmrta2	0.950914	0.0160496		G2e3	-0.8798	2.20299e-15
Dync2h1	0.577344	0.000230022		Gnptab	-0.55304	3.73809e-05
Zfp358	0.602944	0.00936226		Plk5	-0.73374	0.000686106
Pdha2	0.905071	0.00949434		Tgfbi	-0.522573	0.0302941
Atg16l2	0.790847	0.0118265		Frmpd1	-1.57505	0.0390472
Zbtb33	0.684701	0.0123558		Arhgap45	-0.847087	0.000161571
Cyb5r2	2.25347	0.0193835		Pim3	-0.659344	2.82311e-11
Tmem81	0.698737	0.0256365		Polr3g	-0.62896	4.65809e-09
Asb8	0.581863	0.00133235		Dock4	-0.696567	0.00103443
Cyp4f16	0.683351	0.00165826		Fmnl2	-0.634674	0.00111695
Fam212b	1.17821	0.0222307		Myrf	-1.05461	1.12869e-10
Mypop	0.720409	0.0208389		Colec12	-0.89573	0.00228239
Zbtb8b	0.518631	0.0227802		Prr5	-0.614141	0.00611189
E130311K13Rik	0.941684	0.00102597		Tmem258	-0.641333	1.13723e-05
Zfp689	0.898138	2.31917e-05		Gpi1	-0.696839	3.85446e-08
Prex2	1.07497	5.81323e-10		Siah2	-0.748437	0.00909501
4933408B17Rik	2.03905	0.0268657		Megf11	-0.921456	0.00219095
Chchd10	0.670265	3.01549e-07		Fgf1	-1.19146	0.000630354
Tmem67	0.598194	0.0148736		Micall2	-0.996846	0.00303333
Cdc42ep1	1.25822	0.00131146		Jmjd4	-0.511058	0.00258219
Tmem202	0.974998	0.0215617		Smad6	-0.87395	0.00399721
Zfp644	0.577913	4.89672e-06		Arhgap33	-0.648605	0.0383496
C1ql3	6.40603	0.00427896		Gtdc1	-0.754288	0.00510795
Ppp1r3d	2.61747	0.0495671		Trim67	-1.99192	0.0427059
Fhl4	0.861953	0.031497		Kirrel2	-0.779084	0.000583794
Rhox13	1.07497	0.00187313		Nfkbid	-0.750618	0.0198171
Ism2	0.766675	0.0130223		Tns2	-0.744768	0.00597566
Spata31d1a	0.911441	0.00392531		Ss18	-1.00075	6.7319e-22
Otud6a	1.4287	0.000305124		Frem2	-0.776136	0.0144569
Rhox2a	1.04537	0.012966		Inhbb	-0.734097	1.39644e-07
Pard3b	6.27188	0.00644003		Scd1	-1.18201	3.28437e-27
Zfp622	0.503144	5.96297e-06		Lrrc20	-0.793859	0.00638257
Zmat1	1.39291	0.0183723		Grhl3	-0.595432	0.000125377
Jun	1.72223	1.73339e-06		Mospd3	-0.674476	0.000155591
Repin1	1.33118	0.0102111		Tmem97	-0.606809	4.89121e-07
Rnf157	0.805744	0.000514067		Srrt	-0.750977	7.76092e-16
Phgdh	0.882385	2.99118e-11		Muc3	-2.27111	0.00223629
Ggcx	0.539942	0.00465439		Serpine1	-1.0197	0.000490585
Ebf4	1.62263	0.00608751		Fbxo27	-0.862516	0.00182907
Zfand2a	0.555787	0.00409002		Klf10	-0.588136	8.99823e-08
B430305J03Rik	0.716797	0.000517091		Zmat4	-2.40408	3.62609e-10
Kdm4d	3.55314	0.000772126		H2-DMb2	-6.31968	0.00635679
Pde5a	0.702209	0.022711		Vash2	-0.749055	0.0061486
Zfp14	0.759918	0.0479293		Spag1	-0.77794	7.49669e-05
Tdrd9	1.70055	0.0088184		Ldah	-0.795522	0.000531491
Ercc6	0.559625	1.61085e-05		Abhd18	-0.994858	0.000413826
Gzmm	1.60575	0.0219999		1700018B24Rik	-1.0088	0.0336008
Lexm	1.16159	0.0369472		Ddx60	-2.20927	0.000250059
Rhob	0.792153	2.12967e-07		Rara	-0.541526	0.000151711
Tmem62	0.972454	0.0427189		Igsf9	-0.729601	0.000304633
Gm9947	0.838146	0.0318489		Tmem181a	-0.590161	1.59555e-05
Dedd2	0.60055	0.014657		P3h2	-3.686	0.0156032
Cggbp1	0.514328	1.69441e-07		Sema7a	-0.771602	0.00720889
Xlr	1.5933	0.010433		Lasp1	-0.537699	6.8388e-11
Zfp869	0.623561	0.000432319		Rras	-0.592705	0.0124288
Srsf12	0.862673	0.0267768		Txnip	-0.932954	2.53749e-11
1700013H16Rik	0.949117	5.16924e-14		Higd1a	-0.774626	2.19105e-05
Fsd1l	0.63564	0.000143918		Polr2l	-0.603546	0.000154292
Nsd3	0.510485	1.25451e-05		Atp6v0a4	-1.25335	1.42281e-05
Atrnl1	0.837711	0.000406688		Trps1	-0.825285	6.90014e-08
Zkscan4	1.77381	0.0101306		Mindy1	-0.645686	3.99441e-06
AV320801	0.884596	6.34961e-05		Sema6c	-0.685924	6.78503e-05
Kbtbd11	0.5674	4.23622e-05		Stap2	-0.820464	0.0420836
Klhl26	0.865052	7.4211e-08		Lefty1	-0.722963	0.000241037
Magea2	3.11839	0.0180141		Ost4	-0.598041	7.08201e-06
Emc7	0.621667	0.00014985		Ctnnal1	-0.716157	3.06748e-07
Rgs9bp	0.701556	0.0351982		Baiap2l1	-0.926549	0.00660264
Gm9992	1.78101	0.0182034		Garnl3	-0.55105	0.00527188
Snx32	0.853425	0.049212		Slco4a1	-0.578936	0.0231651
Lrif1	0.587967	0.0181374		Anpep	-0.687302	4.2143e-05
Fabp3-ps1	0.811377	0.015463		Itga9	-0.552331	0.024105
Slit3	1.19328	0.000360218		Prune2	-1.13983	2.39233e-08
Kdm5d	0.815897	7.73332e-05		4930591A17Rik	-1.93783	0.0180731
Nxf3	0.504496	0.000171309		Camk1d	-0.609509	5.15168e-05
Zfp607b	0.583466	0.0014325		Nlrc4	-2.43681	0.00410776
Sphk2	0.980674	2.44566e-08		Tbc1d25	-0.606663	0.00174263
Yipf1	0.893629	0.000769207		Cntnap2	-1.17521	0.00166583
Fam173a	0.759676	0.00806577		Prrx2	-1.42505	0.00200514
E2f6	0.532193	0.032654		Znfx1	-0.571922	7.42827e-05
Fam204a	0.605768	0.000264734		Mocos	-1.59578	0.00921036
Zfp329	0.512944	0.0100526		Ncoa7	-0.668457	0.00274339
Zfp105	0.566869	0.00154815		Slc6a5	-2.57116	0.011697
Xlr3c	0.693788	0.000770028		Bahcc1	-0.988962	6.87272e-11
Gm5148	0.513386	0.00268937		Galnt12	-1.08556	0.00230049
Cryzl1	0.608457	0.00164764		Spsb1	-0.820884	1.62434e-06
Zfp420	0.788127	0.0223543		Gsap	-1.58898	0.0412931
Gm26920	2.37031	3.28313e-06		Pik3cd	-0.606183	5.21759e-05
Zfp110	0.536144	1.93113e-05		Plcb4	-0.653563	0.000234583
Csf2ra	1.34193	1.43862e-09		Etfbkmt	-0.920564	0.0218909
Ccdc28a	0.882492	0.00682737		Bmf	-0.636747	0.00463322
Sycp2	1.24959	0.000855959		Pnrc1	-0.54796	0.0192849
Fthl17c	0.896723	0.0267138		Abcc8	-1.63024	0.0327459
1700019A02Rik	1.00406	0.0254465		Ankrd6	-0.726325	0.000269418
Olfr503	2.57968	0.0485004		Cdk6	-0.731272	9.94628e-05
Gmfg	0.655249	0.0348285		Ndufa4l2	-2.53192	2.89706e-12
Haghl	0.578054	0.0269623		Ddx58	-1.36071	4.8256e-07
Sox21	1.89213	2.79813e-15		Bcor	-0.82305	3.13604e-09
Gdpd1	0.677102	0.0337412		Cbln3	-2.29589	0.0121232
Patj	0.516402	0.0300239		Pitpnc1	-0.791497	4.26425e-14
Rbak	0.647169	0.000549291		Rprd1a	-0.547109	4.93516e-05
Pgghg	0.539442	0.00285257		Spns2	-1.76894	0.000812518
Zfp27	0.639515	0.03093		Sgms1	-0.578761	0.000864785
Cyp26c1	3.70503	0.0292688		Cfap69	-0.889682	0.0389519
Ppox	0.617574	0.00016258		Abhd11	-8.75015	6.1156e-12
Tex101	2.25072	1.67312e-06		Mettl27	-1.04214	0.000477423
Kcnc3	0.631508	0.0240178		Dok4	-0.886188	0.00147577
Ica1	0.654514	0.0183639		Cyp2s1	-1.79484	4.73721e-22
Nol7	0.535633	5.77618e-06		Agmat	-1.8054	0.0193581
Grm4	2.08427	1.16729e-07		Slc25a34	-1.74228	0.0197409
Hacd1	0.843448	0.00661954		Erf	-0.583567	2.7851e-09
Bcl9l	0.71331	0.00352076		Osbpl10	-0.698021	4.8467e-06
Zkscan7	1.2117	0.00666502		Atp1a3	-0.553414	9.30243e-06
Magea6	3.0392	0.0191013		Igsf21	-0.768606	0.00608785
Gpx1	0.758205	0.000286704		Iffo2	-0.785241	0.000195783
Plcxd1	1.14111	0.0108873		Elmo1	-1.2593	7.91493e-07
Hhip	1.50303	8.23166e-05		Elovl6	-0.726211	0.0184481
Scn1a	6.58584	0.00232498		Cdk13	-0.570226	2.07863e-05
6030419C18Rik	1.40167	0.000410282		Sntb2	-0.516335	3.36117e-08
Gm5113	0.554699	0.0269465		Ak7	-0.534472	0.00348099
Tuba3b	0.585933	0.00460042		Atp1b2	-0.583884	2.14696e-08
Pramel3	0.976463	0.000556086		Rap1gap	-0.589474	0.0123267
Dmrtc1c2	0.698457	0.0021437		Cldn5	-2.52933	0.00628242
Dmrtc1c1	0.649625	0.00469012		Gk5	-0.53128	0.00234252
Xlr4b	0.835335	0.00248615		Fcho2	-0.508197	7.47123e-06
Shroom4	1.1573	7.72832e-06		Ubr7	-0.560165	6.45473e-07
Aup1	0.523242	0.000260787		Coro2b	-0.605128	8.71941e-05
Htra2	0.839264	9.11055e-06		Gck	-1.33262	0.0383184
Zfyve19	0.646915	0.00348407		Fam169a	-0.719203	4.71668e-11
Trp53i11	0.716654	0.0012647		Pkp2	-1.17191	3.42264e-19
Sars	1.01785	6.01852e-22		S100a10	-0.777092	1.15354e-05
Celsr2	0.559521	0.00857384		Dcaf17	-1.19424	2.60577e-14
Urm1	0.548788	0.0103091		Mettl8	-0.66721	0.00221228
Slc25a31	1.28823	1.08314e-05		Vwa1	-2.00387	0.00589681
Zbtb10	0.742603	8.45571e-09		Slc35f2	-0.764599	9.8985e-07
Adgrv1	0.626838	0.00200195		0610010F05Rik	-0.513967	0.00208159
Pcgf1	0.656435	0.0130268		Abhd14a	-0.594607	0.00805113
Gm10275	0.624264	3.43435e-08		Bag2	-0.921671	0.00856298
Spata22	7.64021	2.71219e-05		Specc1	-0.663653	0.000407432
Sat2	1.29898	0.00023033		Zfp532	-0.884981	1.18462e-07
Snora33	2.40425	0.0403442		Kcnj12	-0.643553	0.025855
Slc22a14	2.32785	0.0207858		Map2k3os	-1.66182	0.0015052
Ndufaf3	0.718519	0.00306026		Maff	-1.04525	0.00227957
Slc35g2	2.8607	0.0412424		Zc3h12a	-0.590737	0.00460774
Hsf5	1.18414	0.014482		Garem1	-0.676973	0.000235104
Ctcfl	1.54726	5.87883e-05		Id1	-0.550031	0.0105764
Mkrn3	1.27488	6.34112e-05		Gpr153	-1.63861	5.04908e-06
Mn1	0.827876	0.0331889		Gpx2	-1.1926	0.0202222
Fv1	1.75643	0.0117491		Fgf11	-0.962552	0.0344169
Vsig10l	1.07105	7.6142e-05		Greb1l	-0.724305	0.0113999
Eid2b	0.593099	0.0436115		Notum	-0.903964	1.10731e-07
Rbm47	0.578644	0.000120355		Gng2	-0.846111	0.000977992
Zscan18	0.532595	0.0428701		Fam89a	-1.23208	0.0279327
Foxe1	2.09349	0.049334		Lrrn4	-0.702213	0.00859675
Jund	0.586599	1.81106e-10		Exoc3l	-0.593669	0.0128
Fam189a2	1.5257	0.000150341		Cox8c	-3.82504	0.00948763
Gm10340	1.24149	0.0259819		Epop	-0.631338	3.43896e-08
Rimbp3	0.931728	0.00100869		Rab9b	-6.31968	0.00635679
Zbtb3	0.842741	0.00496702		Kcns3	-0.749187	0.0373165
Zfp783	1.252	0.00884977		1190005I06Rik	-1.4435	0.000409324
Ahnak2	1.93546	0.0424619		S1pr2	-0.590161	4.00214e-06
Gm10434	0.737675	0.0289268		Nkrf	-0.523619	0.00167134
Gm10439	1.0865	0.00307035		Pcsk9	-2.03744	0.0224135
Gm15107	0.9127	0.0355249		Mab21l3	-0.606269	0.0375952
Xlr3b	0.663669	3.60571e-05		Fam46c	-0.943046	0.0273558
Gm1141	1.47247	0.0249503		Dact1	-0.667216	0.00532221
Ccdc160	0.817585	0.0153324		Liph	-0.522257	0.000137092
Gm10482	4.10899	0.000965853		Ccnjl	-0.556541	0.0350317
Gm9	1.51004	9.95003e-05		Zfp36	-0.877306	0.00365407
AU022751	0.906244	1.84413e-06		H1fx	-0.996035	1.50852e-10
H2-Bl	0.878839	0.049179		Ubtd2	-0.556202	0.00697091
3222401L13Rik	1.22497	0.0147129		Insig1	-1.0936	2.2359e-23
Ggh	0.619543	0.0237833		Zfp423	-0.77765	1.44349e-06
Mlycd	0.749645	0.0348888		Tmem88	-0.87782	0.0032857
Zfp865	0.659875	0.00269615		1190002N15Rik	-0.744147	2.43334e-07
Zfp628	0.921438	0.000209655		Cdc42ep2	-2.28183	3.12829e-05
4933416C03Rik	1.73506	0.0375721		Smtnl2	-0.680381	2.28669e-07
Fndc10	0.720912	5.95707e-05		Pnoc	-2.80163	0.0215957
Bhmt	1.70184	0.0104719		Mms22l	-0.662598	7.83544e-08
Gm10767	2.0385	0.011769		Zfp36l2	-0.55567	8.94355e-05
Ctsm	2.07007	0.0216936		Ptprcap	-2.29855	0.00208425
Spata5l1	0.5954	0.0346197		Ifit2	-1.48388	0.0101051
Ranbp6	0.567418	0.0210593		Mrps12	-0.727169	0.000690902
Scn2a	2.30502	0.00217667		C2cd2	-0.87556	0.00129727
Zbtb2	0.765559	0.000770697		Hpcal4	-1.81373	0.038515
Gm12359	0.674437	0.00345866		E2f8	-0.80624	6.78976e-10
Selenoi	0.520975	0.0418402		Plaur	-0.850089	0.0321598
Gm23946	3.36099	0.0227671		Ccbe1	-1.93038	0.0478383
Gm24067	4.90331	0.00123784		Camk2n1	-0.726811	0.0124999
Fthl17d	0.874989	0.0351356		Bdh1	-0.627779	0.00625509
F8a	0.747731	0.0234637		Ppp1r3b	-1.10617	0.00101442
Ctdsp2	0.981719	2.22458e-14		Atp10d	-0.6403	4.65288e-05
E430018J23Rik	1.31954	0.0091527		Irgm1	-3.73557	1.3395e-05
AU022252	0.799934	0.000843013		Nqo2	-0.544169	0.000842737
Cntd1	0.863625	7.98088e-08		Tet1	-0.61025	1.04661e-10
Casc3	0.563426	1.06793e-09		Khnyn	-0.778556	0.000245598
Gm53	0.704399	0.000321377		Ptgs1	-1.83161	0.0139812
Haus5	0.516923	0.0132643		Gap43	-1.27009	1.46936e-05
Cdc20b	1.18668	0.0385688		Mafa	-0.941044	0.00492369
Mef2b	1.11785	0.00396513		Utf1	-0.666492	9.98742e-08
Alkbh1	0.553207	0.000100224		Sned1	-0.757901	0.0007813
Pms2	0.554504	0.00232095		Trim16	-0.910206	0.0246258
A130010J15Rik	1.44118	3.0533e-05		A4galt	-0.754077	0.00938559
Trim43b	1.84268	0.0330689		Ldlrad3	-0.592982	2.31624e-06
Sap25	0.913091	0.0127092		Pirt	-1.24105	0.0211738
Ccdc13	1.9371	0.0162892		Nat8l	-1.03821	0.00680217
Nat6	0.641222	0.0159911		Fbxo10	-0.627282	0.00848038
Magea5	1.06095	0.0455055		Thnsl1	-0.506305	0.0331137
Magea8	1.67079	0.0137089		Mterf2	-0.78056	0.00362212
Gm3558	0.8461	0.00160187		Fam183b	-2.77956	0.00189121
Gm2974	0.715827	0.00830671		Ccdc71	-2.25065	2.17778e-28
Gm3411	0.76789	0.00886646		Retreg2	-0.93204	1.64214e-05
Gm15023	0.893262	2.78572e-05		Gemin4	-0.889818	2.05818e-14
Hoxa3	1.66155	0.0329871		Zfp260	-2.01737	0.0057046
Gm364	0.760065	0.00145381		Dtx3l	-0.541827	0.00407869
Gm11175	0.511207	6.37989e-07		Hist1h1a	-2.06694	0.00281359
Gm15365	6.9966	0.000524679		Zfpm1	-0.661097	0.0126233
Gm11282	6.55467	0.00278548		Rasd1	-1.25593	0.0231488
Rpl17-ps10	0.617909	3.47319e-05		2610318N02Rik	-0.605824	0.000208524
Gm12276	0.853812	0.049234		Glt1d1	-0.787182	2.02319e-06
Gm14276	0.731639	0.0412133		Grrp1	-2.42444	0.00087905
Gm12366	0.541293	0.00137064		Vwa3b	-0.696384	0.0336187
Gm13204	1.2138	0.018461		Lgr4	-0.830194	8.10471e-11
Gm14780	4.06439	0.00454571		Lgals3	-1.00845	9.78033e-09
Gm12577	2.97177	0.0459144		Il31ra	-2.83431	0.0201201
Gm1980	7.73545	1.807e-05		Sept6	-0.749642	0.00159711
3010001F23Rik	6.46559	0.00353521		Tcf19	-0.590158	0.0111974
Gm14827	3.53126	0.00956999		Lypd6	-1.66716	0.0205292
Gm13184	6.23885	0.00733366		Fam78a	-0.576948	0.0139558
Snhg15	0.764284	2.01233e-05		Slc29a4	-0.543215	0.00562565
AI838599	5.89606	0.0183503		Phospho1	-0.918422	0.0140194
Zfp335os	1.00894	0.0350504		Ankrd37	-1.62641	1.28287e-06
Gm11613	3.85479	0.000486412		Prkca	-0.822374	0.000148241
Gm4969	4.29416	0.000328095		Lin28a	-1.15374	6.54162e-22
Tsix	1.83142	2.88455e-06		Gprc5c	-0.646949	0.0293395
Ubap1l	2.83794	3.59529e-11		Pcmtd1	-0.571727	2.35371e-05
5830418P13Rik	1.73648	0.00900151		Rab11fip5	-0.561203	0.00716128
Gm11837	0.661308	0.0476236		Zfp46	-1.83918	0.00221221
Gm15675	1.27195	0.00154526		Six1	-0.606623	0.00117787
2410006H16Rik	1.51515	1.48432e-32		Fhad1	-1.22197	0.0234605
Eldr	1.01744	0.0123928		Spn	-1.01843	5.4981e-05
Gm16638	1.19007	0.0269751		Otop1	-3.44058	0.0341725
E230016M11Rik	1.28295	0.0175766		Dcun1d4	-0.620279	4.6678e-05
Gm16254	1.70345	0.0320526		Kcnf1	-6.10039	0.0119506
Gm15892	1.67734	0.0154931		Mest	-0.961991	8.47494e-19
Tbx3os1	0.815681	0.0158295		Spats2	-0.518743	1.59595e-05
Gm371	5.32199	0.00844294		Bhlha15	-0.554346	0.0492306
9830144P21Rik	0.510619	0.0334981		Tbc1d30	-2.82894	0.0474173
Gm26083	3.43686	0.00488236		Ankrd44	-0.585912	0.0155152
Gm20431	13.4318	4.89644e-05		St6galnac3	-1.3924	0.00607439
Slc5a3	0.674883	0.0224364		Junb	-0.788545	8.45153e-06
Uckl1	0.572846	0.0226977		Reep1	-0.567952	0.0169556
AI480526	0.526856	0.0317168		Prkcb	-1.58806	1.0909e-05
Prr23a3	0.570222	0.00336434		Krcc1	-1.49656	1.88757e-13
Gm4675	1.82579	7.50566e-05		Brsk2	-1.2589	0.000509181
Gm3453	1.2571	0.0345528		Socs3	-1.76709	3.35561e-26
Gm8237	1.74535	0.0218638		Mapk11	-1.0782	0.00145507
Gm3239	2.44751	0.037397		Bcl3	-0.900126	1.38167e-10
Hspa1b	1.07235	1.89137e-06		Mterf1b	-1.40072	0.010228
Gm3248	1.19882	0.0258398		Mllt11	-0.843024	0.00227237
Eid1	0.733738	9.54254e-05		Prx	-0.734262	1.78179e-06
Gm3164	0.980241	0.0223507		Smagp	-0.519188	0.02106
Gm3739	0.743373	0.0298602		Ier2	-0.768523	1.09258e-12
Gm8206	0.931649	0.0126006		Notumos	-0.720024	0.00315907
Gm17092	0.513294	0.031895		Dennd4a	-0.556336	0.00225721
Gm7876	6.765	0.00119484		Dancr	-1.5088	0.00197018
Sec14l5	1.37245	0.0186716		Mat2a	-0.856617	0.0053432
Hspa1a	0.704415	0.0159451		Zscan4c	-1.2168	0.000214537
Gm3696	0.656067	0.0176942		Thnsl2	-1.01837	0.00815018
Gm20417	0.686201	0.000304124		Rab39	-1.19712	0.0387658
Malat1	0.568773	1.22497e-05		Zfp819	-0.778781	0.00183713
Gm20479	8.68266	1.93409e-07		Wdr86	-1.53072	3.31127e-05
Gm20427	1.58791	0.0020386		Map6	-1.11737	3.95896e-05
Eif4e3	1.40959	0.0262692		Epm2a	-1.28278	0.0116204
Gm20618	6.22131	0.00753888		Zcchc24	-0.853122	3.25072e-06
Vmn1r14	2.25941	0.0469041		Zfp459	-1.3271	3.00001e-10
Ppp2r3d	0.505314	0.00311131		Gpc3	-0.647163	1.76687e-05
Gm26445	2.1868	0.00101332		Nanos3	-1.38195	0.026785
Gm3629	1.64344	0.00852912		Rab31	-0.519099	0.000210002
Gm5128	0.91142	1.59483e-05		Prelid2	-0.737968	0.000960904
Gm3264	1.03721	0.0385506		A930024E05Rik	-2.91799	0.0122395
Gm3373	0.789461	0.00910241		Usp13	-0.616946	0.0140123
Rhox4a2	6.92254	0.00064662		Gm5620	-0.550842	0.00171442
Topaz1	1.33521	0.00475305		Sipa1	-0.669409	3.60939e-05
Rhox5	0.89212	1.94367e-08		Tatdn2	-0.51218	0.00170578
Gm8024	6.62527	0.00203547		Trim12c	-1.15169	0.00108093
Rps2-ps6	0.589237	8.53912e-05		Cep170	-0.500625	0.00332812
Gm15128	0.883252	0.0284931		Ryr3	-1.50615	0.000602726
Gm3500	0.698187	0.0297143		Sh3rf2	-2.22617	0.0102133
Sox1	0.689539	0.00310522		Gm6169	-0.737046	0.0337609
Moap1	0.813864	0.012154		Camk2b	-0.643372	5.52816e-05
Gm10409	0.810889	0.029084		Palld	-0.656621	2.15552e-09
Gm7903	0.870346	3.08753e-05		Smco4	-1.26908	0.0053879
Gm5796	0.731975	0.004655		Gstp3	-1.14175	0.00753423
Gm3002	0.787744	0.0139201		Idi1	-0.81086	8.16506e-11
Gm15127	0.718619	0.041272		Phf21a	-0.628519	4.61984e-06
Gm3591	1.04211	0.00210109		Syt17	-2.24999	0.0050015
Gm18336	0.87794	3.72262e-07		Dhcr7	-1.08823	0.00527208
Gm26791	6.84254	0.00106741		Rnf207	-0.995817	0.00393763
Gm26821	0.734732	0.0491285		Memo1	-0.685399	0.000281033
Gm26628	0.949605	0.0345972		Hspd1-ps3	-0.65561	0.00877775
Gm26853	0.812577	0.0157513		Eno1b	-1.0807	1.48169e-29
Gm26804	1.10482	0.0125434		Ifitm6	-6.16016	0.0101182
4732487G21Rik	0.839085	0.00857335		Sept9	-0.846171	1.54946e-14
Gm26538	1.68556	0.0242953		Kcnh7	-0.779957	0.0148849
Gm5091	1.25471	0.0176057		Fdps	-0.538255	6.41763e-07
Gm26811	0.569816	0.0450308		Hydin	-1.27227	4.75917e-14
Gm27026	3.59834	0.0384642		Tmem40	-0.68632	0.0450855
Gm28043	0.512212	0.017223		Nptx2	-0.74142	2.08565e-05
Pla2g4b	1.47052	3.45281e-05		Myh13	-0.69231	0.00150744
Gm27505	0.817195	0.0341163		Tnfrsf19	-0.649842	0.0112985
Zfp383	0.912093	1.81515e-07		Cxcl12	-4.19172	0.00253946
Gm28988	1.88033	0.0162529		Nol4l	-0.649573	0.000938292
3830432H09Rik	6.13025	0.0098179		Hist1h4d	-2.88723	0.000171494
Gm37973	4.51801	0.00843942		Adgrg5	-1.82459	0.00318695
Gm36936	0.774153	0.00646306		Kalrn	-0.802158	0.00353342
Pcdhgc5	1.57635	0.0259561		Pgk1	-0.973034	3.77325e-25
6430511E19Rik	1.04561	0.00122066		Cks2	-0.610805	1.16014e-07
Gm37844	0.628471	0.00202891		Ldha	-1.41491	1.66517e-38
Gm37672	6.37066	0.00470104		Parp10	-1.38198	0.00247291
Gm37786	3.43944	0.0316919		Eno1	-1.1226	1.14318e-35
Gm37795	0.758117	0.000160596		Sema3e	-1.69401	0.00113672
Pcdhgc3	0.724518	0.00846109		Rnf217	-1.95615	2.38299e-06
Gm38114	1.8391	0.0183203		Gm4735	-1.16465	9.01672e-10
Gm8797	0.799456	0.0232925		Platr26	-1.6687	0.00580428
Gm37305	0.685839	0.00482786		Rdh11	-0.60015	0.000103393
Pcdhgb6	3.46323	0.00436606		Zfp932	-0.575913	0.0483528
Gm2238	2.46685	0.0493845		Pgk1-rs7	-1.01075	1.24983e-07
Gm38020	2.71982	4.72438e-05		Gm10197	-0.927918	0.0446881
Gm37522	7.00349	0.000582956		Frat1	-1.19604	0.00166037
Pcdhgb7	1.23713	0.0350828		H2-Q10	-1.06689	0.00142964
A530064N14Rik	2.28674	0.011316		Ppp1r3c	-1.34799	0.0242529
Gm38077	0.738617	0.0231023		Lpar5	-0.891379	0.00731658
Gm43437	1.81112	0.0256114		Nnat	-0.780867	0.0335559
Gm42671	2.69449	0.000193569		Romo1	-0.752174	0.0026251
Gm43080	1.05377	0.00480454		Zfp760	-0.728578	5.54698e-05
Gm43300	0.847892	0.0191454		Pnp2	-0.563415	0.0331339
Gm43684	2.50332	0.00388674		Myadm	-0.561899	0.00313974
Gm6649	2.05904	0.043677		Gm10244	-1.11823	2.03317e-09
Gm43737	0.548462	0.0300901		Selenbp1	-1.24068	0.00395938
Peg13	0.736994	0.0481403		Gm5537	-1.06579	3.25081e-06
Gm43860	2.33596	0.00741908		Gm5507	-0.672817	0.0497651
Gm43294	2.35728	0.00580992		Slfn9	-1.29567	1.16955e-20
Gm43597	0.835396	0.0196886		Fam57a	-0.815458	1.1813e-15
Gm43279	1.68093	0.0423574		Ccdc92b	-0.710141	0.000842063
Gm45233	1.64081	3.45528e-05		Fam196b	-3.33106	0.0308292
Gm44445	2.11865	0.011054		Gm10284	-0.618561	3.92687e-05
Olfr772	5.95562	0.0157158		Rnf213	-0.970296	5.17857e-15
9430018G01Rik	1.28234	0.0314817		Gm10291	-0.527794	0.0293758
Gm45141	0.583054	0.030671		Cldn3	-2.07557	0.011981
Gm44553	7.17043	0.000237412		Gm10293	-0.574128	0.00483817
AC149222.1	9.18263	0.00466372		Rgma	-1.38981	0.00836191
Gm10648	7.0196	0.000446242		Slc17a7	-1.5882	3.01733e-06
Gm15262	0.863449	0.000139869		Zscan4f	-1.39944	1.64429e-05
Gm7972	0.66193	1.5012e-05		Zfp352	-6.55917	0.00289698
Gm44829	1.68692	0.0467856		Zfp827	-0.80752	0.000130024
Zfp264	0.615515	6.84413e-05		2610044O15Rik8	-0.505353	0.0159296
U2af1l4	3.01588	6.38668e-13		1110002L01Rik	-0.629192	0.000492095
Ankrd31	1.10182	0.00164259		Foxr2	-1.53742	0.00328463
Gm45399	5.28153	0.00947663		6820431F20Rik	-0.811681	1.28865e-08
Gm45804	2.22314	0.0131143		6720489N17Rik	-1.04742	0.01058
Gm45873	7.34323	0.000108636		Klf12	-0.621416	0.0453047
Olfr839-ps1	1.35953	0.0371967		Dppa2	-0.762256	1.18406e-06
Gm45694	1.3768	0.0230068		Lyrm9	-0.511315	0.0106003
Gm45774	1.98077	7.10189e-18		Gm2016	-1.32105	0.0129775
AC126804.1	1.95553	0.019742		Ripply1	-1.15646	0.0441963
AC125374.1	2.42947	0.0342106		1810058I24Rik	-0.613095	3.88489e-05
AC166750.1	0.870241	0.0049664		Bnip3l-ps	-1.48548	0.0372585
AC157515.1	3.06419	0.00427509		2500004C02Rik	-0.710813	0.010986
AC104880.1	6.32895	0.00540813		Ecscr	-1.67299	0.0304099
AC122024.3	1.26625	0.027854		Svip	-0.663081	0.0226687
Adat3	1.09125	0.00853463		Plekhf1	-0.528012	0.0487794
Scamp4	2.65465	2.09607e-26		2210011C24Rik	-0.986978	0.000167063
AC153144.3	1.76615	0.0031276		Crxos	-0.873134	0.0136723
AC123857.1	6.06783	0.0116222		Gm15441	-1.17892	1.31101e-07
				Pate2	-2.42031	0.0162616
				Zfp971	-0.748048	0.00760172
				Kcng1	-1.68273	0.000118508
				Zfas1	-0.783797	7.23581e-07
				Myh7b	-0.614185	0.000583427
				2410141K09Rik	-0.545698	3.35822e-05
				Sp5	-1.74898	0.0480657
				Gm13443	-0.674624	0.0119443
				Nrbp2	-0.763702	0.00602648
				Gm24270	-2.08251	0.00176306
				Cep295nl	-6.72313	0.00162684
				Selenoh	-0.537894	7.0784e-05
				Abracl	-0.506367	0.00268372
				Bnip3	-1.85351	2.62307e-05
				Gm11627	-0.851862	0.0150411
				Fam174b	-0.740543	0.0386142
				Cisd3	-1.43769	3.16027e-20
				Tomm5	-0.631704	4.35266e-05
				Dact3	-0.53408	0.0222187
				Prkcg	-0.608592	0.00096171
				Zfp931	-0.871391	0.0328022
				Gm14406	-0.693321	0.0298455
				Zfp970	-0.851008	0.00438451
				Gm14412	-0.746833	0.0130037
				Gm14410	-0.695961	0.0045784
				Gm14401	-1.00818	0.000424831
				Gm14419	-0.61978	0.00319087
				Gm14295	-0.649624	9.67425e-05
				Gm6710	-0.686164	0.0136572
				Gm4631	-0.538873	0.0439687
				Gm14443	-0.793283	0.00026534
				Gm14391	-0.578768	0.0141255
				Gm14393	-1.15899	0.00733569
				Gm14444	-0.644217	0.0201662
				Tgtp1	-6.68536	0.00185978
				Lncenc1	-0.754953	9.10841e-15
				Gm5662	-0.969844	0.0375917
				Apela	-0.654936	0.0231336
				Fastkd5	-1.04448	1.04106e-05
				Capn3	-0.826236	0.000908351
				Zan	-1.22539	0.0184035
				Gbp4	-3.82254	0.00986246
				Mymx	-0.750525	4.84624e-07
				Gm14387	-1.31815	0.00769387
				Gm14681	-0.750918	0.0199395
				Gm11960	-0.618983	0.0317796
				Pgam1-ps2	-0.533626	1.0839e-05
				Gm14411	-2.4318	0.000395479
				Gm14150	-0.538101	2.79751e-06
				Gm5903	-0.734523	0.0160361
				Gm13502	-0.774516	0.00155742
				Ldha-ps2	-1.51444	0.00149777
				Gm11583	-0.589698	1.13242e-05
				Crocc2	-0.772266	0.0141451
				Gm12744	-0.816737	0.00015103
				Abhd11os	-9.07758	1.34526e-08
				Gm11496	-2.24609	0.00492692
				Snhg3	-0.772731	0.000591898
				Gm11574	-0.595908	0.0448566
				Halr1	-0.869163	0.00131005
				Gm14493	-0.909795	0.0396935
				Gm14817	-1.14922	0.000729849
				Gm15915	-1.34863	0.0219151
				5430405H02Rik	-1.04293	8.29464e-07
				Grin1os	-1.31312	0.00724743
				Gm16933	-0.865523	4.72616e-05
				Gm15513	-0.936081	0.0108307
				Gt(ROSA)26Sor	-2.19822	0.00180301
				Gm5530	-3.58471	0.0419498
				Nphs1os	-0.775286	0.00288837
				Gm16096	-1.59072	0.00134536
				L1td1	-0.693072	5.8877e-08
				2810408I11Rik	-0.800009	0.00826764
				Gm16008	-1.18311	0.0437206
				2810001G20Rik	-1.40088	0.0128491
				Platr27	-2.06373	4.01338e-05
				Gm16568	-0.81657	4.63917e-05
				Ier5l	-0.574713	0.00239911
				Gm8113	-4.51841	0.00214309
				Gm15446	-0.630614	0.00910471
				Cdk5r2	-1.11893	0.0146183
				Lime1	-0.854916	0.0489221
				Gm14399	-0.931779	2.67334e-06
				Tmem189	-0.887466	3.85226e-06
				Teddm3	-6.55917	0.00289698
				Gm17055	-1.6522	0.0417782
				Zfp712	-0.973222	0.0163913
				Zscan4d	-1.71182	3.1372e-06
				Gm6871	-0.595843	0.0111398
				Gm4340	-1.56276	1.99139e-07
				Tcerg1l	-2.36264	0.0134915
				Gm17300	-0.861858	2.50875e-07
				Gm6682	-0.631212	0.0394923
				Col6a5	-2.21019	4.84125e-06
				Gm17035	-2.46376	4.31989e-06
				Gm17657	-0.955308	0.00404924
				Gm21293	-1.60188	0.00450344
				Gon7	-0.772274	0.0278525
				Cdk3-ps	-2.16818	0.00940053
				Gm20509	-4.55845	4.89052e-06
				Gm20503	-7.26144	0.000226273
				Platr17	-0.535603	0.029734
				Gm20541	-0.50336	0.0349995
				Khdc3	-0.967675	0.000305725
				Gm6061	-1.67434	2.7656e-16
				Hmgcs1	-0.949836	4.55431e-22
				Gm21312	-1.72927	0.0155103
				Slc6a16	-0.715004	0.00200541
				Sgo2b	-0.579463	0.0186278
				Gm11007	-0.819536	0.00695432
				Gm2007	-0.878432	0.00715903
				Gm20765	-1.94063	0.000987272
				Tubb4b-ps1	-0.547198	0.00687907
				Zscan4b	-1.86621	0.000519442
				Gm14325	-0.544013	0.00227435
				D13Ertd608e	-6.76907	0.00145662
				Zfp969	-1.47769	0.00948126
				Gm2004	-0.917153	1.25818e-05
				Tcstv3	-4.24147	0.0056211
				Tdgf1-ps1	-1.44714	3.0441e-09
				Zscan4e	-2.09039	2.06509e-07
				H1f0	-0.616223	8.58478e-05
				Lbhd1	-0.675092	0.00208218
				2500002B13Rik	-0.628175	0.000206027
				Gm26707	-3.83418	0.0108499
				Gm17491	-0.97672	0.0116599
				Platr7	-1.30083	1.64888e-05
				Platr6	-1.20605	0.00597868
				1110002J07Rik	-0.646577	0.000582391
				Gm26829	-1.13934	0.00242475
				Tnfsf12	-0.649328	0.00867561
				Gm26666	-1.45127	0.0297039
				Gm6763	-1.60977	0.00923908
				Gm26697	-1.10084	0.041685
				Kansl2-ps	-0.696807	0.0440472
				Gm21304	-1.57758	4.99946e-05
				Gm17322	-1.16836	0.000441276
				Mirt1	-1.18948	0.00488799
				4930461G14Rik	-0.878665	0.00466152
				Gm26762	-0.675589	0.000973116
				4930445N18Rik	-6.60928	0.00260234
				Snhg4	-0.583559	0.000661719
				Gm26776	-1.31931	0.000290354
				4833407H14Rik	-1.20538	0.0238758
				Panct2	-0.657797	0.00540938
				Gm807	-1.2767	0.00729592
				Gm8764	-1.50619	0.0273625
				Gm4691	-3.01737	0.000409656
				Zfp82	-0.772767	0.00839093
				Gm26992	-7.28767	0.000204853
				Platr11	-2.23901	0.00441775
				Gm3534	-0.658658	0.00161035
				Gm2274	-0.819367	0.00430479
				Gm2260	-0.93911	5.74452e-05
				C1rb	-6.31813	0.00646507
				1700097N02Rik	-3.04863	4.77993e-11
				Gm5527	-0.537229	0.0436752
				Gm12057	-3.58486	0.0133216
				Pcdhga11	-0.817608	0.0238934
				Pcdhgb4	-1.37028	0.0116904
				Gm38316	-0.982785	0.00852847
				2610509F24Rik	-2.60253	3.02133e-06
				Gm10522	-2.76081	0.0381122
				4930405N21Rik	-1.7165	0.0013372
				Gm6560	-1.17384	6.0544e-06
				Gm42870	-6.63912	0.00228842
				Gm3143	-1.61078	0.0410569
				Gm6639	-2.01024	0.0456481
				Gm35986	-2.46682	0.00148712
				Gm44330	-0.757821	0.0109541
				Gm43352	-3.84331	1.16295e-07
				Gm43549	-0.784583	0.0499142
				Tpi-rs11	-1.66681	0.0355855
				Gm43372	-10.1988	1.94728e-11
				Gm4782	-1.86211	7.57648e-06
				Gm8038	-1.7618	2.04235e-06
				Gm43980	-0.584616	0.0106403
				Gm44002	-1.16776	0.0131615
				Gm4971	-2.60164	0.00407163
				Gm44814	-6.10039	0.0119506
				Gm16478	-1.52104	0.00244642
				Gm21037	-2.28756	0.00305808
				Gdf1	-1.17757	0.000349718
				Gm35315	-0.840417	3.54636e-07
				Gm45507	-2.16787	1.08603e-06
				Gm45808	-6.47173	0.00391279
				Zscan4-ps3	-2.12332	1.23489e-06
				Zscan4a	-1.78027	7.42155e-05
				Zscan4-ps1	-1.51966	0.0241005
				Zscan4-ps2	-1.4914	3.35184e-05
				Gm45871	-0.562511	0.00320593
				Gm31659	-1.58384	0.0273168
				Gm42047	-0.781245	3.60772e-11
				AC113059.2	-1.03439	0.0150924
				AC159819.3	-6.10039	0.0119506
				AC160637.1	-0.797287	8.48677e-12
				AC164565.1	-2.22366	0.0178879
				AC158398.1	-1.17661	0.00825733
				AC164567.3	-1.39913	0.00158228
				AC127224.2	-0.963363	0.0147854
				AC241534.4	-1.38988	7.2219e-05
				AC126554.1	-2.33254	0.0172839
				AC211878.1	-2.08668	0.0040607
				AC158365.1	-7.18829	0.00025434
				AC154266.1	-0.521821	0.047955
				AC166358.6	-1.64619	0.0471359
				AC130824.1	-0.671485	0.0450387
				AC163660.3	-1.04068	0.00195817
				AC167977.4	-0.68655	0.0115748
				AC164116.1	-1.38294	1.58997e-05
				AC124581.4	-1.82596	0.0162716
				AC123738.2	-0.818244	1.10522e-06

## Sheet: Table S3
Table S3 (related to Figure 7). The GO functional enrichment analysis for DEGs upon Abhd11 depletion
ABHD11KO Down regulated					ABHD11KO Up regulated
Biological process	P-value	Count			Biological process	P-value	Count
carbohydrate catabolic process	1.1063e-10	23			biosynthetic process	7.54327e-12	257
purine nucleoside diphosphate metabolic process	5.24078e-10	19			metabolic process	1.64462e-11	431
purine ribonucleoside diphosphate metabolic process	5.24078e-10	19			nitrogen compound metabolic process	3.21911e-11	378
angiogenesis	7.28568e-10	48			RNA metabolic process	3.30385e-11	203
nucleoside diphosphate metabolic process	8.18073e-10	21			regulation of gene expression	3.61633e-11	204
ribonucleoside diphosphate metabolic process	1.24554e-09	19			gene expression	1.03883e-09	231
ADP metabolic process	1.27917e-09	18			L-serine biosynthetic process	1.10577e-06	4
small molecule biosynthetic process	3.85488e-09	48			alpha-amino acid biosynthetic process	3.76575e-06	11
nucleoside diphosphate phosphorylation	6.95031e-09	18			carboxylic acid metabolic process	4.59857e-06	53
morphogenesis of a branching structure	7.85771e-09	31			cellular amino acid biosynthetic process	5.22853e-06	11
nucleotide phosphorylation	1.02674e-08	18			L-serine metabolic process	6.97144e-05	4
pyruvate metabolic process	1.04496e-08	19			tRNA aminoacylation	0.000122507	8
glycolytic process	1.19726e-08	16			amino acid activation	0.000142865	8
ATP generation from ADP	1.49407e-08	16			cellular response to stress	0.000178456	79
cholesterol metabolic process	3.08e-08	20			L-amino acid transport	0.0054303	6
secondary alcohol metabolic process	5.61304e-08	20			response to endoplasmic reticulum stress	9.29201e-05	19
sterol biosynthetic process	6.49981e-08	13
morphogenesis of a branching epithelium	6.65956e-08	28
cholesterol biosynthetic process	8.84731e-08	12
secondary alcohol biosynthetic process	1.17181e-07	12
sterol metabolic process	1.31262e-07	20
coenzyme metabolic process	2.47992e-07	32
regulation of phosphatidylinositol 3-kinase signaling	3.74035e-07	16
generation of precursor metabolites and energy	4.44127e-07	34
regulation of apoptotic signaling pathway	6.23654e-07	38
positive regulation of cell adhesion	6.44522e-07	37
regulation of vasculature development	6.8091e-07	30
branching morphogenesis of an epithelial tube	1.15658e-06	23
negative regulation of protein transport	1.18335e-06	26
positive regulation of catabolic process	1.34923e-06	36
negative regulation of establishment of protein localization	1.66364e-06	26
cofactor metabolic process	2.26368e-06	34
intrinsic apoptotic signaling pathway	2.42609e-06	30
regulation of cell morphogenesis	2.68118e-06	41
phosphatidylinositol-mediated signaling	3.55243e-06	19
inositol lipid-mediated signaling	4.89155e-06	19
phosphatidylinositol 3-kinase signaling	4.96043e-06	17
branching involved in blood vessel morphogenesis	5.17053e-06	10
organic hydroxy compound metabolic process	5.2086e-06	38
ureteric bud elongation	5.48474e-06	5
axis specification	6.27483e-06	15
nicotinamide nucleotide metabolic process	6.59062e-06	18
regulation of angiogenesis	8.00991e-06	26
pyridine nucleotide metabolic process	9.06459e-06	18
regulation of ERK1 and ERK2 cascade	9.84999e-06	28
response to wounding	1.00213e-05	39
positive regulation of cell-cell adhesion	1.02867e-05	24
positive regulation of vasculature development	1.05106e-05	20
ERK1 and ERK2 cascade	1.09722e-05	29
negative regulation of intracellular transport	1.09808e-05	17
nucleoside triphosphate metabolic process	1.14467e-05	27
peptidyl-proline hydroxylation	1.1927e-05	5
oxidoreduction coenzyme metabolic process	1.20703e-05	19
epithelial cell development	1.22642e-05	25
type 2 immune response	1.27389e-05	9
branch elongation involved in ureteric bud branching	1.30007e-05	4
ureteric bud development	1.34901e-05	15
mesonephric epithelium development	1.34901e-05	15
mesonephric tubule development	1.34901e-05	15
bone development	1.3861e-05	22
cell surface receptor signaling pathway involved in cell-cell signaling	1.42599e-05	40
kidney development	1.50204e-05	27
pyridine-containing compound metabolic process	1.50791e-05	18
alcohol metabolic process	1.63174e-05	26
positive regulation of cellular catabolic process	1.63372e-05	30
in utero embryonic development	1.72456e-05	38
protein heterooligomerization	1.9277e-05	19
mesonephros development	1.93205e-05	15
steroid metabolic process	1.95808e-05	27
negative regulation of apoptotic signaling pathway	2.13971e-05	23
monocarboxylic acid biosynthetic process	2.14303e-05	20
negative regulation of cytokine production	2.17185e-05	24
4-hydroxyproline metabolic process	2.30551e-05	5
response to virus	2.49223e-05	25
positive regulation of angiogenesis	2.68385e-05	18
tube morphogenesis	2.76928e-05	35
T cell activation	2.78626e-05	39
purine nucleoside triphosphate metabolic process	2.85596e-05	25
regulation of cell-cell adhesion	2.86899e-05	34
wound healing	2.87105e-05	32
regulation of protein import into nucleus	3.00338e-05	20
regulation of morphogenesis of an epithelium	3.40668e-05	15
bone morphogenesis	3.60234e-05	14
organic acid biosynthetic process	3.61689e-05	26
carboxylic acid biosynthetic process	3.61689e-05	26
T-helper 2 cell differentiation	3.68562e-05	6
peptidyl-proline hydroxylation to 4-hydroxy-L-proline	3.77437e-05	4
regulation of protein import	3.83895e-05	20
purine nucleotide metabolic process	4.20962e-05	39
regulation of inflammatory response	4.71648e-05	27
maintenance of location	4.71648e-05	27
purine ribonucleoside monophosphate metabolic process	4.98254e-05	24
reproductive structure development	5.24499e-05	36
negative regulation of intracellular protein transport	5.29591e-05	13
purine nucleoside monophosphate metabolic process	5.32329e-05	24
negative regulation of peptide secretion	5.40796e-05	17
regulation of release of cytochrome c from mitochondria	5.62669e-05	9
renal system development	5.64101e-05	27
ribonucleoside monophosphate metabolic process	6.06811e-05	24
regulation of organ morphogenesis	6.28434e-05	21
reproductive system development	6.32007e-05	36
positive regulation of fibroblast proliferation	7.38234e-05	11
gland development	7.68678e-05	35
sprouting angiogenesis	7.72124e-05	12
negative regulation of DNA binding transcription factor activity	7.72809e-05	17
regulation of multi-organism process	7.73581e-05	32
regulation of protein binding	7.75474e-05	22
regulation of nucleocytoplasmic transport	7.75474e-05	22
positive regulation of cytokine production	8.14955e-05	33
ureteric bud morphogenesis	8.48817e-05	11
copper ion import	8.52309e-05	4
muscle organ development	8.55209e-05	33
negative regulation of secretion	9.24205e-05	23
striated muscle tissue development	9.34812e-05	34
cellular carbohydrate metabolic process	9.46578e-05	24
urogenital system development	9.56684e-05	29
mesonephric tubule morphogenesis	9.73255e-05	11
regulation of immune effector process	9.74819e-05	30
nucleoside monophosphate metabolic process	0.000100695	24
regulation of T-helper 2 cell differentiation	0.000106329	5
synapse organization	0.000107318	26
leukocyte proliferation	0.000109423	28
muscle tissue development	0.000110688	35
epithelial tube morphogenesis	0.000114318	31
muscle cell differentiation	0.000123151	34
fatty acid biosynthetic process	0.000126743	15
receptor-mediated endocytosis	0.000126911	21
purine ribonucleoside triphosphate metabolic process	0.000126918	23
mononuclear cell proliferation	0.000131861	27
organophosphate biosynthetic process	0.000136801	37
positive regulation of calcium ion import	0.000140586	6
regulation of protein localization to nucleus	0.000150023	22
negative regulation of protein import into nucleus	0.000157825	10
negative regulation of protein import	0.000157825	10
skeletal muscle organ development	0.000158266	20
neuron projection organization	0.000158826	12
positive regulation of vascular endothelial growth factor receptor signaling pathway	0.000159884	5
regulation of binding	0.000160653	30
ribonucleoside triphosphate metabolic process	0.000162297	23
regulation of calcium ion import	0.000171841	8
apoptotic mitochondrial changes	0.000176551	14
hexose metabolic process	0.000176759	21
organic hydroxy compound biosynthetic process	0.000181403	20
branching involved in ureteric bud morphogenesis	0.000181423	10
kidney epithelium development	0.000182051	16
axonogenesis	0.000183665	34
positive regulation of neuron differentiation	0.00018769	33
ATP metabolic process	0.00018858	21
embryonic placenta development	0.000194129	14
glucose metabolic process	0.000196909	19
stem cell differentiation	0.000207462	20
muscle cell development	0.000211158	19
positive regulation of ion transport	0.000213236	25
leukocyte cell-cell adhesion	0.000214318	28
defense response to virus	0.000221683	20
kidney mesenchyme development	0.000231834	5
purine ribonucleotide metabolic process	0.000232175	36
calcium ion import	0.000236197	11
positive regulation of phosphatidylinositol 3-kinase signaling	0.000237584	10
regulation of mononuclear cell proliferation	0.000243121	21
regulation of ion transmembrane transport	0.000244128	33
ribose phosphate metabolic process	0.000252065	37
regulation of leukocyte cell-cell adhesion	0.000256551	26
regulation of tumor necrosis factor production	0.000257847	15
positive regulation of T cell activation	0.000262389	18
nephron tubule morphogenesis	0.000265618	11
regulation of morphogenesis of a branching structure	0.000270716	10
phospholipid biosynthetic process	0.000273058	16
regulation of T cell activation	0.0002792	25
negative regulation of protein secretion	0.000280486	15
positive regulation of defense response	0.000284436	26
lymphocyte proliferation	0.000284436	26
regulation of metal ion transport	0.000291237	31
alcohol biosynthetic process	0.000297452	13
tumor necrosis factor production	0.000304816	15
regulation of tumor necrosis factor superfamily cytokine production	0.000304816	15
negative regulation of secretion by cell	0.00030638	20
regulation of actin filament-based process	0.000316641	28
divalent metal ion transport	0.000318168	34
steroid biosynthetic process	0.000319215	16
ribonucleotide metabolic process	0.000319677	36
positive regulation of endothelial cell differentiation	0.000325989	5
vocalization behavior	0.000325989	5
developmental growth involved in morphogenesis	0.000330145	22
nephron epithelium morphogenesis	0.000333796	11
cell-cell junction organization	0.000338718	19
regulation of DNA binding transcription factor activity	0.000344672	29
divalent inorganic cation transport	0.000359563	34
calcium ion transport	0.000362789	31
regulation of endothelial cell differentiation	0.000363077	7
nephron morphogenesis	0.000373055	11
tumor necrosis factor superfamily cytokine production	0.000389005	15
negative regulation of cytokine secretion	0.000389223	9
regulation of leukocyte proliferation	0.000395053	21
Wnt signaling pathway	0.000395517	31
response to acid chemical	0.000400677	28
skeletal system development	0.000403492	36
cell junction organization	0.000418084	20
negative regulation of Wnt signaling pathway	0.000421174	15
cell-cell signaling by wnt	0.000430833	31
placenta development	0.000432524	17
regulation of embryonic development	0.000432704	14
unsaturated fatty acid biosynthetic process	0.000438114	7
T cell proliferation	0.000438261	19
protein import into nucleus	0.000438942	24
kidney morphogenesis	0.000455919	12
dendritic spine organization	0.000463272	11
fructose 1,6-bisphosphate metabolic process	0.000463659	4
regulation of transmembrane transport	0.000475367	33
lymphocyte activation involved in immune response	0.000484987	18
regulation of body fluid levels	0.000487772	27
negative regulation of nucleocytoplasmic transport	0.000499947	10
regulation of cholesterol metabolic process	0.000501466	6
regulation of calcium ion transport into cytosol	0.000502172	12
alpha-beta T cell differentiation involved in immune response	0.000508961	9
negative regulation of locomotion	0.000512232	24
renal tubule morphogenesis	0.000514814	11
regulation of cell morphogenesis involved in differentiation	0.000515794	25
endothelium development	0.000516022	13
positive regulation of leukocyte cell-cell adhesion	0.000517678	18
response to pain	0.000525024	7
nephron development	0.000531707	15
negative regulation of MAPK cascade	0.000537725	16
nuclear import	0.000538933	24
regulation of lymphocyte proliferation	0.000563662	20
negative regulation of immune response	0.000573666	15
regulation of calcium ion transport	0.000577192	22
alpha-beta T cell activation involved in immune response	0.000579279	9
regulation of ion homeostasis	0.000597602	19
positive regulation of cell migration	0.000599633	34
metanephros morphogenesis	0.000622807	6
positive regulation of release of cytochrome c from mitochondria	0.000622807	6
axon development	0.000622935	34
ferric iron import	0.000625006	3
negative regulation of mitochondrial membrane permeability	0.000625006	3
receptor-mediated endocytosis involved in cholesterol transport	0.000625006	3
positive regulation of endothelial cell development	0.000625006	3
positive regulation of establishment of endothelial barrier	0.000625006	3
negative regulation of membrane permeability	0.000625006	3
hexose biosynthetic process	0.000628304	10
regulation of system process	0.000631743	36
energy reserve metabolic process	0.000632337	11
regulation of membrane permeability	0.000657352	9
striated muscle contraction	0.000664828	16
negative regulation of protein phosphorylation	0.000679541	31
phospholipid metabolic process	0.000682779	26
response to fibroblast growth factor	0.000698992	11
transmembrane receptor protein serine/threonine kinase signaling pathway	0.00070272	27
glycolytic process through fructose-6-phosphate	0.000705262	4
positive regulation of lipid metabolic process	0.000716881	15
striated muscle cell differentiation	0.000726143	24
protein homooligomerization	0.000734693	27
release of cytochrome c from mitochondria	0.000743808	9
endothelial cell development	0.000743808	9
positive regulation of binding	0.000756574	18
regulation of intracellular protein transport	0.000759124	29
regulation of interleukin-4 production	0.000765717	6
regulation of mesonephros development	0.000765717	6
calcium ion transport into cytosol	0.00077091	15
regulation of innate immune response	0.000776506	21
negative regulation of protein localization to nucleus	0.000782722	10
positive regulation of T-helper cell differentiation	0.000784171	5
polysaccharide metabolic process	0.000796968	12
regulation of mitochondrial membrane permeability	0.00083898	8
positive regulation of apoptotic signaling pathway	0.000843764	17
negative regulation of phosphorylation	0.00085044	33
negative regulation of homeostatic process	0.000852732	19
response to hypoxia	0.000854819	18
glycogen metabolic process	0.000870898	10
cellular glucan metabolic process	0.000870898	10
plasma membrane organization	0.000870898	10
glucan metabolic process	0.000870898	10
positive regulation of MAPK cascade	0.000903665	34
positive regulation of calcium ion transport	0.000929543	13
positive regulation of cell projection organization	0.000932411	31
vasculogenesis	0.000934887	11
cellular polysaccharide metabolic process	0.000934887	11
T cell differentiation involved in immune response	0.000944539	9
regulation of fibroblast proliferation	0.000949749	12
negative regulation of canonical Wnt signaling pathway	0.000949749	12
protein localization to nucleus	0.00097191	29
protein import	0.000979111	26
positive regulation of cellular component movement	0.000988333	35
T-helper 1 cell differentiation	0.0010109	5
monosaccharide metabolic process	0.00101151	21
mesenchyme development	0.00101151	21
negative regulation of leukocyte differentiation	0.0010268	11
actin cytoskeleton reorganization	0.00112603	11
fibroblast proliferation	0.00112615	12
regulation of type 2 immune response	0.00112628	6
positive regulation of developmental growth	0.00114936	18
positive regulation of ERK1 and ERK2 cascade	0.00114936	18
organ growth	0.00115188	17
positive regulation of cell motility	0.00116116	34
response to metal ion	0.00116306	20
respiratory system development	0.00117999	21
cell-cell junction assembly	0.00118554	10
monosaccharide biosynthetic process	0.00118554	10
organic anion transport	0.00118647	28
cellular response to phorbol 13-acetate 12-myristate	0.00121227	3
blood coagulation	0.00122377	17
epithelial cell proliferation	0.00123492	29
learning or memory	0.00124381	22
protein hydroxylation	0.00128288	5
low-density lipoprotein particle clearance	0.00128288	5
cell proliferation involved in kidney development	0.00128288	5
interferon-gamma secretion	0.00128288	5
regulation of receptor binding	0.00128288	5
lipid storage	0.00132597	9
sequestering of calcium ion	0.0013289	12
nephron epithelium development	0.0013289	12
positive regulation of protein complex disassembly	0.00134923	6
hemostasis	0.00137901	17
negative regulation of tumor necrosis factor-mediated signaling pathway	0.00143192	4
negative regulation of tyrosine phosphorylation of STAT protein	0.00143192	4
regulation of lipid biosynthetic process	0.00143255	15
leukocyte activation involved in immune response	0.00144163	21
coagulation	0.00146267	17
regulation of vesicle-mediated transport	0.00148057	34
positive regulation of neuron projection development	0.00148538	25
blastocyst formation	0.00158455	7
vascular endothelial growth factor receptor signaling pathway	0.00158455	7
negative regulation of cell adhesion	0.00159004	21
endochondral bone morphogenesis	0.0015924	8
peptidyl-proline modification	0.00160433	6
negative regulation of protein binding	0.00160525	11
nephron tubule development	0.00160525	11
branch elongation of an epithelium	0.00160528	5
metanephric nephron morphogenesis	0.00160528	5
myeloid leukocyte differentiation	0.00161289	18
cytokine secretion	0.00161289	18
regulation of developmental growth	0.00163468	27
regulation of endocytosis	0.0016688	20
T cell differentiation	0.001669	21
T cell activation involved in immune response	0.00168886	12
glucose transport	0.00171076	13
cytosolic calcium ion transport	0.00173864	15
regulation of peptide secretion	0.00173986	33
regulation of glucose transport	0.00174338	10
cell activation involved in immune response	0.00175127	21
regulation of protein secretion	0.0017554	31
positive regulation of secretion	0.00178132	32
T-helper cell differentiation	0.00179293	8
epithelial cell morphogenesis	0.00181941	7
positive regulation of kidney development	0.00181941	7
gluconeogenesis	0.00182268	9
multi-organism behavior	0.00182268	9
regulation of intrinsic apoptotic signaling pathway	0.00185207	15
negative regulation of vasculature development	0.00190094	11
CD4-positive, alpha-beta T cell activation	0.00191167	10
positive regulation of lipid biosynthetic process	0.00191167	10
negative regulation of hemopoiesis	0.00192937	14
skeletal system morphogenesis	0.00193684	20
iron ion import	0.00194073	4
hexose transport	0.00197392	13
endochondral bone growth	0.00198342	5
regulation of necrotic cell death	0.00198342	5
behavioral response to pain	0.00198342	5
regulation of leukocyte differentiation	0.00198882	22
CD4-positive, alpha-beta T cell differentiation involved in immune response	0.00201287	8
positive regulation of DNA replication	0.00201287	8
positive regulation of cholesterol biosynthetic process	0.00205755	3
positive regulation of T-helper 2 cell differentiation	0.00205755	3
positive regulation of cholesterol metabolic process	0.00205755	3
chondrocyte differentiation	0.00206459	11
necrotic cell death	0.00208038	7
cellular response to fibroblast growth factor stimulus	0.00209284	10
learning	0.00209749	15
protein tetramerization	0.00209749	15
regulation of actin cytoskeleton organization	0.00221774	23
stem cell population maintenance	0.00222998	15
endothelial cell differentiation	0.00223951	11
inflammatory response to antigenic stimulus	0.00225349	8
regulation of kidney development	0.00225349	8
monosaccharide transport	0.00226956	13
negative regulation of response to external stimulus	0.00227551	22
metanephros development	0.00228757	10
negative regulation of cysteine-type endopeptidase activity involved in apoptotic process	0.00228757	10
interferon-gamma production	0.00228986	12
cognition	0.0023151	23
carbohydrate biosynthetic process	0.00235023	16
regulation of chondrocyte differentiation	0.00236936	7
regulation of carbohydrate catabolic process	0.00236936	7
cellular component maintenance	0.00236936	7
negative regulation of lymphocyte differentiation	0.00236936	7
response to fatty acid	0.00236936	7
negative regulation of CD4-positive, alpha-beta T cell activation	0.00242269	5
positive regulation of protein binding	0.00242625	11
negative regulation of cellular component movement	0.0024295	21
positive regulation of endothelial cell migration	0.00245802	9
negative regulation of leukocyte cell-cell adhesion	0.0024646	12
regulation of cytokine secretion	0.0024878	16
lipid localization	0.00253895	25
negative regulation of immune system process	0.00254905	30
positive regulation of type 2 immune response	0.00256215	4
ferric iron transport	0.00256215	4
trivalent inorganic cation transport	0.00256215	4
regulation of cell proliferation involved in kidney development	0.00256215	4
negative regulation of cell motility	0.00258326	20
interleukin-4 production	0.00259185	6
positive regulation of membrane permeability	0.00259185	6
muscle system process	0.00259786	27
regulation of protein complex disassembly	0.00262538	11
renal tubule development	0.00262538	11
carboxylic acid transport	0.00265979	21
positive regulation of cell morphogenesis involved in differentiation	0.00266975	15
regulation of T cell proliferation	0.00266975	15
neuron projection extension	0.00266975	15
regulation of coenzyme metabolic process	0.00268828	7
positive regulation of innate immune response	0.00270222	17
response to extracellular stimulus	0.00275263	24
organic acid transport	0.00278166	21
regulation of MAP kinase activity	0.00283102	22
cellular potassium ion transport	0.00283136	15
maintenance of cell number	0.00283136	15
fatty acid metabolic process	0.0028334	26
cellular response to metal ion	0.00284667	12
positive regulation of CD4-positive, alpha-beta T cell differentiation	0.00292853	5
positive regulation of mesonephros development	0.00292853	5
bone growth	0.00292853	5
regulation of receptor-mediated endocytosis	0.00296049	10
coronary vasculature development	0.00297111	9
negative regulation of cell-cell adhesion	0.00300095	15
positive regulation of endocytosis	0.00301565	14
regulation of cofactor metabolic process	0.00303914	7
protein heterotetramerization	0.00303914	7
regulation of cartilage development	0.00311276	8
monocarboxylic acid transport	0.00317041	13
epinephrine secretion	0.00319309	3
response to phorbol 13-acetate 12-myristate	0.00319309	3
regulation of cellular response to growth factor stimulus	0.00325227	20
regulation of cholesterol biosynthetic process	0.00330754	4
positive regulation of cofactor metabolic process	0.00330754	4
positive regulation of coenzyme metabolic process	0.00330754	4
regulation of hemopoiesis	0.00335696	27
cell junction assembly	0.00336526	15
leukocyte migration	0.00336644	23
dendritic spine morphogenesis	0.00344956	8
positive regulation of BMP signaling pathway	0.00346588	6
negative regulation of T cell differentiation	0.00346588	6
regulation of mitochondrial membrane permeability involved in apoptotic process	0.00346588	6
response to decreased oxygen levels	0.00350201	18
regulation of muscle system process	0.00350201	18
exocytosis	0.00350478	23
glutamate metabolic process	0.0035064	5
ncRNA catabolic process	0.0035064	5
regulation of catenin import into nucleus	0.0035064	5
regulation of branching involved in ureteric bud morphogenesis	0.0035064	5
negative regulation of immune effector process	0.00350859	12
release of sequestered calcium ion into cytosol	0.00355788	11
negative regulation of sequestering of calcium ion	0.00355788	11
regulation of protein processing	0.00356517	9
positive regulation of mononuclear cell proliferation	0.00360384	13
positive regulation of kinase activity	0.00369722	31
striated muscle cell development	0.00376509	15
regulation of sequestering of calcium ion	0.00382811	11
negative regulation of tumor necrosis factor production	0.00384474	7
regulation of Wnt signaling pathway	0.00388653	20
positive regulation of protein kinase activity	0.00393483	29
metanephric nephron development	0.00397702	6
regulation of endothelial cell migration	0.00401502	12
negative regulation of inflammatory response	0.00401502	12
ameboidal-type cell migration	0.00401889	25
negative regulation of lymphocyte activation	0.0040841	13
negative regulation of T cell activation	0.00411448	11
glandular epithelial cell development	0.00416176	5
regulation of vascular endothelial growth factor receptor signaling pathway	0.00416176	5
protein autophosphorylation	0.00416327	19
growth plate cartilage development	0.00418787	4
copper ion transport	0.00418787	4
regulation of lipoprotein particle clearance	0.00418787	4
ventricular cardiac muscle cell differentiation	0.00418787	4
BMP signaling pathway	0.00420296	15
positive regulation of secretion by cell	0.00420439	29
regulation of protein maturation	0.00424861	9
skeletal muscle tissue development	0.00426936	16
regulation of canonical Wnt signaling pathway	0.00426936	16
calcium ion transmembrane import into cytosol	0.00428937	12
positive regulation of axon extension	0.00430364	7
negative regulation of tumor necrosis factor superfamily cytokine production	0.00430364	7
regulation of CD4-positive, alpha-beta T cell activation	0.00430364	7
positive regulation of leukocyte differentiation	0.00430578	14
regulation of response to biotic stimulus	0.0043429	13
intrinsic apoptotic signaling pathway in response to DNA damage	0.00441765	11
regulation of leukocyte apoptotic process	0.00441765	11
heart morphogenesis	0.00442696	20
cellular divalent inorganic cation homeostasis	0.00448638	30
negative regulation of adaptive immune response	0.00454186	6
regulation of NF-kappaB import into nucleus	0.00454186	6
NF-kappaB import into nucleus	0.00454186	6
homotypic cell-cell adhesion	0.00462656	9
regulation of neutrophil apoptotic process	0.00464593	3
negative regulation of endothelial cell differentiation	0.00464593	3
epinephrine transport	0.00464593	3
cell proliferation in bone marrow	0.00464593	3
iron ion import across plasma membrane	0.00464593	3
regulation of receptor catabolic process	0.00464593	3
potassium ion transport	0.00465193	18
regulation of BMP signaling pathway	0.00477569	10
cellular response to calcium ion	0.00480275	7
regulation of actin polymerization or depolymerization	0.00482388	14
carbohydrate transport	0.00482388	14
ammonium ion metabolic process	0.00482388	14
monocyte differentiation	0.00490003	5
cellular carbohydrate catabolic process	0.00490003	5
mononuclear cell differentiation	0.00490003	5
modification of morphology or physiology of other organism	0.00507713	11
negative regulation of MAP kinase activity	0.0050871	8
regulation of actin filament length	0.00510119	14
regulation of animal organ formation	0.00516362	6
energy derivation by oxidation of organic compounds	0.00519448	19
positive regulation of leukocyte proliferation	0.00519953	13
glomerular filtration	0.00521365	4
regulation of natural killer cell differentiation	0.00521365	4
negative regulation of NF-kappaB import into nucleus	0.00521365	4
venous blood vessel development	0.00521365	4
positive regulation of protein catabolic process	0.00522606	16
regulation of protein serine/threonine kinase activity	0.00528011	28
anterior/posterior axis specification	0.0053442	7
negative regulation of neurogenesis	0.00543071	22
inner ear morphogenesis	0.00543483	11
negative regulation of viral process	0.00546052	9
smooth muscle cell differentiation	0.00557652	8
negative regulation of ERK1 and ERK2 cascade	0.00557652	8
cell-substrate adhesion	0.00564352	22
regulation of protein catabolic process	0.00567751	24
muscle contraction	0.00568671	21
acute inflammatory response to antigenic stimulus	0.00572656	5
isoprenoid biosynthetic process	0.00572656	5
catenin import into nucleus	0.00572656	5
regulation of excretion	0.00572656	5
positive regulation of CD4-positive, alpha-beta T cell activation	0.00572656	5
response to carbohydrate	0.00577127	15
response to inorganic substance	0.00579713	29
negative regulation of cellular protein localization	0.00584221	13
glycogen biosynthetic process	0.00584551	6
glucan biosynthetic process	0.00584551	6
positive regulation of glucose metabolic process	0.00584551	6
establishment of endothelial barrier	0.00584551	6
skin development	0.0059156	21
regulation of transcription factor import into nucleus	0.00591879	9
intrinsic apoptotic signaling pathway by p53 class mediator	0.00591879	9
positive regulation of Ras protein signal transduction	0.00593014	7
positive regulation of regulated secretory pathway	0.00593014	7
blastocyst development	0.00596287	10
negative regulation of extrinsic apoptotic signaling pathway	0.00596287	10
organic hydroxy compound transport	0.00596676	17
negative regulation of leukocyte activation	0.00601099	14
endothelial cell migration	0.00601099	14
regulation of mitochondrion organization	0.00605233	16
regulation of membrane potential	0.00621199	27
homeostasis of number of cells	0.0063236	22
regulation of extrinsic apoptotic signaling pathway	0.00634162	14
actin polymerization or depolymerization	0.00638819	15
positive regulation of cell growth	0.00638819	15
chemosensory behavior	0.00639485	4
renal filtration	0.00639485	4
small GTPase mediated signal transduction	0.00639997	28
regulation of cell-matrix adhesion	0.00640586	10
renal system process	0.00640586	10
regulation of response to cytokine stimulus	0.00640586	10
connective tissue development	0.00642678	19
desmosome organization	0.00643833	3
glucose catabolic process	0.00643833	3
regulation of low-density lipoprotein particle clearance	0.00643833	3
response to stimulus involved in regulation of muscle adaptation	0.00643833	3
regulation of response to osmotic stress	0.00643833	3
prostatic bud formation	0.00643833	3
cell proliferation involved in metanephros development	0.00643833	3
negative regulation of cell development	0.00654313	24
neural crest cell migration	0.00659077	6
negative regulation of cytokine-mediated signaling pathway	0.00659077	6
positive chemotaxis	0.00659077	6
positive regulation of mitochondrial membrane permeability involved in apoptotic process	0.00664662	5
mitochondrial outer membrane permeabilization involved in programmed cell death	0.00664662	5
leukocyte apoptotic process	0.00665659	12
regulation of symbiosis, encompassing mutualism through parasitism	0.00665962	16
morphogenesis of a polarized epithelium	0.00666209	8
potassium ion transmembrane transport	0.00668662	14
regulation of leukocyte migration	0.00671593	15
negative regulation of cell activation	0.00671593	15
regulation of reactive oxygen species metabolic process	0.00671593	15
negative regulation of cell migration	0.00694339	18
cell-cell adhesion via plasma-membrane adhesion molecules	0.00704645	14
endothelial cell proliferation	0.00706873	11
positive regulation of epithelial cell migration	0.00706873	11
regulation of lipid metabolic process	0.00706966	22
regulation of epithelial cell proliferation	0.00718568	23
glandular epithelial cell differentiation	0.00724413	7
negative regulation of NF-kappaB transcription factor activity	0.00726135	8
CD4-positive, alpha-beta T cell differentiation	0.00726135	8
regulation of glucose import	0.00726135	8
negative regulation of defense response	0.00741183	15
response to BMP	0.00741183	15
cellular response to BMP stimulus	0.00741183	15
Notch signaling pathway	0.00742153	14
response to starvation	0.00742153	14
positive regulation of growth	0.00745329	21
transcription factor import into nucleus	0.00747276	9
regulation of transmembrane receptor protein serine/threonine kinase signaling pathway	0.0074776	17
biomineral tissue development	0.00749412	12
actin filament polymerization	0.00772826	13
hexose catabolic process	0.00774084	4
nucleoside bisphosphate metabolic process	0.00774084	4
ribonucleoside bisphosphate metabolic process	0.00774084	4
purine nucleoside bisphosphate metabolic process	0.00774084	4
glucose 6-phosphate metabolic process	0.00774084	4
dendritic spine maintenance	0.00774084	4
regulation of cellular component size	0.00777534	24
regulated exocytosis	0.00778075	15
alpha-amino acid metabolic process	0.00778075	15
regulation of carbohydrate metabolic process	0.0078123	14
regulation of lymphocyte differentiation	0.0078123	14
embryonic organ development	0.00786791	31
cardiac muscle tissue development	0.00788444	18
regulation of small GTPase mediated signal transduction	0.00788444	18
bone mineralization	0.00788937	10
ear morphogenesis	0.00794277	12
regulation of stem cell differentiation	0.00797651	7
positive regulation of cation channel activity	0.00797651	7
response to retinoic acid	0.00805439	9
positive regulation of T cell differentiation	0.00805439	9
T-helper 1 type immune response	0.00828414	6
cellular response to retinoic acid	0.00828414	6
cellular response to extracellular stimulus	0.00839435	16
positive regulation of lymphocyte proliferation	0.00841218	12
digestive system development	0.00841218	12
negative regulation of cysteine-type endopeptidase activity	0.00843848	10
developmental cell growth	0.00852277	17
axon extension	0.00852801	11
glycoprotein metabolic process	0.00855871	23
cell-matrix adhesion	0.00856246	15
regulation of defense response to virus	0.00858063	8
neutrophil apoptotic process	0.00858823	3
negative regulation of humoral immune response	0.00858823	3
negative regulation of catenin import into nucleus	0.00858823	3
long-chain fatty acid biosynthetic process	0.00858823	3
venous blood vessel morphogenesis	0.00858823	3
metanephric mesenchyme development	0.00858823	3
regulation of glomerular mesangial cell proliferation	0.00858823	3
negative regulation of excitatory postsynaptic potential	0.00858823	3
negative regulation of binding	0.00860517	13
T cell differentiation in thymus	0.00866983	9
modification of morphology or physiology of other organism involved in symbiotic interaction	0.00866983	9
glomerulus development	0.00876202	7
regulation of T-helper cell differentiation	0.00878776	5
cartilage development involved in endochondral bone morphogenesis	0.00878776	5
semaphorin-plexin signaling pathway	0.00878776	5
interspecies interaction between organisms	0.00889267	24
protein localization to plasma membrane	0.00892572	18
divalent inorganic cation homeostasis	0.00896354	30
myoblast fusion	0.00923857	6
sarcomere organization	0.00923857	6
regulation of dendritic spine morphogenesis	0.00923857	6
cellular response to virus	0.00923857	6
amino acid import	0.00926036	4
regulation of Notch signaling pathway	0.0093038	8
transition metal ion transport	0.00932026	9
limbic system development	0.00932026	9
nucleocytoplasmic transport	0.00934163	27
regulation of cell shape	0.0094158	12
mammary gland development	0.0094158	12
labyrinthine layer development	0.00960281	7
digestive tract development	0.00962353	11
positive regulation of autophagy	0.00962427	10
regulation of transporter activity	0.00967919	18
regulation of peptidyl-tyrosine phosphorylation	0.00967919	18
negative regulation of endopeptidase activity	0.00995128	12
regulation of epithelial cell differentiation	0.00995128	12

## Sheet: Table S4
Table S4. List of primers used for PCR
Gene	Primer Sequence (5’ - 3’)
	Forward	Reverse
Rpl13a	CTATGACCAATAGGAAGAGCAACC	GCAGAGTATATGACCAGGTGGAA
Oct4	CACGAGTGGAAAGCAACTCA	AGATGGTGGTCTGGCTGAAC
Nanog	TCTTCCTGGTCCCCACAGTTT	GCAAGAATAGTTCTCGGGATGAA
Sox1	TGAACGCCTTCATGGTGTGGTC	GCGCGGCCGGTACTTGTAAT
Flk1	TTTGGCAAATACAACCCTTCAGA	GCAGAAGATACTGTCACCACC
Gata6	AAAGCTTGCTCCGGTAACAG	TTCTCCCACTGCAGACATCA
Cdx2	CAAGGACGTGAGCATGTATCC	GTAACCACCGTAGTCCGGGTA
Abhd11	AGCCCTAGGAAGCACACTTTG	TCCCAAGCCTAGAGTCCCCTG

## Sheet: Table S5
Table S5. List of antibodies used for western blots
Antibody		Soures
anti-ABHD11		sigma, SAB1408061
anti-OCT4		Santa Cruz, sc-5279
anti-NANOG		Abcam, ab80892
anti-ERK		Beyotime, AM076
anti-phospho-ERK		CST, 4370
anti-RFP		everogen, ab233
anti-β-Catenin		CST, 9582p
anti-GSK3β		Beyotime, AG751
anti-phosphor-GSK3α/β		CST, 9331
anti-p53		Santa,sc-6243
anti-AKT		CST, 9272
anti-phosphor-AKT (T308)		CST, 9275
anti-phosphor-AKT (S473)		CST, 9271
anti-phosphor-AMPKα		Affinity, AF3423
anti-LC3B		CST, 2775
anti-mTOR		CST, 2972
anti-phosphor-mTOR		CST, 2971
anti-FASN		CST, C20G5
anti-β-Actin		Clone AC-15, Sigma-Aldrich
Antibodies were used at dilutions suggested by the manufacturer.

## Sheet: Table S6
Table S6 (related to Figure 8). The lipid intensity of lipid classes.
class	Control-1	Control-2	Control-3	Control-4	Control-5	Control-6	Abhd11 KO-1	Abhd11 KO-2	Abhd11 KO-3	Abhd11 KO-4	Abhd11 KO-5	Abhd11 KO-6	Abhd11 OE-1	Abhd11 OE-2	Abhd11 OE-3	Abhd11 OE-4	Abhd11 OE-5	Abhd11 OE-6
AcCa	3.46129e+06	2.61261e+06	3.4289e+06	2.99546e+06	3.04908e+06	2.76005e+06	5.24369e+06	5.69069e+06	5.4519e+06	6.18045e+06	5.70494e+06	5.73873e+06	3.42027e+06	3.75176e+06	3.7647e+06	3.30569e+06	3.70703e+06	3.43218e+06
Cer	5643655431	5488369748	5431381299	5627820256	5539472240	5538468419	4928850571	4804387210	4858844964	4506103564	4658666786	4752346130	5003743683	5436244912	5984432047	5555194167	5813232252	5505851319
CerG1	4.19797e+08	3.74102e+08	364495419	3.86214e+08	3.72319e+08	3.45186e+08	4.77733e+08	496761703	4.6555e+08	4.94259e+08	4.5265e+08	4.96545e+08	3.32941e+08	3.56098e+08	3.29519e+08	304023970	3.41528e+08	2.92217e+08
CerG2	1.58532e+07	1.86968e+07	1.72146e+07	1.8828e+07	1.75292e+07	1.80169e+07	3.33771e+07	3.46969e+07	3.40947e+07	3.29956e+07	2.97651e+07	3.1537e+07	1.60604e+07	1.71105e+07	1.81515e+07	1.63566e+07	1.74678e+07	1.61315e+07
CerG3	7.28838e+06	7.09189e+06	6.31588e+06	7.1201e+06	6.46001e+06	6.52553e+06	9.79229e+06	1.00585e+07	1.02689e+07	1.11362e+07	9.53124e+06	1.06431e+07	5.70922e+06	6.88612e+06	6.6993e+06	6.19703e+06	6.08603e+06	5.82272e+06
CerG3GNAc1	1.01869e+08	1.06376e+08	1.04077e+08	1.05772e+08	1.03699e+08	1.01617e+08	9.86079e+07	9.26799e+07	9.11656e+07	9.78913e+07	9.45611e+07	9.10372e+07	9.49123e+07	1.07707e+08	1.07558e+08	9.32548e+07	1.01155e+08	9.03694e+07
CerG3GNAc2	1.61869e+06	2.61047e+06	2.60973e+06	2.83182e+06	2.42296e+06	2.48962e+06	3.13945e+06	3.34484e+06	2.72942e+06	3.44944e+06	2.91683e+06	2.99773e+06	2.14118e+06	2.2394e+06	2.02012e+06	2.15742e+06	2.23879e+06	2.17409e+06
CL	399037241	4.22344e+08	472723714	4.89843e+08	4.66025e+08	4.33246e+08	5.06669e+08	4.79001e+08	4.6599e+08	4.8037e+08	4.55334e+08	4.73081e+08	388071251	4.22705e+08	441791967	3.84839e+08	4.25715e+08	3.95825e+08
Co	2.58639e+08	2.10238e+08	2.66532e+08	2.45621e+08	1.90371e+08	2.63164e+08	3.15603e+08	3.29206e+08	3.79647e+08	3.6304e+08	2.7186e+08	2.84875e+08	2.03555e+08	2.22523e+08	2.19973e+08	1.88802e+08	2.02015e+08	1.85913e+08
DG	1525503127	1545293135	1592205701	1559348282	1487186255	1416104573	1718957968	1774746494	1679011262	1771711509	1589070272	1635590911	1126955206	1254346446	1373325264	1180488275	1270944030	1229090780
DGDG	5.78883e+06	6.49192e+06	6.812e+06	7.40816e+06	7.50427e+06	6.41175e+06	1.08392e+07	9.70693e+06	1.03569e+07	8.33627e+06	9.41891e+06	9.82607e+06	4.90508e+06	4.93479e+06	5.8396e+06	5.54933e+06	5.58799e+06	5.10517e+06
FA	1.62705e+06	1.42655e+06	1.00457e+06	1.50826e+06	1.40718e+06	1.40494e+06	2.51428e+06	3.25209e+06	1.9945e+06	2.89608e+06	2.11693e+06	1.93098e+06	784033	1.25763e+06	1.16899e+06	1.17515e+06	1.20547e+06	1.15117e+06
LPC	1481674872	1825886744	1724525078	1578703260	1490199254	1507260214	1611487874	1653324581	1667056914	1621862312	1767097784	1558453801	1250056894	1485162280	1548002965	1442799048	1787092571	1465247571
LPE	3.50198e+08	2.97044e+08	2.99382e+08	301135532	3.06343e+08	266020593	3.2057e+08	3.29215e+08	3.29148e+08	3.38515e+08	3.10205e+08	3.56992e+08	2.68577e+08	2.9068e+08	2.94692e+08	2.58474e+08	2.79524e+08	2.46689e+08
LPG	6.94925e+06	2.2026e+07	2.16007e+07	2.09875e+07	2.02191e+07	2.35265e+07	1.73936e+07	1.84506e+07	1.59242e+07	1.92512e+07	1.59032e+07	1.74912e+07	1.87641e+07	1.62614e+07	2.25938e+07	2.03911e+07	1.9661e+07	1.84835e+07
LPI	1.04124e+07	7.42339e+07	7.33265e+07	9.76293e+07	7.4475e+07	8.9594e+07	120675745	9.70802e+07	1.08709e+08	1.10299e+08	1.19992e+08	8.48743e+07	6.74004e+07	7.49351e+07	8.41177e+07	8.21567e+07	8.48895e+07	8.79714e+07
LPS	1.1451e+07	1.89176e+07	2.22148e+07	2.37801e+07	1.98316e+07	2.25379e+07	2.51275e+07	2.57406e+07	2.3003e+07	2.63912e+07	2.32502e+07	1.97761e+07	1.97415e+07	2.26206e+07	2.25718e+07	2.03122e+07	2.56167e+07	22812794
MGDG	2001957287	2122410785	2249889150	2692837513	2188392548	2118604706	2186001782	2133248038	2294785698	2142040682	2080508836	1940284353	2032831737	2256056416	2340881215	2009258759	2238663078	2151194084
PC	142282000000	130798000000	132706000000	132614000000	132566000000	124170000000	134000000000	134000000000	128000000000	135000000000	124000000000	136000000000	108000000000	126000000000	116000000000	110000000000	121000000000	108000000000
PE	14805101385	13804362768	14385418613	14397141845	14280394263	13696752875	15918438226	15776999589	15691171643	15195332311	15005271245	15805862817	11055460084	13067176992	12792391221	12169466374	12462534310	11016251327
PG	2079041315	1971323492	1996880824	2121195235	2072137168	1944172459	2290260225	2367622783	2109032102	2110184066	2177927799	2186836913	1492389664	1732584796	1684289062	1509201728	1683704737	1480808278
PI	4818516370	5132293108	5578046215	5633313237	5652656638	5286983824	6301297713	5452646810	6264327869	5791618208	5797657723	5251932435	4675272218	5235501425	5397073849	4640035181	4952650019	4745411386
PIP	2.05579e+07	2.97515e+07	1.66146e+07	3.05064e+07	3.05809e+07	2.81304e+07	3.09409e+07	2.78351e+07	3.28687e+07	2.91448e+07	3.2829e+07	2.55993e+07	1.96433e+07	2.17552e+07	1.69471e+07	2.00587e+07	1.84846e+07	1.62214e+07
PIP2	5.46717e+06	6.83524e+06	6.61958e+06	7.23049e+06	5.92804e+06	8.00145e+06	9.38089e+06	7.48526e+06	8.23778e+06	6.4116e+06	8.84092e+06	8.21705e+06	7.60867e+06	7.19786e+06	8.59579e+06	8.16563e+06	8.09034e+06	8.65827e+06
PS	9878896996	9409992639	10308349215	10069075274	10072341398	9708216197	10142992191	9774083253	9715732964	11409631530	9382226028	9275034146	8723156271	8811294749	10119231787	9265473799	10044246793	9037496913
SM	10453626454	9650142852	10058447458	10143115462	9984674439	9482061046	8025695149	7997505766	6748195145	8136078029	7394892625	7819495814	8237585095	9221279362	9022861008	8131373914	8829418445	8238963493
So	3.20484e+08	2.72202e+08	286877600	2.90559e+08	2.97014e+08	2.63119e+08	1.47762e+08	1.50582e+08	1.37761e+08	1.38727e+08	1.36882e+08	1.42605e+08	266895214	3.00438e+08	2.99611e+08	2.82391e+08	2.93826e+08	2.75443e+08
SQDG	2.08068e+06	3.03921e+06	2.9715e+06	3.33262e+06	3.18563e+06	2.78683e+06	5.67702e+06	5.03507e+06	4.99465e+06	4.02706e+06	4.94662e+06	5.24936e+06	1.998e+06	1.70293e+06	2.3876e+06	2.38387e+06	2.1418e+06	2.10326e+06
TG	97227435142	91828982946	89238600371	92926961396	90941363034	84253185440	161000000000	163000000000	165000000000	172000000000	152000000000	170000000000	73794711670	81082271456	77449717057	71931663141	73336802883	67054543084
WE	3.40649e+07	2.03736e+07	3.18166e+07	2.43862e+07	3.5152e+07	3.5801e+07	4.40059e+07	5.27187e+07	4.76047e+07	4.94852e+07	4.52811e+07	4.78687e+07	2.1929e+07	2.38446e+07	2.15726e+07	2.16669e+07	2.72728e+07	2.04113e+07

## Sheet: Table S7
Table S7 (related to Figure 8). The lipid intensity of lipid species.
name	LipidIon	LipidGroup	Class	FattyAcid	FA1	FA2	FA3	FA4	IonFormula	CalMz	RT-(min)	QCRSD	Fold Change (KO VS Control)	P-value (KO VS Control)	VIP (KO VS Control)	Fold Change (OE VS Control)	P-value (OE VS Control)	VIP (OE VS Control)	Control-1	Control-2	Control-3	Control-4	Control-5	Control-6	Abhd11 KO-1	Abhd11 KO-2	Abhd11 KO-3	Abhd11 KO-4	Abhd11 KO-5	Abhd11 KO-6	Abhd11 OE-1	Abhd11 OE-2	Abhd11 OE-3	Abhd11 OE-4	Abhd11 OE-5	Abhd11 OE-6	QC-1	QC-2	QC-3	QC-4
1000NEG	PE(36:4e)-H	PE(36:4e)-H	PE	(36:4e)	(36:4e)				C41 H75 O7 N1 P1	724.529	11.3147	0.115288	1.13677	0.00623044	0.644445	0.804838	0.000262433	1.15126	4.85107e+07	4.21931e+07	4.86185e+07	4.64683e+07	4.76542e+07	4.69592e+07	5.39245e+07	5.15885e+07	4.91734e+07	5.18277e+07	5.18498e+07	6.03894e+07	3.49161e+07	3.86205e+07	4.2907e+07	3.91075e+07	3.62296e+07	3.38989e+07	5.13253e+07	5.30229e+07	5.13531e+07	6.44937e+07
1001NEG	PE(36:3p)-H	PE(36:3p)-H	PE	(36:3p)	(36:3p)				C41 H75 O7 N1 P1	724.529	11.313	0.0114411	0.828993	0.00125627	0.608079	0.932491	0.0783659	0.468817	3.54813e+07	3.81845e+07	3.35851e+07	3.66305e+07	3.15624e+07	3.37425e+07	2.93257e+07	2.94464e+07	3.15596e+07	2.75419e+07	2.51392e+07	3.04013e+07	3.07281e+07	3.49121e+07	3.31345e+07	3.05814e+07	3.1953e+07	3.37554e+07	3.57203e+07	3.50406e+07	3.59899e+07	3.54308e+07
1002NEG	PE(17:1/18:2)-H	PE(35:3)-H	PE	(17:1/18:2)	(17:1)	(18:2)			C40 H73 O8 N1 P1	726.508	10.4107	0.0192822	1.19661	0.0888289	0.184981	0.849534	0.258005	0.158406	5.76696e+06	4.52097e+06	3.62323e+06	3.51683e+06	4.25048e+06	3.65437e+06	4.07061e+06	5.7957e+06	4.43818e+06	5.2611e+06	5.47478e+06	5.27306e+06	2.99341e+06	3.34461e+06	3.51891e+06	2.98292e+06	5.53319e+06	3.14806e+06	5.52221e+06	5.43804e+06	5.43576e+06	5.6622e+06
1003NEG	PE(36:2p)-H	PE(36:2p)-H	PE	(36:2p)	(36:2p)				C41 H77 O7 N1 P1	726.544	12.224	0.0911812	0.967629	0.839847	0.328914	0.581016	0.0110965	2.81871	1.12256e+08	1.01968e+08	6.03125e+07	1.0797e+08	5.93203e+07	1.01563e+08	6.22431e+07	1.1349e+08	7.24645e+07	6.13229e+07	1.07485e+08	1.08795e+08	4.63322e+07	8.78736e+07	5.19857e+07	4.35421e+07	4.45785e+07	4.14065e+07	7.4607e+07	7.48136e+07	8.90584e+07	7.48997e+07
1004NEG	PE(36:3e)-H	PE(36:3e)-H	PE	(36:3e)	(36:3e)				C41 H77 O7 N1 P1	726.544	11.712	0.0731773	0.826624	0.436212	0.20614	1.27982	0.257885	0.839625	1.01001e+07	6.77119e+06	8.93484e+06	1.59357e+07	1.35786e+07	8.86503e+06	1.75935e+07	8.56864e+06	8.20471e+06	5.42881e+06	7.08116e+06	6.18042e+06	1.77714e+07	9.98811e+06	9.65779e+06	9.06582e+06	2.1469e+07	1.41936e+07	1.83623e+07	1.61491e+07	1.61265e+07	1.82792e+07
1005NEG	PE(17:0/18:2)-H	PE(35:2)-H	PE	(17:0/18:2)	(17:0)	(18:2)			C40 H75 O8 N1 P1	728.524	11.2624	0.0236564	0.88471	0.502721	0.317411	0.875264	0.504326	0.225018	4.09278e+07	2.16332e+07	3.81174e+07	2.02149e+07	1.77365e+07	3.51612e+07	2.64718e+07	2.30167e+07	3.58602e+07	2.35958e+07	1.83269e+07	2.64832e+07	1.6144e+07	3.16285e+07	3.46725e+07	3.00474e+07	2.01215e+07	1.9499e+07	2.40929e+07	2.49123e+07	2.37034e+07	2.37024e+07
1006NEG	PE(36:1p)-H	PE(36:1p)-H	PE	(36:1p)	(36:1p)				C41 H79 O7 N1 P1	728.56	12.3483	0.00681201	0.58797	3.82694e-10	1.22569	0.973565	0.8434	0.352844	4.80133e+07	4.70079e+07	4.95984e+07	4.86527e+07	4.91344e+07	4.68586e+07	3.05229e+07	2.99752e+07	2.88871e+07	2.73003e+07	2.70948e+07	2.62989e+07	3.56763e+07	4.20134e+07	7.76612e+07	4.19886e+07	4.47491e+07	3.953e+07	4.29906e+07	4.35165e+07	4.30216e+07	4.35156e+07
1007NEG	PE(36:1p)-H	PE(36:1p)-H	PE	(36:1p)	(36:1p)				C41 H79 O7 N1 P1	728.56	13.0466	0.00554503	1.11172	0.00154728	0.910425	0.812384	0.00014126	1.64997	9.85829e+07	9.16266e+07	1.01631e+08	1.00544e+08	1.04682e+08	9.37723e+07	1.15678e+08	1.08083e+08	1.0779e+08	1.06013e+08	1.06579e+08	1.12703e+08	7.43835e+07	8.25497e+07	8.84065e+07	7.68976e+07	8.37017e+07	7.40488e+07	1.08608e+08	1.09813e+08	1.09034e+08	1.09841e+08
1008NEG	PE(17:0/18:1)-H	PE(35:1)-H	PE	(17:0/18:1)	(17:0)	(18:1)			C40 H77 O8 N1 P1	730.539	11.938	0.00654337	0.883436	0.00022353	0.752975	0.971254	0.520225	0.91969	7.5897e+07	7.02951e+07	7.45686e+07	7.48108e+07	7.46366e+07	6.78872e+07	6.73362e+07	6.37291e+07	6.49414e+07	6.14484e+07	64343896	6.523e+07	5.8976e+07	7.97336e+07	6.96429e+07	7.3869e+07	6.8846e+07	7.44345e+07	7.4099e+07	7.45505e+07	7.5113e+07	7.51051e+07
1009NEG	PE(17:0/18:1)-H	PE(35:1)-H	PE	(17:0/18:1)	(17:0)	(18:1)			C40 H77 O8 N1 P1	730.539	10.8359	0.0416316	0.941009	0.402386	0.0636795	0.752947	0.00495473	0.354715	5.00978e+06	4.02769e+06	5.02313e+06	3.71842e+06	3.94058e+06	3.69351e+06	3.81537e+06	4.13708e+06	4.36105e+06	4.08021e+06	3.41766e+06	4.10261e+06	2.68137e+06	3.69846e+06	3.11913e+06	2.93108e+06	3.34862e+06	3.35606e+06	4.02142e+06	4.03538e+06	3.68494e+06	3.95619e+06
100POS	DG(18:1/14:0)+NH4	DG(32:1)+NH4	DG	(18:1/14:0)	(18:1)	(14:0)			C35 H70 O5 N1	584.525	12.289	0.0163993	0.979047	0.713004	0.192803	0.830697	0.0109119	0.080467	1.36977e+07	1.11613e+07	1.21127e+07	1.3128e+07	1.48402e+07	1.20377e+07	1.43982e+07	1.26237e+07	1.30005e+07	1.22059e+07	1.21413e+07	1.0995e+07	9.0226e+06	1.13312e+07	1.11439e+07	1.04638e+07	1.20226e+07	9.9609e+06	1.38057e+07	1.39691e+07	1.39726e+07	1.34905e+07
1010NEG	PE(36:1e)-H	PE(36:1e)-H	PE	(36:1e)	(36:1e)				C41 H81 O7 N1 P1	730.576	13.2063	0.0122634	0.617749	6.89854e-09	1.60983	0.909183	0.0403046	0.491341	9.34241e+07	8.69471e+07	8.86367e+07	9.13336e+07	9.46449e+07	8.60931e+07	6.14659e+07	5.57925e+07	5.65823e+07	5.2368e+07	5.47787e+07	5.32636e+07	7.01413e+07	8.80017e+07	8.99264e+07	7.93658e+07	8.74962e+07	7.70087e+07	8.71974e+07	8.95094e+07	8.9498e+07	8.86549e+07
1011NEG	PS(16:0/16:1)-H	PS(32:1)-H	PS	(16:0/16:1)	(16:0)	(16:1)			C38 H71 O10 N1 P1	732.482	9.36994	0.0447275	0.717149	0.0246434	0.226	0.880163	0.155208	0.0459854	2.80807e+06	3.47498e+06	3.7206e+06	4.38657e+06	2.78072e+06	3.76643e+06	3.31198e+06	1.80671e+06	3.02648e+06	1.68365e+06	2.8965e+06	2.28989e+06	3.2304e+06	3.46179e+06	2.9889e+06	3.06792e+06	2.72593e+06	2.95333e+06	2.82304e+06	2.91132e+06	3.09887e+06	2.82182e+06
1012NEG	PE(36:0e)-H	PE(36:0e)-H	PE	(36:0e)	(36:0e)				C41 H83 O7 N1 P1	732.591	12.8412	0.0228727	0.822768	0.038846	0.16106	0.964328	0.672056	0.154217	3.24009e+06	3.01796e+06	3.92618e+06	2.86191e+06	3.98803e+06	2.87566e+06	2.88341e+06	2.71365e+06	2.60708e+06	2.43577e+06	2.45015e+06	3.29113e+06	2.55908e+06	3.22489e+06	3.47695e+06	2.81947e+06	3.57507e+06	3.54415e+06	3.19442e+06	3.25107e+06	3.34618e+06	3.34693e+06
1013NEG	PE(36:0e)-H	PE(36:0e)-H	PE	(36:0e)	(36:0e)				C41 H83 O7 N1 P1	732.591	14.2111	0.011794	0.791042	1.40855e-05	0.222542	0.995309	0.854866	0.289437	3.2908e+06	3.46299e+06	3.4741e+06	3.32582e+06	3.49411e+06	3.32046e+06	3.08315e+06	2.6058e+06	2.64076e+06	2.5036e+06	2.64321e+06	2.63563e+06	3.05768e+06	3.2453e+06	3.4742e+06	3.47878e+06	3.52258e+06	3.49418e+06	3.47433e+06	3.53531e+06	3.48486e+06	3.56171e+06
1014NEG	PG(15:0/18:1)-H	PG(33:1)-H	PG	(15:0/18:1)	(15:0)	(18:1)			C39 H74 O10 N0 P1	733.503	9.95675	0.0746423	0.637208	0.00303956	0.410139	0.701113	0.00562518	0.589165	8.63778e+06	6.59999e+06	6.54658e+06	8.74826e+06	9.33634e+06	6.34382e+06	4.89844e+06	7.03142e+06	4.69518e+06	4.44551e+06	3.60155e+06	4.77505e+06	5.49512e+06	4.97978e+06	5.63986e+06	4.45155e+06	6.96264e+06	4.8714e+06	8.32e+06	8.31178e+06	7.11828e+06	8.31288e+06
1015NEG	SM(d15:0/18:1)+HCOO	SM(d33:1)+HCOO	SM	(d15:0/18:1)	(d15:0)	(18:1)			C39 H78 O8 N2 P1	733.55	9.54753	0.0122989	1.016	0.518662	0.144027	0.843156	0.00034681	0.640265	2.77575e+07	2.60632e+07	2.82039e+07	2.74904e+07	2.83526e+07	2.4461e+07	2.69365e+07	2.79311e+07	2.70519e+07	2.81612e+07	2.73788e+07	2.74658e+07	2.21585e+07	2.30266e+07	2.51427e+07	2.21844e+07	22777246	2.1579e+07	2.72551e+07	2.72768e+07	2.74912e+07	2.79831e+07
1016NEG	PE(16:1/20:5)-H	PE(36:6)-H	PE	(16:1/20:5)	(16:1)	(20:5)			C41 H69 O8 N1 P1	734.477	8.90327	0.0164664	1.14688	0.000321909	0.2078	0.747061	6.41937e-05	0.416096	4.01777e+06	3.89768e+06	4.32285e+06	3.86568e+06	4.19804e+06	3.85875e+06	4.7997e+06	4.4064e+06	4.80753e+06	4.4361e+06	4.75468e+06	4.5051e+06	2.6596e+06	3.49425e+06	3.14709e+06	2.61999e+06	3.09574e+06	3.0329e+06	4.40864e+06	4.55756e+06	4.55746e+06	4.55748e+06
1017NEG	CerG1(d36:5+pO)-H	CerG1(d36:5+pO)-H	CerG1	(d36:5+pO)	(d36:5+pO)				C42 H72 O9 N1	734.521	10.778	0.0104027	1.03791	0.786379	0.120171	0.686983	0.0440104	1.12718	4.65385e+07	2.36549e+07	2.35166e+07	2.35185e+07	2.72855e+07	2.31093e+07	2.90915e+07	3.04652e+07	2.82349e+07	2.75143e+07	2.83585e+07	3.03139e+07	1.87513e+07	1.93791e+07	2.08182e+07	1.87588e+07	1.96754e+07	1.77717e+07	2.85844e+07	2.86426e+07	2.85869e+07	2.92004e+07
1018NEG	PC(14:0p/16:0)+HCOO	PC(30:0p)+HCOO	PC	(14:0p/16:0)	(14:0p)	(16:0)			C39 H77 O9 N1 P1	734.534	10.5289	0.0489582	1.30092	0.0614089	0.251737	1.21909	0.00608716	0.627265	3.62594e+06	5.23014e+06	3.85782e+06	4.66675e+06	4.85421e+06	4.35693e+06	4.73181e+06	5.95063e+06	5.21282e+06	5.1115e+06	8.55722e+06	5.0299e+06	5.24477e+06	5.17639e+06	5.68368e+06	4.95942e+06	5.65822e+06	5.69542e+06	5.31214e+06	5.2228e+06	4.78435e+06	5.31202e+06
1019NEG	PG(16:0/17:0)-H	PG(33:0)-H	PG	(16:0/17:0)	(16:0)	(17:0)			C39 H76 O10 N0 P1	735.518	10.7495	0.00900871	1.26562	3.91007e-05	0.47263	0.783951	3.20966e-05	0.648657	1.12583e+07	1.04394e+07	1.16102e+07	1.1788e+07	1.12155e+07	1.06637e+07	1.51506e+07	1.49711e+07	1.31855e+07	1.38806e+07	1.3035e+07	1.45423e+07	8.11241e+06	8.9014e+06	9.61786e+06	8.76405e+06	9.18934e+06	7.92017e+06	1.29929e+07	1.3054e+07	1.30534e+07	1.28067e+07
101POS	DG(16:0/16:0)+NH4	DG(32:0)+NH4	DG	(16:0/16:0)	(16:0)	(16:0)			C35 H72 O5 N1	586.541	13.2476	0.0129887	1.1299	8.82955e-06	0.11689	0.739041	6.28672e-07	0.229679	8.45099e+06	7.91567e+06	8.50498e+06	8.11396e+06	8.35491e+06	7.95209e+06	9.34495e+06	9.54561e+06	9.42929e+06	9.16411e+06	9.12265e+06	9.08894e+06	5.86319e+06	6.39367e+06	6.25058e+06	6.25801e+06	6.31712e+06	5.34669e+06	9.39907e+06	9.58508e+06	9.49125e+06	9.29915e+06
1020NEG	PE(16:0/20:5)-H	PE(36:5)-H	PE	(16:0/20:5)	(16:0)	(20:5)			C41 H71 O8 N1 P1	736.492	9.75114	0.00900219	1.23946	7.50464e-05	0.336181	0.790428	0.00044885	0.451725	7.39114e+06	6.44883e+06	6.76545e+06	6.64815e+06	6.21124e+06	6.29971e+06	8.34895e+06	8.22033e+06	7.98149e+06	7.66163e+06	8.1345e+06	8.93963e+06	4.695e+06	5.36774e+06	6.09255e+06	5.42803e+06	5.00913e+06	4.83853e+06	7.92366e+06	7.95353e+06	7.95335e+06	7.80392e+06
1021NEG	PC(15:0/14:0)+HCOO	PC(29:0)+HCOO	PC	(15:0/14:0)	(15:0)	(14:0)			C38 H75 O10 N1 P1	736.513	9.44596	0.0761851	1.05808	0.335635	0.117142	1.00233	0.978446	0.270262	6.59211e+06	6.22778e+06	6.36762e+06	5.75357e+06	6.62794e+06	5.91105e+06	7.96904e+06	6.54379e+06	6.24306e+06	7.04997e+06	5.69387e+06	6.15711e+06	5.05735e+06	6.29555e+06	7.20786e+06	4.94052e+06	5.94162e+06	8.12461e+06	6.35152e+06	6.37153e+06	7.37619e+06	6.38037e+06
1022NEG	PC(16:0e/14:0)+HCOO	PC(30:0e)+HCOO	PC	(16:0e/14:0)	(16:0e)	(14:0)			C39 H79 O9 N1 P1	736.55	10.8552	0.0164216	0.743878	6.92822e-09	0.818878	0.869808	0.000788987	0.497021	3.66061e+07	3.40772e+07	3.61316e+07	3.55685e+07	3.57125e+07	3.48052e+07	2.69993e+07	2.66169e+07	2.62503e+07	2.47288e+07	2.6857e+07	2.69202e+07	2.76006e+07	3.06351e+07	3.30213e+07	2.98188e+07	3.36361e+07	3.04712e+07	3.28894e+07	3.31426e+07	3.27004e+07	3.39381e+07
1023NEG	PE(18:1/18:3)-H	PE(36:4)-H	PE	(18:1/18:3)	(18:1)	(18:3)			C41 H73 O8 N1 P1	738.508	10.1621	0.0363264	1.04709	0.750014	0.512082	0.806951	0.092671	0.766402	4.16184e+07	3.38015e+07	3.81728e+07	3.79844e+07	3.62318e+07	5.74101e+07	3.90131e+07	3.70977e+07	3.4708e+07	5.19235e+07	3.21213e+07	6.19025e+07	2.76138e+07	3.2935e+07	3.20653e+07	2.96025e+07	3.10837e+07	4.45794e+07	3.91061e+07	3.61919e+07	3.85285e+07	3.91113e+07
1024NEG	PE(18:1/18:3)-H	PE(36:4)-H	PE	(18:1/18:3)	(18:1)	(18:3)			C41 H73 O8 N1 P1	738.508	10.6228	0.00692561	1.29655	8.10209e-07	1.29686	0.881909	0.00477838	0.725274	8.20262e+07	7.25798e+07	7.5279e+07	7.35989e+07	7.08813e+07	7.05505e+07	9.7779e+07	9.77524e+07	9.67763e+07	9.46271e+07	9.14354e+07	9.84866e+07	6.15383e+07	6.92662e+07	6.96781e+07	6.47009e+07	6.75811e+07	5.96104e+07	8.8838e+07	8.88414e+07	8.92264e+07	9.015e+07
1025NEG	PE(18:1/18:2)-H	PE(36:3)-H	PE	(18:1/18:2)	(18:1)	(18:2)			C41 H75 O8 N1 P1	740.524	10.9199	0.0439557	1.02608	0.784987	0.921692	1.04428	0.594362	2.82724	2.69334e+08	2.85101e+08	3.15765e+08	2.65881e+08	2.61958e+08	2.7685e+08	3.02104e+08	249974264	2.18294e+08	3.72714e+08	3.35871e+08	2.39619e+08	3.35094e+08	3.44222e+08	2.94704e+08	2.98166e+08	2.76093e+08	2.00779e+08	257988877	2.78765e+08	2.58461e+08	278553590
1026NEG	PE(18:1/18:1)-H	PE(36:2)-H	PE	(18:1/18:1)	(18:1)	(18:1)			C41 H77 O8 N1 P1	742.539	11.7482	0.0139896	0.822837	0.129242	2.60663	0.731278	0.0678348	5.63909	6.94302e+08	5.60074e+08	1026724455	9.97676e+08	6.34562e+08	1009816588	6.78373e+08	6.81906e+08	6.95401e+08	6.20918e+08	6.79976e+08	6.94379e+08	483818317	549048040	6.13502e+08	9.02421e+08	5.50023e+08	5.01381e+08	6.56778e+08	6.58322e+08	6.76816e+08	6.67788e+08
1027NEG	PG(16:1/18:2)-H	PG(34:3)-H	PG	(16:1/18:2)	(16:1)	(18:2)			C40 H72 O10 N0 P1	743.487	8.79244	0.0533254	0.623026	0.00885078	0.272609	0.718733	0.0544599	0.372199	2.65285e+06	3.08118e+06	2.99435e+06	4.52102e+06	3.13994e+06	4.5261e+06	3.28452e+06	1.93071e+06	1.92631e+06	1.9462e+06	1.78313e+06	2.15999e+06	1.81901e+06	2.10088e+06	3.86272e+06	2.22484e+06	2.23598e+06	2.78917e+06	2.54755e+06	2.79043e+06	2.85699e+06	2.8586e+06
1028NEG	PE(16:1p/22:6)-H	PE(38:7p)-H	PE	(16:1p/22:6)	(16:1p)	(22:6)			C43 H71 O7 N1 P1	744.497	9.78218	0.0210429	1.25	0.000156816	0.433663	0.796258	0.0213638	0.485431	1.04981e+07	1.0591e+07	9.78084e+06	1.05171e+07	1.09984e+07	1.00177e+07	1.41974e+07	1.22923e+07	1.29589e+07	1.32738e+07	1.14864e+07	1.37949e+07	6.28669e+06	8.63551e+06	1.14946e+07	7.95453e+06	8.62781e+06	6.68985e+06	1.2327e+07	1.22259e+07	1.27716e+07	1.22246e+07
1029NEG	PE(18:0/18:1)-H	PE(36:1)-H	PE	(18:0/18:1)	(18:0)	(18:1)			C41 H79 O8 N1 P1	744.555	12.5044	0.00794843	0.933137	0.023552	1.6158	0.86634	0.00190031	2.67372	8.82951e+08	8.21349e+08	8.93342e+08	8.58084e+08	8.87052e+08	7.8058e+08	817703472	8.13818e+08	7.93284e+08	7.62237e+08	7.66483e+08	8.27271e+08	674736985	7.57989e+08	8.12772e+08	7.28235e+08	7.6653e+08	6.98308e+08	8.65934e+08	871687335	8.80176e+08	880106167
102POS	Cer(d35:0+pO+O)+H	Cer(d35:0+pO+O)+H	Cer	(d35:0+pO+O)	(d35:0+pO+O)				C35 H72 O5 N1	586.541	7.86765	0.0151979	0.153577	5.13163e-10	0.147946	0.666833	1.6097e-05	0.137512	2.0805e+06	1.79384e+06	1.80354e+06	1.7456e+06	1.76232e+06	1.58725e+06	273978	293978	256361	288912	260774	280486	1.13048e+06	1.26696e+06	1.27681e+06	1.25816e+06	1.23147e+06	1.01995e+06	1.30983e+06	1.34847e+06	1.35142e+06	1.35153e+06
1030NEG	PE(18:0/18:1)-H	PE(36:1)-H	PE	(18:0/18:1)	(18:0)	(18:1)			C41 H79 O8 N1 P1	744.555	11.2936	0.013055	1.07089	0.084924	0.374993	0.912107	0.0135887	0.470501	4.74746e+07	4.40638e+07	4.64651e+07	4.0825e+07	4.40596e+07	4.46527e+07	4.7584e+07	4.90732e+07	4.89309e+07	4.52673e+07	4.3026e+07	5.26246e+07	4.09806e+07	4.44914e+07	4.05196e+07	3.85007e+07	4.11688e+07	3.83648e+07	4.57486e+07	4.53958e+07	4.62304e+07	4.678e+07
1031NEG	PE(37:1e)-H	PE(37:1e)-H	PE	(37:1e)	(37:1e)				C42 H83 O7 N1 P1	744.591	13.579	0.0142405	0.64977	0.0493284	0.20865	0.754123	0.132411	0.223219	1.98501e+06	3.85704e+06	2.07021e+06	2.13495e+06	4.03547e+06	2.17895e+06	1.59846e+06	1.5262e+06	1.68e+06	2.5445e+06	1.47216e+06	1.74499e+06	1.63667e+06	2.18871e+06	2.42369e+06	2.02387e+06	2.05644e+06	1.93389e+06	2.1078e+06	2.10725e+06	2.13584e+06	2.17146e+06
1032NEG	PG(16:1/18:1)-H	PG(34:2)-H	PG	(16:1/18:1)	(16:1)	(18:1)			C40 H74 O10 N0 P1	745.503	9.66739	0.0422979	0.593967	4.96322e-05	1.13591	0.671053	0.000526872	1.6732	4.44891e+07	4.75325e+07	4.22051e+07	4.6685e+07	5.14521e+07	3.3331e+07	2.45859e+07	2.82366e+07	2.54776e+07	2.39049e+07	2.67093e+07	2.88998e+07	3.38427e+07	3.27168e+07	3.08589e+07	2.60191e+07	2.9639e+07	2.5219e+07	4.30723e+07	4.0668e+07	3.88739e+07	4.05893e+07
1033NEG	SM(d16:0/18:2)+HCOO	SM(d34:2)+HCOO	SM	(d16:0/18:2)	(d16:0)	(18:2)			C40 H78 O8 N2 P1	745.55	9.12437	0.0450676	0.95388	0.513569	0.231386	0.803283	0.0124286	0.585036	1.82542e+07	2.34534e+07	1.72528e+07	2.42553e+07	1.94035e+07	2.32661e+07	1.98421e+07	1.99099e+07	2.34613e+07	1.9162e+07	1.88803e+07	1.88239e+07	1.53964e+07	1.55096e+07	1.88792e+07	1.65531e+07	1.79656e+07	1.68178e+07	1.99833e+07	2.04277e+07	2.00151e+07	2.19537e+07
1034NEG	PS(33:1)-H	PS(33:1)-H	PS	(33:1)	(33:1)				C39 H73 O10 N1 P1	746.498	8.45932	0.0463701	0.815811	0.0738242	0.135969	0.729662	0.0305538	0.284421	2.69452e+06	2.66508e+06	1.77111e+06	2.50683e+06	2.59845e+06	3.11042e+06	2.37674e+06	2.24021e+06	2.10034e+06	2.39695e+06	1.37655e+06	2.02896e+06	1.69073e+06	1.91101e+06	2.39576e+06	2.24231e+06	954054	2.00382e+06	2.55717e+06	2.80325e+06	2.56154e+06	2.56196e+06
1035NEG	PE(16:0p/22:6)-H	PE(38:6p)-H	PE	(16:0p/22:6)	(16:0p)	(22:6)			C43 H73 O7 N1 P1	746.513	10.8126	0.00509549	1.01285	0.87969	0.437467	0.75704	0.00189858	2.38053	1.78291e+08	2.28525e+08	1.71268e+08	1.67935e+08	1.76273e+08	161575666	2.38703e+08	1.75995e+08	173650056	1.69219e+08	1.67778e+08	1.72449e+08	1.26978e+08	1.41283e+08	1.48851e+08	1.34285e+08	1.41806e+08	127327722	1.81607e+08	1.81611e+08	1.82835e+08	1.83473e+08
1036NEG	PE(18:1p/20:5)-H	PE(38:6p)-H	PE	(18:1p/20:5)	(18:1p)	(20:5)			C43 H73 O7 N1 P1	746.513	10.5124	0.0288891	1.13016	0.0742769	0.852646	1.00802	0.851217	1.60518	1.4706e+08	1.24481e+08	1.39928e+08	1.21077e+08	1.19158e+08	1.27141e+08	1.4234e+08	1.58687e+08	1.38267e+08	1.17987e+08	1.65762e+08	1.57178e+08	1.2996e+08	1.34129e+08	1.2984e+08	1.40382e+08	118689811	1.32092e+08	1.33376e+08	1.33016e+08	137344565	1.41407e+08
1037NEG	PE(36:0)-H	PE(36:0)-H	PE	(36:0)	(36:0)				C41 H81 O8 N1 P1	746.571	12.1639	0.0242216	1.32766	0.000709997	0.407261	1.04262	0.561494	0.447963	6.7791e+06	8.34291e+06	8.93778e+06	7.08433e+06	8.00076e+06	7.15069e+06	9.97037e+06	8.56225e+06	9.96796e+06	1.08439e+07	1.1209e+07	1.0911e+07	8.2239e+06	7.41245e+06	8.742e+06	8.39919e+06	9.19644e+06	6.29477e+06	9.70679e+06	1.01411e+07	9.95171e+06	1.02633e+07
1038NEG	PE(18:0/18:0)-H	PE(36:0)-H	PE	(18:0/18:0)	(18:0)	(18:0)			C41 H81 O8 N1 P1	746.571	13.4244	0.00952088	0.957351	0.163887	0.0664343	0.887845	0.000128085	0.104273	3.4955e+06	3.30677e+06	3.37207e+06	3.46636e+06	3.48882e+06	3.30516e+06	3.70159e+06	3.20161e+06	3.20703e+06	3.1956e+06	3.14935e+06	3.10797e+06	2.85686e+06	3.09558e+06	3.10246e+06	2.91668e+06	3.19203e+06	2.97921e+06	3.82008e+06	3.82044e+06	3.88337e+06	3.88418e+06
1039NEG	PG(16:0/18:1)-H	PG(34:1)-H	PG	(16:0/18:1)	(16:0)	(18:1)			C40 H76 O10 N0 P1	747.518	10.4033	0.0127116	0.907803	0.015855	1.71767	0.838543	0.00114389	3.45828	7.49467e+08	6.55986e+08	7.00692e+08	6.75615e+08	7.45117e+08	6.46492e+08	6.38765e+08	6.85131e+08	6.23181e+08	6.26116e+08	5.8823e+08	6.27174e+08	5.39132e+08	6.36347e+08	6.14784e+08	541497138	6.1058e+08	5.57209e+08	7.82057e+08	7.79171e+08	7.82067e+08	761553805
103POS	LPC(22:5)+Na	LPC(22:5)+Na	LPC	(22:5)	(22:5)				C30 H52 O7 N1 P1 Na1	592.337	2.21764	0.0356545	1.29295	0.00951644	0.00497997	0.867355	0.192378	0.0276184	693235	997614	719556	905066	714509	909032	1.08333e+06	1.12555e+06	904925	1.24726e+06	1.10786e+06	916966	587240	649954	883459	816668	808099	538459	1.04133e+06	993629	956434	983286
1040NEG	SM(d16:0/18:1)+HCOO	SM(d34:1)+HCOO	SM	(d16:0/18:1)	(d16:0)	(18:1)			C40 H80 O8 N2 P1	747.566	10.129	0.0067647	0.856211	7.26028e-06	2.8356	0.891244	0.000449826	1.50568	830831132	8.06088e+08	8.08032e+08	8.07164e+08	8.32256e+08	7.89142e+08	7.52015e+08	677996126	6.86483e+08	6.70301e+08	684635802	7.01325e+08	6.71851e+08	736263478	7.8272e+08	6.96616e+08	743259566	7.12781e+08	8.01145e+08	8.01329e+08	8.12485e+08	8.075e+08
1041NEG	PE(16:0e/22:6)-H	PE(38:6e)-H	PE	(16:0e/22:6)	(16:0e)	(22:6)			C43 H75 O7 N1 P1	748.529	11.1518	0.00510378	1.22855	1.35417e-05	2.97402	0.831754	0.00010388	3.19574	5.60679e+08	4.89145e+08	5.03885e+08	5.24111e+08	5.17122e+08	4.922e+08	6.38086e+08	6.53874e+08	6.33292e+08	6.06064e+08	5.98956e+08	6.62438e+08	3.89917e+08	445344484	4.46919e+08	4.25613e+08	4.4171e+08	4.18239e+08	6.08223e+08	6.14863e+08	6.1227e+08	6.14823e+08
1042NEG	PE(18:0p/20:5)-H	PE(38:5p)-H	PE	(18:0p/20:5)	(18:0p)	(20:5)			C43 H75 O7 N1 P1	748.529	11.428	0.00889674	1.24025	1.01236e-06	2.41169	0.85365	0.000206238	1.9058	3.33543e+08	3.03309e+08	3.05864e+08	3.14133e+08	3.24966e+08	2.98127e+08	4.05769e+08	3.83472e+08	3.76363e+08	3.8177e+08	3.86324e+08	3.97909e+08	2.48786e+08	2.66388e+08	2.79562e+08	2.76164e+08	2.82066e+08	2.51846e+08	3.64721e+08	3.64183e+08	3.71273e+08	3.65742e+08
1043NEG	SM(d18:0/16:0)+HCOO	SM(d34:0)+HCOO	SM	(d18:0/16:0)	(d18:0)	(16:0)			C40 H82 O8 N2 P1	749.581	10.5415	0.0125602	0.279565	3.03102e-15	2.70692	1.05091	0.0225959	2.4558	1.33438e+08	1.28948e+08	1.35337e+08	1.32524e+08	1.34823e+08	1.31428e+08	3.92094e+07	3.78371e+07	3.65197e+07	3.36907e+07	3.76605e+07	3.77554e+07	1.32939e+08	1.40878e+08	1.48775e+08	1.34283e+08	1.38986e+08	1.41188e+08	1.08605e+08	1.10204e+08	1.11543e+08	1.11506e+08
1044NEG	PC(16:0/14:0)+HCOO	PC(30:0)+HCOO	PC	(16:0/14:0)	(16:0)	(14:0)			C39 H77 O10 N1 P1	750.529	10.1902	0.0163127	0.940201	0.0165389	0.714276	0.802999	2.46456e-06	2.51281	2.00548e+08	1.85709e+08	1.96163e+08	1.95327e+08	1.96032e+08	1.97129e+08	194908500	1.90159e+08	181926097	1.70802e+08	1.78042e+08	1.85051e+08	1.45777e+08	1.55916e+08	1.70935e+08	1.56548e+08	159933014	1.51127e+08	1.9033e+08	1.9036e+08	1.96968e+08	1.91911e+08
1045NEG	PE(18:1p/20:3)-H	PE(38:4p)-H	PE	(18:1p/20:3)	(18:1p)	(20:3)			C43 H77 O7 N1 P1	750.544	11.6035	0.0251224	1.20415	3.35849e-05	0.921356	0.855949	0.00442343	0.771728	5.33043e+07	4.9307e+07	5.21262e+07	5.57897e+07	5.43231e+07	5.61353e+07	6.97672e+07	6.27075e+07	6.30529e+07	6.48885e+07	6.21668e+07	6.3931e+07	4.1277e+07	4.72276e+07	5.33119e+07	4.48318e+07	4.67867e+07	4.13124e+07	6.20824e+07	6.29359e+07	6.54526e+07	6.21191e+07
1046NEG	PE(18:0e/20:5)-H	PE(38:5e)-H	PE	(18:0e/20:5)	(18:0e)	(20:5)			C43 H77 O7 N1 P1	750.544	11.5863	0.00137189	0.666538	6.18573e-07	1.52665	0.882898	0.00465193	0.544703	1.05476e+08	9.25915e+07	1.02222e+08	9.10042e+07	9.5474e+07	9.27918e+07	6.39363e+07	6.86624e+07	6.89006e+07	5.96875e+07	6.00507e+07	6.50607e+07	7.89059e+07	8.76277e+07	9.13152e+07	8.47962e+07	8.86849e+07	8.0362e+07	8.28808e+07	8.28809e+07	8.3078e+07	8.30781e+07
1047NEG	PE(16:0e/22:5)-H	PE(38:5e)-H	PE	(16:0e/22:5)	(16:0e)	(22:5)			C43 H77 O7 N1 P1	750.544	11.2904	0.0210893	0.927717	0.142749	0.610098	0.978358	0.519138	1.63532	1.9238e+08	1.8347e+08	2.08244e+08	1.8386e+08	1.85358e+08	1.84558e+08	1.61369e+08	1.61868e+08	1.61997e+08	1.71607e+08	195192335	2.03587e+08	1.71245e+08	1.93774e+08	1.89383e+08	1.93088e+08	170537023	1.95217e+08	1.98559e+08	2.07685e+08	2.01473e+08	1.9878e+08
1048NEG	PE(38:4p)-H	PE(38:4p)-H	PE	(38:4p)	(38:4p)				C43 H77 O7 N1 P1	750.544	12.0637	0.00565016	1.24069	1.14034e-06	2.44225	0.851214	0.000472451	2.16065	3.21692e+08	3.05988e+08	3.20755e+08	3.18642e+08	3.30494e+08	2.98397e+08	4.12169e+08	3.88454e+08	3.93481e+08	3.79638e+08	3.76185e+08	402380918	2.44968e+08	2.83537e+08	2.89062e+08	2.60709e+08	2.8536e+08	2.50239e+08	3.74154e+08	3.74215e+08	3.76646e+08	3.78562e+08
1049NEG	PE(17:0/20:4)-H	PE(37:4)-H	PE	(17:0/20:4)	(17:0)	(20:4)			C42 H75 O8 N1 P1	752.524	10.9675	0.0169257	1.47212	0.000569571	0.86621	0.8358	0.038725	0.452049	2.38543e+07	2.26143e+07	2.15719e+07	2.19492e+07	2.93903e+07	2.75833e+07	3.32411e+07	4.18633e+07	3.24545e+07	3.02464e+07	3.84006e+07	4.01413e+07	1.91575e+07	2.02948e+07	2.0376e+07	2.55259e+07	1.874e+07	1.87378e+07	3.29513e+07	3.39395e+07	3.29609e+07	3.39336e+07
104POS	Cer(d18:2/20:0)+H	Cer(d38:2)+H	Cer	(d18:2/20:0)	(d18:2)	(20:0)			C38 H74 O3 N1	592.566	12.6105	0.00366896	1.15404	0.00238667	0.12112	0.845838	0.00232238	0.0933019	1.11293e+07	1.13246e+07	1.07291e+07	1.20046e+07	1.15697e+07	1.02179e+07	1.29733e+07	1.42659e+07	1.3293e+07	1.25992e+07	1.21572e+07	1.20033e+07	8.07268e+06	9.47889e+06	1.05428e+07	9.28546e+06	9.98572e+06	9.2847e+06	1.33173e+07	1.33385e+07	1.33907e+07	1.34251e+07
1050NEG	PE(38:4e)-H	PE(38:4e)-H	PE	(38:4e)	(38:4e)				C43 H79 O7 N1 P1	752.56	12.2218	0.0701158	0.513642	0.00112387	2.06167	0.764687	0.0975185	1.74493	1.49116e+08	9.09002e+07	1.53541e+08	162298323	8.63631e+07	1.59721e+08	7.04849e+07	6.49778e+07	7.10998e+07	6.65243e+07	7.04996e+07	6.83233e+07	8.03019e+07	100658125	1.45954e+08	93983842	1.04727e+08	8.76074e+07	1.18957e+08	1.37693e+08	1.3755e+08	1.37552e+08
1051NEG	PE(17:0/20:3)-H	PE(37:3)-H	PE	(17:0/20:3)	(17:0)	(20:3)			C42 H77 O8 N1 P1	754.539	11.5183	0.0201633	1.3367	0.0214753	0.355084	0.948809	0.481553	0.295055	6.52538e+06	6.64283e+06	6.61904e+06	7.60305e+06	8.00399e+06	5.251e+06	1.13425e+07	1.06767e+07	8.20319e+06	7.59798e+06	6.76408e+06	9.74611e+06	6.88139e+06	7.15014e+06	5.97591e+06	6.29297e+06	6.84051e+06	5.42371e+06	7.36774e+06	7.57835e+06	7.6919e+06	7.69213e+06
1052NEG	PE(38:3e)-H	PE(38:3e)-H	PE	(38:3e)	(38:3e)				C43 H81 O7 N1 P1	754.576	12.6746	0.0217767	0.659426	2.03926e-07	0.599967	0.92859	0.0963483	0.205449	1.49972e+07	1.38655e+07	1.4432e+07	1.46752e+07	1.48905e+07	1.27675e+07	9.88956e+06	9.63384e+06	9.68172e+06	9.58081e+06	8.81713e+06	8.86216e+06	1.25302e+07	1.17185e+07	1.35545e+07	1.37821e+07	1.48202e+07	1.31076e+07	1.46367e+07	1.50423e+07	1.43259e+07	1.44222e+07
1053NEG	PE(38:3e)-H	PE(38:3e)-H	PE	(38:3e)	(38:3e)				C43 H81 O7 N1 P1	754.576	13.1333	0.187226	0.94217	0.667314	0.0889137	0.442753	0.002149	1.3299	1.69511e+07	1.44133e+07	1.81748e+07	1.77002e+07	9.43368e+06	1.49025e+07	1.66794e+07	1.70301e+07	1.56898e+07	1.44552e+07	1.52737e+07	7.15155e+06	5.70782e+06	6.17477e+06	8.09996e+06	1.35687e+07	1.73968e+06	5.25443e+06	1.68465e+07	1.67998e+07	1.10587e+07	1.68032e+07
1054NEG	PE(19:1/18:1)-H	PE(37:2)-H	PE	(19:1/18:1)	(19:1)	(18:1)			C42 H79 O8 N1 P1	756.555	12.0798	0.054818	0.84181	0.03524	0.29113	0.861912	0.0564133	0.313071	1.316e+07	1.22494e+07	9.77313e+06	1.18565e+07	1.06016e+07	1.19058e+07	9.26433e+06	9.82381e+06	1.09387e+07	1.02519e+07	1.10061e+07	7.26003e+06	1.12942e+07	1.06577e+07	8.34396e+06	8.24904e+06	1.03242e+07	1.10738e+07	1.16283e+07	1.03458e+07	1.1456e+07	1.16262e+07
1055NEG	PE(38:1p)-H	PE(38:1p)-H	PE	(38:1p)	(38:1p)				C43 H83 O7 N1 P1	756.591	14.0441	0.0099328	1.12057	0.00257024	0.269425	0.824113	0.000985501	0.405484	7.93108e+06	7.21263e+06	8.22898e+06	8.27333e+06	8.4719e+06	7.36775e+06	9.10425e+06	8.81883e+06	9.25206e+06	8.65131e+06	8.88435e+06	8.50044e+06	5.78214e+06	6.62806e+06	7.13855e+06	6.22044e+06	7.09468e+06	6.26969e+06	8.77033e+06	8.79925e+06	8.937e+06	8.93467e+06
1056NEG	PE(18:3/20:5)-H	PE(38:8)-H	PE	(18:3/20:5)	(18:3)	(20:5)			C43 H69 O8 N1 P1	758.477	8.32265	0.037944	1.18703	0.00724157	0.0938529	0.630763	2.32468e-06	0.264067	841510	928944	809171	808021	806922	861449	1.07668e+06	1.15024e+06	912579	881291	944396	1.03647e+06	536487	636805	551285	468869	533022	462682	945017	1.02336e+06	946145	965170
1057NEG	PS(16:1/18:1)-H	PS(34:2)-H	PS	(16:1/18:1)	(16:1)	(18:1)			C40 H73 O10 N1 P1	758.498	9.59033	0.0132256	0.956163	0.620472	0.0783922	0.927603	0.367917	0.153892	9.32277e+06	1.26978e+07	1.41705e+07	1.61843e+07	1.40827e+07	1.52955e+07	1.57086e+07	1.1517e+07	1.35438e+07	1.29062e+07	1.28837e+07	1.16104e+07	1.35303e+07	1.32044e+07	1.3086e+07	1.11599e+07	1.23216e+07	1.25327e+07	1.22298e+07	1.19868e+07	1.23288e+07	1.23297e+07
1058NEG	PE(19:0/18:1)-H	PE(37:1)-H	PE	(19:0/18:1)	(19:0)	(18:1)			C42 H81 O8 N1 P1	758.571	12.9828	0.0168078	1.08683	0.313102	0.127835	0.830133	0.0861626	0.241758	4.80107e+06	4.32648e+06	4.92716e+06	6.50877e+06	6.37181e+06	5.8144e+06	5.54091e+06	4.96641e+06	6.69641e+06	6.41824e+06	5.98736e+06	5.98393e+06	3.7079e+06	5.92926e+06	4.74367e+06	4.34857e+06	4.51666e+06	3.94053e+06	6.18816e+06	6.00967e+06	6.00779e+06	6.18427e+06
1059NEG	PE(37:1)-H	PE(37:1)-H	PE	(37:1)	(37:1)				C42 H81 O8 N1 P1	758.571	11.7706	0.0314502	0.940978	0.247351	0.0948671	0.844451	0.109544	0.20945	6.84987e+06	5.66972e+06	5.96973e+06	5.31887e+06	5.5466e+06	5.51602e+06	5.62633e+06	5.12789e+06	6.06411e+06	4.96895e+06	5.33111e+06	5.69427e+06	4957298	4.36135e+06	6.71324e+06	5.39872e+06	4.71634e+06	3.29975e+06	5.0878e+06	5.33884e+06	5.44742e+06	5.43829e+06
105POS	PC(21:4)+Na	PC(21:4)+Na	PC	(21:4)	(21:4)				C29 H50 O8 N1 P1 Na1	594.317	2.22144	0.0278793	1.71028	0.0327668	0.0370228	0.984624	0.937533	0.0502833	1.20381e+06	590311	752708	774276	365554	824676	1.51665e+06	1.01404e+06	1.85923e+06	1.62809e+06	1.01502e+06	682606	582504	624983	853473	634365	610801	1.13584e+06	772843	772616	728018	761384
1060NEG	PE(38:1e)-H	PE(38:1e)-H	PE	(38:1e)	(38:1e)				C43 H85 O7 N1 P1	758.607	14.2186	0.00846329	0.758535	3.02004e-06	0.413763	0.940285	0.148827	0.25113	9.92437e+06	9.12707e+06	1.00989e+07	1.00502e+07	1.01402e+07	9.451e+06	7.55508e+06	7.0437e+06	8.28799e+06	7.35295e+06	7.0334e+06	7.32252e+06	7.97808e+06	9.917e+06	1.0012e+07	8.82125e+06	9.7859e+06	8.76681e+06	1.04909e+07	1.04925e+07	1.05775e+07	1.06797e+07
1061NEG	PE(20:5/18:2)-H	PE(38:7)-H	PE	(20:5/18:2)	(20:5)	(18:2)			C43 H71 O8 N1 P1	760.492	9.27885	0.0225615	1.32973	0.000519486	0.567182	0.802246	0.0105612	0.479026	11480634	1.37968e+07	1.70137e+07	1.37636e+07	1.46529e+07	1.33751e+07	2.02363e+07	1.90032e+07	1.90532e+07	1.8866e+07	1.84828e+07	1.61661e+07	9.72144e+06	1.2151e+07	1.14999e+07	9.7961e+06	1.24154e+07	1.18712e+07	1.49894e+07	1.51305e+07	1.49892e+07	1.57094e+07
1062NEG	PS(16:0/18:1)-H	PS(34:1)-H	PS	(16:0/18:1)	(16:0)	(18:1)			C40 H75 O10 N1 P1	760.513	10.4112	0.0100969	0.947912	0.534643	0.273099	0.934871	0.388128	0.473022	7.11955e+07	7.77963e+07	9.20738e+07	1.05105e+08	9.94556e+07	8.46519e+07	9.5039e+07	7.59445e+07	8.79981e+07	8.37323e+07	9.5222e+07	6.47211e+07	7.85265e+07	9.47526e+07	8.53993e+07	6.83995e+07	8.57339e+07	8.293e+07	8.18168e+07	8.019e+07	8.01899e+07	8.01878e+07
1063NEG	PC(16:0p/16:1)+HCOO	PC(32:1p)+HCOO	PC	(16:0p/16:1)	(16:0p)	(16:1)			C41 H79 O9 N1 P1	760.55	10.8822	0.0521718	1.13635	0.00128252	0.347965	0.97459	0.497632	0.468315	1.35369e+07	1.33684e+07	1.36977e+07	1.43711e+07	1.30175e+07	1.42527e+07	1.4747e+07	1.67114e+07	1.43621e+07	1.58464e+07	1.62596e+07	1.55318e+07	1.26238e+07	1.43058e+07	1.47694e+07	1.19053e+07	1.37424e+07	1.28076e+07	1.24788e+07	1.39016e+07	1.3897e+07	1.38752e+07
1064NEG	PE(38:0e)-H	PE(38:0e)-H	PE	(38:0e)	(38:0e)				C43 H87 O7 N1 P1	760.623	15.39	0.0263919	1.04185	0.228213	0.0420521	0.950156	0.197505	0.0927635	1.15964e+06	1.16336e+06	1.27468e+06	1.07735e+06	1.08255e+06	1.11349e+06	1.20854e+06	1.19314e+06	1.21934e+06	1.13329e+06	1.13035e+06	1.27395e+06	1.00753e+06	1.12173e+06	1.16243e+06	1.03314e+06	1.16475e+06	1.03902e+06	1.14676e+06	1.15005e+06	1.21252e+06	1.18291e+06
1065NEG	PG(17:0/18:1)-H	PG(35:1)-H	PG	(17:0/18:1)	(17:0)	(18:1)			C41 H78 O10 N0 P1	761.534	10.8888	0.0105474	0.810827	6.82395e-05	0.77137	0.892882	0.00856226	0.387874	4.53221e+07	4.37026e+07	4.49828e+07	4.60761e+07	4.97111e+07	4.56651e+07	4.11156e+07	3.88675e+07	3.43287e+07	3.80154e+07	3.53e+07	3.57232e+07	3.7353e+07	4.43048e+07	4.42944e+07	3.85215e+07	4.251e+07	3.89694e+07	4.58507e+07	4.68567e+07	4.58572e+07	4.59576e+07
1066NEG	PG(17:0/18:1)-H	PG(35:1)-H	PG	(17:0/18:1)	(17:0)	(18:1)			C41 H78 O10 N0 P1	761.534	11.1968	0.0890502	0.905073	0.573337	0.138329	1.02251	0.933776	0.369441	9.81462e+06	9.73184e+06	9.95906e+06	2.0404e+07	1.03781e+07	9.33254e+06	1.05629e+07	1.19123e+07	9.88935e+06	1.2716e+07	7.99544e+06	9.93525e+06	7.14829e+06	1.95558e+07	8.89838e+06	1.99397e+07	8.23474e+06	7.41042e+06	1.62063e+07	1.4833e+07	1.79066e+07	1.79088e+07
1067NEG	SM(d34:2+hO)+HCOO	SM(d34:2+hO)+HCOO	SM	(d34:2+hO)	(d34:2+hO)				C40 H78 O9 N2 P1	761.545	8.72618	0.0520074	0.739314	0.000418974	0.130998	0.894726	0.0737748	0.0580669	954930	1.06362e+06	915352	1.0703e+06	1.05195e+06	1.025e+06	902075	862284	693706	702070	627598	708143	983441	937452	1.04441e+06	790343	748579	936737	1.03607e+06	940290	1.00765e+06	1.06264e+06
1068NEG	SM(d17:0/18:1)+HCOO	SM(d35:1)+HCOO	SM	(d17:0/18:1)	(d17:0)	(18:1)			C41 H82 O8 N2 P1	761.581	10.6895	0.0152376	0.808198	1.87174e-07	0.7362	0.860331	0.00125571	0.603666	4.00811e+07	3.91108e+07	4.02788e+07	3.93213e+07	4.00345e+07	3.80319e+07	3.33654e+07	3.25365e+07	3.08854e+07	3.01707e+07	3.17326e+07	3.27378e+07	3.17006e+07	3.2889e+07	3.95314e+07	3.18539e+07	3.45991e+07	3.32024e+07	3.80888e+07	3.9316e+07	3.89178e+07	3.93759e+07
1069NEG	PE(18:1/20:5)-H	PE(38:6)-H	PE	(18:1/20:5)	(18:1)	(20:5)			C43 H73 O8 N1 P1	762.508	10.0293	0.00318412	1.16004	7.27803e-05	1.54536	0.773482	3.64516e-05	2.82904	216495773	1.88463e+08	2.01606e+08	197971423	2.00431e+08	1.87752e+08	2.36354e+08	2.34403e+08	2.30313e+08	2.23676e+08	2.23242e+08	2.35615e+08	1.40702e+08	165176301	1.65877e+08	1.48065e+08	1.61133e+08	1.41593e+08	2.23113e+08	2.24535e+08	2.24348e+08	2.24667e+08
106POS	Cer(d18:1/20:0)+H	Cer(d38:1)+H	Cer	(d18:1/20:0)	(d18:1)	(20:0)			C38 H76 O3 N1	594.582	13.5249	0.00349473	1.04937	0.0835302	0.496294	0.91408	0.0266826	0.561769	1.02032e+08	9.34946e+07	9.48021e+07	9.73211e+07	9.77346e+07	9.50468e+07	1.05802e+08	1.09794e+08	1.00709e+08	9.63568e+07	9.7047e+07	9.93764e+07	7.78219e+07	8.76954e+07	9.82606e+07	8.33744e+07	9.31848e+07	9.02235e+07	1.13299e+08	1.13299e+08	1.13992e+08	1.13982e+08
1070NEG	PE(18:1/20:5)-H	PE(38:6)-H	PE	(18:1/20:5)	(18:1)	(20:5)			C43 H73 O8 N1 P1	762.508	10.3617	0.0184342	1.2733	0.000692268	0.720538	0.856562	0.0397718	0.520747	3.38319e+07	2.81826e+07	3.00149e+07	2.63653e+07	2.73438e+07	2.31447e+07	3.55942e+07	3.53291e+07	3.57323e+07	3.47219e+07	3.48414e+07	3.88205e+07	2.35883e+07	2.46146e+07	2.57514e+07	2.40689e+07	2.63572e+07	2.02787e+07	3.8346e+07	3.77685e+07	3.78622e+07	3.66989e+07
1071NEG	PC(15:0/16:1)+HCOO	PC(31:1)+HCOO	PC	(15:0/16:1)	(15:0)	(16:1)			C40 H77 O10 N1 P1	762.529	9.77241	0.00690773	0.8401	0.000213178	0.460728	0.797796	5.15008e-06	0.793195	1.96849e+07	2.06682e+07	2.2131e+07	2.08075e+07	2.01121e+07	2.06882e+07	1.88659e+07	1.75183e+07	1.6884e+07	1.54423e+07	1.73688e+07	1.81704e+07	1.58636e+07	1.587e+07	1.79211e+07	1.6231e+07	1.70402e+07	1.60744e+07	1.95543e+07	1.95607e+07	1.97935e+07	1.97922e+07
1072NEG	PC(16:0e/16:1)+HCOO	PC(32:1e)+HCOO	PC	(16:0e/16:1)	(16:0e)	(16:1)			C41 H81 O9 N1 P1	762.565	10.9829	0.012579	0.727561	2.85316e-07	1.41609	0.819842	0.00875736	1.12539	9.78617e+07	9.48258e+07	1.02294e+08	1.02962e+08	1.01257e+08	9.8835e+07	7.86695e+07	7.45302e+07	7.28752e+07	6.46991e+07	7.12249e+07	73108592	8.00395e+07	8.59603e+07	9.34087e+07	8.71811e+07	5.62388e+07	87466103	9.37206e+07	9.47335e+07	9.37603e+07	9.62598e+07
1073NEG	PC(16:0p/16:0)+HCOO	PC(32:0p)+HCOO	PC	(16:0p/16:0)	(16:0p)	(16:0)			C41 H81 O9 N1 P1	762.565	11.7113	0.0199591	1.37197	3.97016e-07	0.868785	0.866414	0.00559921	0.437672	2.84302e+07	2.38076e+07	2.65103e+07	2.55611e+07	2.69355e+07	2.67692e+07	3.7971e+07	3.74702e+07	3.50372e+07	3.46802e+07	3.52211e+07	3.64099e+07	1.99123e+07	2.17332e+07	2.54565e+07	2.28898e+07	2.40568e+07	2.28569e+07	2.9988e+07	3.14351e+07	3.04907e+07	3.08878e+07
1074NEG	SM(d18:0+pO/16:1)+HCOO	SM(d34:1+pO)+HCOO	SM	(d18:0+pO/16:1)	(d18:0+pO)	(16:1)			C40 H80 O9 N2 P1	763.561	9.76078	0.00707683	0.614325	1.12218e-09	0.839073	0.936143	0.018147	0.385751	2.34333e+07	2.31214e+07	2.46045e+07	2.467e+07	2.43291e+07	2.51857e+07	1.58438e+07	1.49229e+07	1.41177e+07	1.40521e+07	1.55232e+07	1.48288e+07	2.1049e+07	2.34167e+07	2.36123e+07	2.20146e+07	2.37604e+07	2.22098e+07	2.26949e+07	2.29206e+07	2.30388e+07	2.30392e+07
1075NEG	PE(18:0/20:5)-H	PE(38:5)-H	PE	(18:0/20:5)	(18:0)	(20:5)			C43 H75 O8 N1 P1	764.524	10.7258	0.00328506	1.32327	1.66578e-06	2.65223	0.86199	0.00138746	1.36547	3.20323e+08	2.79698e+08	2.9824e+08	269364000	2.931e+08	2.649e+08	3.75968e+08	384893458	3.91936e+08	3.67349e+08	3.73026e+08	3.90294e+08	2.37832e+08	2.56915e+08	2.42375e+08	2.42975e+08	2.58158e+08	2.49217e+08	3.54912e+08	3.5495e+08	356957401	3.56955e+08
1076NEG	PC(15:0/16:0)+HCOO	PC(31:0)+HCOO	PC	(15:0/16:0)	(15:0)	(16:0)			C40 H79 O10 N1 P1	764.545	10.5513	0.0145752	1.064	0.0547615	0.363793	0.824082	0.00047001	0.85886	3.34572e+07	3.17442e+07	3.46338e+07	3.55924e+07	3.57923e+07	3.19182e+07	3.77881e+07	3.65052e+07	3.44131e+07	3.39448e+07	3.79171e+07	3.55712e+07	2.39789e+07	2.94437e+07	3.04574e+07	2.74179e+07	2.8659e+07	2.74455e+07	3.6039e+07	3.71723e+07	3.60598e+07	3.65113e+07
1077NEG	PC(16:0e/16:0)+HCOO	PC(32:0e)+HCOO	PC	(16:0e/16:0)	(16:0e)	(16:0)			C41 H83 O9 N1 P1	764.581	11.8415	0.00882067	0.823302	1.34925e-06	1.58278	0.8722	0.00035011	1.07852	2.12418e+08	2.01714e+08	2.00203e+08	1.97722e+08	2.09449e+08	2.0609e+08	1.80661e+08	1.66966e+08	1.65318e+08	1.61155e+08	167261630	1.69321e+08	1.66468e+08	173498824	1.97508e+08	1.73829e+08	182346981	1.77059e+08	1.9748e+08	1.98976e+08	2.01727e+08	1.99404e+08
1078NEG	PE(18:1/20:3)-H	PE(38:4)-H	PE	(18:1/20:3)	(18:1)	(20:3)			C43 H77 O8 N1 P1	766.539	9.90069	0.0046023	1.11977	0.362123	0.105999	0.845459	0.0416411	0.242371	3.60549e+06	3.60787e+06	3.50332e+06	3.27949e+06	3.86535e+06	3.08046e+06	4.42422e+06	4.67847e+06	3.0872e+06	3.13752e+06	5.32505e+06	2.79766e+06	2.84937e+06	3.83813e+06	2.48264e+06	2.52463e+06	3.09253e+06	2.9183e+06	3.93357e+06	3.89739e+06	3.93346e+06	3.9335e+06
1079NEG	PE(18:1/20:3)-H	PE(38:4)-H	PE	(18:1/20:3)	(18:1)	(20:3)			C43 H77 O8 N1 P1	766.539	11.1526	0.0288033	1.09956	0.152723	0.618799	0.832581	0.012328	1.19615	1.08279e+08	8.03493e+07	9.61159e+07	9.12679e+07	9.28104e+07	7.88093e+07	1.06272e+08	1.06589e+08	9.79586e+07	9.01543e+07	8.91745e+07	1.12006e+08	7.21664e+07	8.2596e+07	7.86722e+07	7.42311e+07	8.08394e+07	6.7443e+07	104470420	1.04456e+08	9.85242e+07	1.04442e+08
107POS	Cer(d18:0/20:0)+H	Cer(d38:0)+H	Cer	(d18:0/20:0)	(d18:0)	(20:0)			C38 H78 O3 N1	596.598	13.9171	0.00277095	0.341444	1.70656e-12	0.78104	1.26765	2.49147e-05	1.23889	6.23408e+07	5.82588e+07	5.82824e+07	6.06987e+07	6.10366e+07	5.65965e+07	2.15796e+07	2.11539e+07	2.00439e+07	1.97845e+07	1.92182e+07	2.01883e+07	6.99496e+07	7.79203e+07	8.24375e+07	7.07666e+07	7.81892e+07	7.35585e+07	6.09062e+07	6.09053e+07	6.12042e+07	6.11931e+07
1080NEG	PE(18:0/20:4)-H	PE(38:4)-H	PE	(18:0/20:4)	(18:0)	(20:4)			C43 H77 O8 N1 P1	766.539	11.6017	0.00709485	1.38802	5.01011e-08	4.67247	0.878153	0.000806618	2.22553	7.69953e+08	6.99089e+08	7.24504e+08	7.37545e+08	7.24869e+08	6.71175e+08	1022890306	1015900875	1024300474	9.47557e+08	9.70612e+08	1024889146	5.96336e+08	6.50392e+08	6.66636e+08	6.1983e+08	6.62945e+08	6.03747e+08	8.40711e+08	8.52832e+08	8.52746e+08	8.52727e+08
1081NEG	PG(18:3/18:2)-H	PG(36:5)-H	PG	(18:3/18:2)	(18:3)	(18:2)			C42 H72 O10 N0 P1	767.487	7.47442	0.0608741	1.65993	2.02387e-07	0.348118	0.525802	3.93828e-05	0.521918	2.35155e+06	2.0986e+06	2.08576e+06	2.77765e+06	2.63233e+06	2.35698e+06	3.89038e+06	3.84958e+06	4.00681e+06	4.18223e+06	3.98954e+06	3.82321e+06	1.02389e+06	1.18166e+06	1.56929e+06	987765	1.64792e+06	1.10995e+06	4.35389e+06	4.26819e+06	4.46582e+06	4.88519e+06
1082NEG	PG(16:0/20:5)-H	PG(36:5)-H	PG	(16:0/20:5)	(16:0)	(20:5)			C42 H72 O10 N0 P1	767.487	8.77	0.0139365	0.491623	3.84567e-06	0.207598	0.576058	4.97802e-06	0.349185	1.27199e+06	1.08138e+06	1.09056e+06	1.29458e+06	1.20321e+06	1.0592e+06	697139	350948	643286	610660	613007	526770	654025	675919	825965	680410	653342	543270	967567	967835	982325	996106
1083NEG	PE(18:0/20:3)-H	PE(38:3)-H	PE	(18:0/20:3)	(18:0)	(20:3)			C43 H79 O8 N1 P1	768.555	12.2851	0.021062	1.2859	6.42345e-06	0.778133	0.904051	0.00769496	0.11412	2.98747e+07	2.68712e+07	2.86742e+07	2.78803e+07	2.76452e+07	3.05161e+07	3.81741e+07	3.72438e+07	3.68686e+07	3.3664e+07	3.56508e+07	3.88813e+07	2.37517e+07	2.73893e+07	2.63821e+07	2.52995e+07	2.73626e+07	2.4825e+07	3.59074e+07	3.6955e+07	3.53537e+07	3.53493e+07
1084NEG	PE(18:0/20:3)-H	PE(38:3)-H	PE	(18:0/20:3)	(18:0)	(20:3)			C43 H79 O8 N1 P1	768.555	11.9925	0.0244273	1.36068	1.12604e-07	1.95779	0.878578	0.00248467	0.941915	1.43644e+08	1.28985e+08	1.42326e+08	1.35387e+08	1.37948e+08	1.28504e+08	1.93522e+08	1.8816e+08	1.87732e+08	178573986	1.76711e+08	1.86694e+08	1.12851e+08	1.25187e+08	131951261	115031401	1.20189e+08	1.12409e+08	1.59951e+08	1.56456e+08	1.61974e+08	1.65874e+08
1085NEG	PE(38:3)-H	PE(38:3)-H	PE	(38:3)	(38:3)				C43 H79 O8 N1 P1	768.555	10.6484	0.0227083	1.00235	0.986509	0.166095	0.892981	0.393321	0.499309	1.7846e+07	1.06235e+07	1.02266e+07	1.16952e+07	1.32174e+07	1.21146e+07	1.24253e+07	1.26065e+07	9.9832e+06	1.87274e+07	1.10469e+07	1.11116e+07	1.0526e+07	1.53599e+07	9.89845e+06	1.31526e+07	9.08414e+06	9.59817e+06	1.3034e+07	1.27383e+07	1.24202e+07	1.30255e+07
1086NEG	PG(16:0/20:4)-H	PG(36:4)-H	PG	(16:0/20:4)	(16:0)	(20:4)			C42 H74 O10 N0 P1	769.503	9.50411	0.025503	0.748013	0.000354257	0.267143	0.729046	5.62878e-05	0.451769	4.01111e+06	4.19459e+06	4.45625e+06	4.10571e+06	4.92718e+06	4.20186e+06	3.82866e+06	3.03402e+06	2.9752e+06	3.17788e+06	2.83005e+06	3.52525e+06	3.29593e+06	3.56795e+06	3.20149e+06	2.90606e+06	3.08022e+06	2.82823e+06	4.15151e+06	4.203e+06	3.98032e+06	4.20231e+06
1087NEG	PG(18:1/18:3)-H	PG(36:4)-H	PG	(18:1/18:3)	(18:1)	(18:3)			C42 H74 O10 N0 P1	769.503	8.27217	0.0478617	1.81241	8.77604e-05	0.880656	0.674614	0.00129046	0.826872	1.10676e+07	1.17568e+07	1.56631e+07	1.24882e+07	1.31672e+07	1.57086e+07	1.99998e+07	2.64087e+07	1.87945e+07	2.58299e+07	2.64879e+07	2.72027e+07	9.08608e+06	1.01071e+07	7.71378e+06	7.49214e+06	8.48844e+06	1.09815e+07	1.60553e+07	1.61156e+07	1.76812e+07	1.61398e+07
1088NEG	PG(18:2/18:2)-H	PG(36:4)-H	PG	(18:2/18:2)	(18:2)	(18:2)			C42 H74 O10 N0 P1	769.503	8.99461	0.0376221	0.731637	0.000658068	0.378021	0.646946	9.8847e-05	0.713186	6.99816e+06	8.87324e+06	7.46178e+06	7.71322e+06	7.72303e+06	7.1125e+06	5.34446e+06	5.33172e+06	7.0378e+06	4.78716e+06	5.20762e+06	5.86017e+06	4.53419e+06	4.02813e+06	5.20722e+06	4.69067e+06	6.43794e+06	4.78497e+06	7.68305e+06	7.10258e+06	7.10541e+06	7.24806e+06
1089NEG	PE(18:2p/22:6)-H	PE(40:8p)-H	PE	(18:2p/22:6)	(18:2p)	(22:6)			C45 H73 O7 N1 P1	770.513	10.1737	0.0765117	0.782851	0.00902437	0.255339	0.727207	0.000673625	0.518784	7.03012e+06	4.7746e+06	5.66273e+06	5.62089e+06	6.26314e+06	5.38811e+06	4.3202e+06	4.11845e+06	4.71185e+06	4.62047e+06	3.9296e+06	5.49536e+06	3.97188e+06	4.28849e+06	4.38999e+06	4.3062e+06	4.34616e+06	3.96016e+06	6.75795e+06	6.63291e+06	6.61479e+06	7.72161e+06
108POS	LPI(18:0)+H	LPI(18:0)+H	LPI	(18:0)	(18:0)				C27 H54 O12 N0 P1	601.335	2.98519	0.0296585	1.71139	0.00276062	0.0683008	1.2142	0.240409	0.181908	570058	2.40412e+06	2.5958e+06	3.18482e+06	2.50893e+06	2.68129e+06	4.0545e+06	4.1514e+06	4.01987e+06	4.70966e+06	3.70541e+06	3.22454e+06	3.23769e+06	3.2721e+06	2.58004e+06	2.36759e+06	2.56634e+06	2.90829e+06	3.06277e+06	3.18794e+06	3.03777e+06	2.97052e+06
1090NEG	PE(38:2)-H	PE(38:2)-H	PE	(38:2)	(38:2)				C43 H81 O8 N1 P1	770.571	11.4168	0.00976009	0.675028	0.0253689	0.950934	0.878988	0.369947	0.337189	3.39708e+07	4.70065e+07	4.80725e+07	5.09493e+07	4.77503e+07	2.55257e+07	2.47811e+07	2.59437e+07	4.43964e+07	2.37722e+07	2.67113e+07	2.5363e+07	2.52836e+07	4.62641e+07	4.28959e+07	2.72297e+07	40653644	4.02988e+07	4.63184e+07	4.64101e+07	4.73069e+07	46869417
1091NEG	PE(20:1/18:1)-H	PE(38:2)-H	PE	(20:1/18:1)	(20:1)	(18:1)			C43 H81 O8 N1 P1	770.571	12.5214	0.0261175	1.02316	0.454291	0.152511	0.924969	0.0714894	0.230994	1.96039e+07	1.89087e+07	2.09455e+07	1.97757e+07	1.97923e+07	1.88374e+07	2.09856e+07	2.07068e+07	2.07177e+07	1.77603e+07	1.9835e+07	2.05874e+07	1.57872e+07	1.80695e+07	1.80203e+07	2.0408e+07	1.9444e+07	1.72914e+07	2.32096e+07	2.31888e+07	2.44951e+07	2.3823e+07
1092NEG	PG(18:1/18:2)-H	PG(36:3)-H	PG	(18:1/18:2)	(18:1)	(18:2)			C42 H76 O10 N0 P1	771.518	9.86653	0.132888	0.607658	0.00115665	1.16412	0.798593	0.000427796	1.23855	5.21403e+07	5.44737e+07	5.15825e+07	5.43205e+07	5.46791e+07	5.47556e+07	4.24091e+07	4.46285e+07	3.4678e+07	1.50871e+07	3.56089e+07	2.32248e+07	3.66046e+07	4.50721e+07	4.85577e+07	4.15603e+07	4.73253e+07	3.79884e+07	5.07114e+07	3.80274e+07	5.05546e+07	5.06824e+07
1093NEG	PG(18:1/18:2)-H	PG(36:3)-H	PG	(18:1/18:2)	(18:1)	(18:2)			C42 H76 O10 N0 P1	771.518	9.03721	0.0266689	1.22776	0.0833613	0.79476	0.632776	3.79253e-05	2.15905	5.54693e+07	6.15661e+07	5.77039e+07	5.64713e+07	5.97315e+07	5.47579e+07	9.02932e+07	6.58371e+07	4.75571e+07	8.3313e+07	7.99519e+07	5.74832e+07	3.28503e+07	3.76119e+07	4.56845e+07	3.69098e+07	4.04459e+07	2.52481e+07	5.84253e+07	6.12595e+07	5.85682e+07	6.12621e+07
1094NEG	PG(18:1/18:2)-H	PG(36:3)-H	PG	(18:1/18:2)	(18:1)	(18:2)			C42 H76 O10 N0 P1	771.518	10.2917	0.111725	0.504442	0.224919	0.259767	0.478129	0.194152	0.410293	823836	9.92634e+06	2.62106e+06	2.17947e+06	3.0629e+06	2.7024e+06	1.04371e+06	1.47437e+06	1.51371e+06	2.43734e+06	1.04854e+06	3.23501e+06	834338	1.66738e+06	2.26005e+06	2.08672e+06	2.0116e+06	1.3317e+06	2.23565e+06	2.84193e+06	2.83033e+06	2.83481e+06
1095NEG	PE(18:1p/22:6)-H	PE(40:7p)-H	PE	(18:1p/22:6)	(18:1p)	(22:6)			C45 H75 O7 N1 P1	772.529	10.9261	0.0112822	0.998184	0.990735	0.296071	0.884872	0.339038	0.201267	6.22678e+07	5.70465e+07	6.31747e+07	6.16413e+07	6.12209e+07	6.14035e+07	9.27727e+07	4.3129e+07	8.74679e+07	4.43731e+07	4.92681e+07	4.90778e+07	4.48867e+07	5.02781e+07	5.0632e+07	4.17443e+07	8.81505e+07	4.88396e+07	6.12498e+07	6.25183e+07	6.27107e+07	6.27034e+07
1096NEG	PE(18:2p/22:5)-H	PE(40:7p)-H	PE	(18:2p/22:5)	(18:2p)	(22:5)			C45 H75 O7 N1 P1	772.529	10.544	0.0214407	1.02037	0.904112	0.124369	0.82929	0.0291892	0.448657	1.81708e+07	2.16438e+07	1.70094e+07	1.88117e+07	2.16964e+07	16342087	1.98658e+07	2.35454e+07	4.80059e+06	2.13309e+07	2.45046e+07	2.19427e+07	1.33351e+07	1.56089e+07	1.79092e+07	1.83879e+07	1.55128e+07	1.35149e+07	1.96389e+07	1.99269e+07	1.9274e+07	2.02718e+07
1097NEG	PS(36:1p)-H	PS(36:1p)-H	PS	(36:1p)	(36:1p)				C42 H79 O9 N1 P1	772.55	13.126	0.0226878	0.79661	2.32339e-05	0.299838	1.00549	0.791706	0.416813	6.09287e+06	6.31599e+06	6.20911e+06	6.44726e+06	6.51586e+06	6.5181e+06	5.71822e+06	4.80645e+06	5.22857e+06	4.69027e+06	4.75738e+06	5.14932e+06	6.08381e+06	6.0417e+06	6.58278e+06	6.45137e+06	6.47573e+06	6.67302e+06	6.22484e+06	6.40778e+06	6.30136e+06	6.55854e+06
1098NEG	PE(38:1)-H	PE(38:1)-H	PE	(38:1)	(38:1)				C43 H83 O8 N1 P1	772.586	12.2397	0.0174213	1.12256	0.0434711	0.428277	0.91841	0.052163	0.217645	3.18233e+07	2.53575e+07	2.98859e+07	2.62786e+07	3.04264e+07	2.85803e+07	3.48849e+07	2.99291e+07	3.25706e+07	2.86202e+07	3.16803e+07	3.57902e+07	2.57122e+07	2.77165e+07	2.64486e+07	2.62586e+07	2.64811e+07	2.56728e+07	3.3061e+07	3.42765e+07	3.30632e+07	3.32558e+07
1099NEG	PE(18:0/20:1)-H	PE(38:1)-H	PE	(18:0/20:1)	(18:0)	(20:1)			C43 H83 O8 N1 P1	772.586	13.4666	0.022702	1.40091	1.3994e-06	0.426084	0.916913	0.0307519	0.136665	5.70919e+06	5.66796e+06	6.05294e+06	6.21577e+06	5.86223e+06	5.45486e+06	8.34666e+06	7.73145e+06	8.98424e+06	7.64433e+06	7.98407e+06	8.28926e+06	5.0466e+06	5.60552e+06	5.65781e+06	5.19347e+06	5.74929e+06	4.8053e+06	7.50138e+06	7.57996e+06	7.50312e+06	7.86594e+06
109POS	PC(23:0)+H	PC(23:0)+H	PC	(23:0)	(23:0)				C31 H63 O8 N1 P1	608.429	3.654	0.0253601	0.662645	0.236691	0.0579065	1.04408	0.884232	0.0838185	1.10519e+06	357312	932874	600877	293169	1.25129e+06	506917	93985.7	864831	614937	713585	214623	516083	625422	496406	851758	749132	1.50208e+06	329083	321191	338669	338539
10POS	WE(23:3)+NH4	WE(23:3)+NH4	WE	(23:3)	(23:3)				H44 C23 O2 N1	366.337	2.53373	0.0235406	1.96065	4.59294e-07	0.0858262	0.801314	0.0886989	0.0315296	1.31674e+06	1.05711e+06	1.04671e+06	1.2967e+06	1.16465e+06	781863	2.17637e+06	2.26206e+06	2.01897e+06	2.34267e+06	2.09706e+06	2.16821e+06	935488	1.00881e+06	1.04127e+06	935735	475484	942982	1.61174e+06	1.62634e+06	1.62759e+06	1.54779e+06
1100NEG	PG(18:1/18:1)-H	PG(36:2)-H	PG	(18:1/18:1)	(18:1)	(18:1)			C42 H78 O10 N0 P1	773.534	10.542	0.00453138	0.768145	0.0168649	1.40341	0.797043	0.0278999	1.53604	1.46198e+08	1.28886e+08	147209807	189328686	142681428	1.80928e+08	9.96441e+07	1.39895e+08	9.08203e+07	1.34404e+08	1.27019e+08	1.2661e+08	1.26264e+08	1.49649e+08	1.02894e+08	1.30933e+08	1.33594e+08	102086957	1.72164e+08	1.72546e+08	1.73919e+08	1.73306e+08
1101NEG	PG(18:1/18:1)-H	PG(36:2)-H	PG	(18:1/18:1)	(18:1)	(18:1)			C42 H78 O10 N0 P1	773.534	9.79977	0.00132759	1.41158	7.44736e-08	2.23323	0.731134	7.03592e-07	2.92274	1.63852e+08	1.53607e+08	1.54934e+08	1.53485e+08	1.57602e+08	154886969	2.37193e+08	2.28945e+08	2.10364e+08	2.22005e+08	2.14318e+08	211756420	1.10227e+08	1.22903e+08	1.27387e+08	1.07825e+08	107453527	1.10276e+08	1.95748e+08	1.95995e+08	1.95596e+08	1.95377e+08
1102NEG	SM(d18:1/18:1)+HCOO	SM(d36:2)+HCOO	SM	(d18:1/18:1)	(d18:1)	(18:1)			C42 H82 O8 N2 P1	773.581	10.3627	0.0187733	0.694866	3.63851e-07	0.736458	0.862265	0.00120689	0.506503	2.48324e+07	2.29455e+07	2.44598e+07	2.40906e+07	2.61297e+07	2.35008e+07	1.76849e+07	1.76412e+07	1.51702e+07	1.6606e+07	1.62996e+07	1.80199e+07	2.00108e+07	2.16433e+07	2.31698e+07	2.03123e+07	2.16506e+07	1.90683e+07	2.16467e+07	2.1959e+07	2.25278e+07	2.16613e+07
1103NEG	PS(35:1)-H	PS(35:1)-H	PS	(35:1)	(35:1)				C41 H77 O10 N1 P1	774.529	9.451	0.0316093	0.776613	4.35561e-05	1.19985	0.804826	0.000109704	1.5453	8.65956e+07	8.85652e+07	9.67789e+07	9.62111e+07	9.58903e+07	9.09236e+07	7.97321e+07	7.00621e+07	7.06567e+07	6.62555e+07	65945737	7.83406e+07	7.38326e+07	6.78133e+07	7.85347e+07	7.74387e+07	8.13288e+07	6.7702e+07	9.40575e+07	9.43109e+07	100200221	9.41006e+07
1104NEG	PS(17:0/18:1)-H	PS(35:1)-H	PS	(17:0/18:1)	(17:0)	(18:1)			C41 H77 O10 N1 P1	774.529	10.9018	0.0419112	0.910445	0.0314847	0.457307	0.893318	0.0117676	0.24357	4.61233e+07	4.80883e+07	4.99265e+07	5.31672e+07	5.40698e+07	4.46757e+07	4.5398e+07	4.71415e+07	4.43861e+07	4.74339e+07	4.28247e+07	4.23536e+07	4.13459e+07	4.65749e+07	4.46193e+07	4.44513e+07	4.48771e+07	4.25989e+07	4.06572e+07	4.08111e+07	4.24408e+07	4.44401e+07
1105NEG	PE(40:6p)-H	PE(40:6p)-H	PE	(40:6p)	(40:6p)				C45 H77 O7 N1 P1	774.544	11.2853	0.0289572	1.11031	0.380006	0.71	0.764796	0.164284	1.58315	124043534	1.25056e+08	1.42363e+08	2.21736e+08	2.03594e+08	2.1183e+08	2.07426e+08	1.94605e+08	2.00448e+08	1.73443e+08	155903192	2.10263e+08	1.02947e+08	1.82177e+08	1.13384e+08	9.55933e+07	2.0004e+08	9.25446e+07	2.06754e+08	206598041	1.9662e+08	1.9651e+08
1106NEG	PE(18:0p/22:6)-H	PE(40:6p)-H	PE	(18:0p/22:6)	(18:0p)	(22:6)			C45 H77 O7 N1 P1	774.544	11.7668	0.00640176	0.970152	0.257691	0.42257	0.84548	0.000167631	1.82572	2.19906e+08	2.04143e+08	2.17319e+08	2.12118e+08	2.2114e+08	200517505	2.1786e+08	2.14033e+08	2.08554e+08	192390546	197388486	2.06857e+08	1.65788e+08	1.88496e+08	1.87665e+08	1.81379e+08	1.88345e+08	1.66436e+08	2.20207e+08	2.23166e+08	223143696	2.22789e+08
1107NEG	PG(18:0/18:1)-H	PG(36:1)-H	PG	(18:0/18:1)	(18:0)	(18:1)			C42 H80 O10 N0 P1	775.549	10.6415	0.00814175	1.37173	2.0234e-05	1.1404	0.759512	0.0461367	1.05326	5.1985e+07	4.5015e+07	4.97066e+07	4.7275e+07	4.4825e+07	4.61662e+07	7.17494e+07	6.92725e+07	5.84422e+07	6.16693e+07	6.68304e+07	6.29411e+07	3.83261e+07	4.19162e+07	4.24104e+07	1.19036e+07	4.24881e+07	3.9396e+07	5.7429e+07	5.74886e+07	5.79182e+07	5.84465e+07
1108NEG	PG(18:0/18:1)-H	PG(36:1)-H	PG	(18:0/18:1)	(18:0)	(18:1)			C42 H80 O10 N0 P1	775.549	11.3511	0.00367395	0.916354	0.26721	0.812822	0.738661	0.000267937	2.86222	1.81776e+08	2.09384e+08	1.78439e+08	2.21919e+08	1.80925e+08	1.69237e+08	2.08377e+08	2.05699e+08	1.65178e+08	1.52093e+08	1.50273e+08	1.64563e+08	1.30892e+08	150606166	1.49085e+08	1.35624e+08	1.43981e+08	1.33125e+08	1.78549e+08	1.78085e+08	1.79405e+08	1.7941e+08
1109NEG	SM(d18:0/18:1)+HCOO	SM(d36:1)+HCOO	SM	(d18:0/18:1)	(d18:0)	(18:1)			C42 H84 O8 N2 P1	775.597	11.2	0.00723698	0.769038	3.8772e-07	2.12004	0.871261	0.000204879	1.31671	2.78091e+08	2.54138e+08	2.69568e+08	2.67774e+08	2.8346e+08	2.6684e+08	2.13068e+08	2.05243e+08	2.08225e+08	1.92675e+08	2.09785e+08	2.16747e+08	2.18244e+08	2.3353e+08	2.4616e+08	2.31884e+08	2.48765e+08	2.32748e+08	2.49691e+08	2.52829e+08	253055975	2.53835e+08
110POS	Cer(d18:1/21:0)+H	Cer(d39:1)+H	Cer	(d18:1/21:0)	(d18:1)	(21:0)			C39 H78 O3 N1	608.598	14.0931	0.00747706	1.2475	8.61552e-07	0.0469789	0.91126	0.0303213	0.147422	6.69242e+06	6.37801e+06	6.8933e+06	6.68672e+06	6.80631e+06	6.63444e+06	8.89113e+06	8.526e+06	8.25504e+06	8.20349e+06	7.90697e+06	8.23114e+06	5.48875e+06	5.95577e+06	7.0288e+06	5.67115e+06	6.34658e+06	6.04245e+06	8.13528e+06	8.13371e+06	8.2407e+06	8.24034e+06
1110NEG	PC(16:0/16:1)+HCOO	PC(32:1)+HCOO	PC	(16:0/16:1)	(16:0)	(16:1)			C41 H79 O10 N1 P1	776.545	10.3128	0.0111083	0.907047	0.0397131	1.36331	0.818475	5.07412e-05	3.45285	5.76024e+08	5.43504e+08	5.17054e+08	5.12405e+08	5.41409e+08	575030479	4.83303e+08	449330846	5.03382e+08	4.42752e+08	5.23182e+08	5.59948e+08	4.22358e+08	4.54521e+08	4.77724e+08	4.36845e+08	4.62277e+08	4.18946e+08	5.25325e+08	5.13066e+08	5.25234e+08	5.20051e+08
1111NEG	PE(18:0e/22:6)-H	PE(40:6e)-H	PE	(18:0e/22:6)	(18:0e)	(22:6)			C45 H79 O7 N1 P1	776.56	12.0756	0.00528312	1.11811	0.000301317	2.27392	0.824461	0.000256492	3.54491	5.72827e+08	5.27805e+08	5.90821e+08	5.66297e+08	5.82991e+08	5.2105e+08	6.36509e+08	6.23023e+08	6.24433e+08	6.34622e+08	6.18502e+08	6.21751e+08	4.24512e+08	4.84352e+08	4.9835e+08	4.46401e+08	4.8919e+08	4.28862e+08	6.18947e+08	6.19105e+08	6.2486e+08	6.24563e+08
1112NEG	SM(d20:0/16:0)+HCOO	SM(d36:0)+HCOO	SM	(d20:0/16:0)	(d20:0)	(16:0)			C42 H86 O8 N2 P1	777.613	11.564	0.0154737	0.212317	3.30671e-12	2.01172	1.06405	0.0879201	1.80925	7.20517e+07	6.44775e+07	6.74915e+07	6.63837e+07	6.98899e+07	6.31109e+07	1.50507e+07	1.4483e+07	1.38261e+07	1.39906e+07	1.39804e+07	1.4319e+07	6.62765e+07	7.21587e+07	7.88838e+07	6.98541e+07	7.3735e+07	6.83361e+07	5.19093e+07	5.26764e+07	5.09941e+07	5.26995e+07
1113NEG	PC(16:0/16:0)+HCOO	PC(32:0)+HCOO	PC	(16:0/16:0)	(16:0)	(16:0)			C41 H81 O10 N1 P1	778.56	11.2062	0.0068945	0.950796	0.0292664	1.13509	0.845673	1.47053e-06	3.12282	6.40683e+08	6.30437e+08	6.2932e+08	639776473	6.64126e+08	6.39866e+08	6.48476e+08	6.10606e+08	6.08683e+08	564426367	5.99824e+08	6.23044e+08	5.0675e+08	5.4611e+08	5.66569e+08	5.3412e+08	5.55173e+08	5.4222e+08	6.31621e+08	6.37863e+08	6.4095e+08	6.4095e+08
1114NEG	PE(40:5e)-H	PE(40:5e)-H	PE	(40:5e)	(40:5e)				C45 H81 O7 N1 P1	778.576	12.2285	0.017792	0.794929	2.81719e-07	1.89278	1.00218	0.968569	1.92345	2.45652e+08	2.28658e+08	2.43985e+08	2.40976e+08	2.42487e+08	2.34515e+08	1.99097e+08	1.87299e+08	1.97649e+08	1.84729e+08	1.79916e+08	1.93046e+08	2.1297e+08	2.40186e+08	2.44659e+08	2.96231e+08	2.34115e+08	2.11238e+08	2.42982e+08	2.50371e+08	252326605	2.52307e+08
1115NEG	PE(40:4p)-H	PE(40:4p)-H	PE	(40:4p)	(40:4p)				C45 H81 O7 N1 P1	778.576	12.7455	0.00948207	1.21967	8.66182e-06	0.752003	0.849052	0.00227513	0.658372	3.63813e+07	3.2097e+07	3.46399e+07	3.34262e+07	3.67895e+07	3.30593e+07	4.15791e+07	4.22551e+07	4.16589e+07	4.05263e+07	4.41276e+07	4.15845e+07	2.6444e+07	2.92201e+07	3.25485e+07	2.90613e+07	3.14652e+07	2.64995e+07	4.07231e+07	4.07367e+07	4.13097e+07	4.14777e+07
1116NEG	PS(16:0/20:5)-H	PS(36:5)-H	PS	(16:0/20:5)	(16:0)	(20:5)			C42 H71 O10 N1 P1	780.482	8.67246	0.106817	0.896317	0.26995	0.0623032	0.870304	0.358998	0.0560387	910311	1.20722e+06	1.20728e+06	1.25284e+06	1.51958e+06	1.04635e+06	1.25541e+06	1.18807e+06	1.13351e+06	1.02359e+06	824729	977605	1.64907e+06	866971	1.1656e+06	766391	989438	779621	1.04316e+06	842066	1.01633e+06	1.08341e+06
1117NEG	PE(40:4e)-H	PE(40:4e)-H	PE	(40:4e)	(40:4e)				C45 H83 O7 N1 P1	780.591	12.9011	0.0774561	0.770193	0.0168311	0.505083	0.920019	0.426796	0.260512	2.45973e+07	1.80499e+07	1.79836e+07	2.43638e+07	1.83072e+07	1.54023e+07	1.62505e+07	14295459	1.59528e+07	1.46599e+07	1.4415e+07	1.58514e+07	1.51264e+07	1.88902e+07	1.89634e+07	2.25276e+07	1.84043e+07	1.5298e+07	1.95003e+07	1.95446e+07	1.95616e+07	2.26833e+07
1118NEG	PE(40:3p)-H	PE(40:3p)-H	PE	(40:3p)	(40:3p)				C45 H83 O7 N1 P1	780.591	13.5374	0.0114457	1.04775	0.22279	0.122211	0.831843	0.00563713	0.288171	5.29752e+06	5.08049e+06	5.0813e+06	5.14906e+06	5.91269e+06	4.84879e+06	5.55298e+06	5.28551e+06	5.51712e+06	4.99462e+06	5.71424e+06	5.8032e+06	3.77198e+06	4.4925e+06	5.0362e+06	4.02814e+06	4.76035e+06	4.00561e+06	5.63431e+06	5.71851e+06	5.77309e+06	5.77296e+06
1119NEG	PS(16:0/20:4)-H	PS(36:4)-H	PS	(16:0/20:4)	(16:0)	(20:4)			C42 H73 O10 N1 P1	782.498	9.41942	0.0791904	0.781009	0.286051	0.204137	0.802757	0.43552	0.329	3.27929e+06	3.91882e+06	4.75159e+06	1.02472e+07	6.96226e+06	4.23661e+06	4.94097e+06	4.40548e+06	4.62566e+06	4.30294e+06	4.01712e+06	3.79023e+06	3.50068e+06	8.49907e+06	4.31475e+06	2.91021e+06	3.86657e+06	3.7174e+06	3.91716e+06	3.41824e+06	3.93336e+06	4.13482e+06
111POS	DG(16:0/18:2)+NH4	DG(34:2)+NH4	DG	(16:0/18:2)	(16:0)	(18:2)			C37 H72 O5 N1	610.541	12.4794	0.0315953	1.09156	0.0759362	0.334041	0.810895	0.0073668	0.166342	5.82117e+07	6.8128e+07	5.3236e+07	5.8084e+07	5.57044e+07	5.09465e+07	6.46691e+07	6.4218e+07	6.15263e+07	64493940	5.79598e+07	6.29696e+07	3.99935e+07	5.4524e+07	4.45893e+07	4.29687e+07	4.69181e+07	5.02063e+07	6.72244e+07	6.71772e+07	6.72195e+07	7.15219e+07
1120NEG	PS(18:2/18:2)-H	PS(36:4)-H	PS	(18:2/18:2)	(18:2)	(18:2)			C42 H73 O10 N1 P1	782.498	10.7949	0.0278702	0.867045	0.0816712	0.182274	1.01352	0.820281	0.344325	5.26982e+06	5.78468e+06	5.19253e+06	6.88796e+06	6.17743e+06	5.65455e+06	5.21061e+06	3.93115e+06	4.79006e+06	4.68009e+06	5.70682e+06	5.99921e+06	5.49978e+06	5.37114e+06	6.69036e+06	6.41149e+06	5.5763e+06	5.89068e+06	5.45163e+06	5.52801e+06	5.52843e+06	5.20881e+06
1121NEG	PS(18:2/18:2)-H	PS(36:4)-H	PS	(18:2/18:2)	(18:2)	(18:2)			C42 H73 O10 N1 P1	782.498	9.04621	0.0607129	1.02117	0.777689	0.0559497	0.989675	0.940663	0.218916	3.5722e+06	3.69982e+06	4.00252e+06	4.04251e+06	4.04215e+06	3.92474e+06	4.19335e+06	3.7144e+06	4.13161e+06	2.97576e+06	3.77171e+06	4.99002e+06	2.17173e+06	6.02997e+06	3.96159e+06	3.15253e+06	3.82806e+06	3.89965e+06	2.99972e+06	2.69308e+06	2.9898e+06	2.69825e+06
1122NEG	PE(40:3e)-H	PE(40:3e)-H	PE	(40:3e)	(40:3e)				C45 H85 O7 N1 P1	782.607	13.7069	0.023932	0.756835	0.0658026	0.191199	0.953135	0.656661	0.128966	3.02257e+06	2.90547e+06	3.34904e+06	4.73256e+06	3.16478e+06	2.97677e+06	3.8941e+06	2.32804e+06	2.3557e+06	2.02141e+06	2.20665e+06	2.44524e+06	2.60885e+06	3.05016e+06	3.27591e+06	4.00509e+06	3.37541e+06	2.8914e+06	3.01243e+06	3.16209e+06	3.16209e+06	3.16178e+06
1123NEG	PS(36:3)-H	PS(36:3)-H	PS	(36:3)	(36:3)				C42 H75 O10 N1 P1	784.513	11.56	0.00857208	0.807226	0.000517891	0.398601	1.01592	0.697796	0.605016	1.14951e+07	1.28644e+07	1.3818e+07	1.3285e+07	1.33281e+07	1.31779e+07	1.07217e+07	1.03299e+07	1.12602e+07	1.0752e+07	8.72674e+06	1.11478e+07	1.35806e+07	1.14745e+07	1.44519e+07	1.29893e+07	1.31588e+07	1.35544e+07	1.16491e+07	1.18515e+07	1.18513e+07	1.18515e+07
1124NEG	PS(18:1/18:2)-H	PS(36:3)-H	PS	(18:1/18:2)	(18:1)	(18:2)			C42 H75 O10 N1 P1	784.513	9.84852	0.0187066	1.01766	0.875201	0.255685	0.904082	0.315909	0.259924	2.91228e+07	4.22596e+07	5.0568e+07	5.08405e+07	5.533e+07	4.2053e+07	4.52848e+07	5.18872e+07	5.78297e+07	4.17898e+07	4.01161e+07	3.80378e+07	3.89219e+07	43122425	3.80968e+07	3.61989e+07	4.54851e+07	4.24341e+07	4.58523e+07	4.5843e+07	4.58623e+07	4.75841e+07
1125NEG	PG(19:1/18:2)-H	PG(37:3)-H	PG	(19:1/18:2)	(19:1)	(18:2)			C43 H78 O10 N0 P1	785.534	9.54135	0.0224008	1.74086	6.76328e-08	0.322515	0.627579	0.00322023	0.352438	1.88322e+06	1.93503e+06	1.86598e+06	1.86893e+06	1.81511e+06	1.68701e+06	2.97441e+06	3.40579e+06	3.30521e+06	2.89677e+06	3.23659e+06	3.42691e+06	1.47753e+06	1.25069e+06	1.32658e+06	1.15195e+06	1.41672e+06	314602	2.7391e+06	2.73895e+06	2.73867e+06	2.86301e+06
1126NEG	PS(18:1/18:1)-H	PS(36:2)-H	PS	(18:1/18:1)	(18:1)	(18:1)			C42 H77 O10 N1 P1	786.529	10.6158	0.0117954	1.11279	0.168803	1.10344	0.96622	0.60413	1.53411	2.0024e+08	212873015	2.72101e+08	2.89815e+08	2.75322e+08	2.35981e+08	3.06614e+08	2.62874e+08	2.90113e+08	2.93794e+08	2.72244e+08	228341873	2.33606e+08	2.4462e+08	2.4227e+08	2.22029e+08	2.54408e+08	2.39191e+08	2.28647e+08	233160121	2.34443e+08	2.34411e+08
1127NEG	PC(16:0p/18:2)+HCOO	PC(34:2p)+HCOO	PC	(16:0p/18:2)	(16:0p)	(18:2)			C43 H81 O9 N1 P1	786.565	11.0127	0.0339119	1.18658	7.12383e-05	0.429706	0.841306	0.00099012	0.419427	1.20643e+07	1.27652e+07	1.38495e+07	1.26741e+07	1.33042e+07	1.3812e+07	1.56253e+07	1.52933e+07	1.51341e+07	1.63461e+07	1.47076e+07	1.60038e+07	9.51697e+06	1.12349e+07	1.11504e+07	1.12449e+07	1.21188e+07	1.07507e+07	1.54771e+07	1.54789e+07	1.54762e+07	1.65453e+07
1128NEG	PE(18:1/22:6)-H	PE(40:7)-H	PE	(18:1/22:6)	(18:1)	(22:6)			C45 H75 O8 N1 P1	788.524	10.4181	0.036661	1.08022	0.0315154	0.445698	0.769667	1.23728e-05	1.2817	5.16589e+07	4.99427e+07	4.712e+07	4.56801e+07	5.19055e+07	4.5049e+07	4.9761e+07	5.46726e+07	4.99121e+07	5.18148e+07	5.33444e+07	5.52233e+07	3.63624e+07	3.8723e+07	3.58404e+07	3.54607e+07	3.92514e+07	3.86093e+07	5.5461e+07	5.98122e+07	5.62036e+07	5.54683e+07
1129NEG	PS(18:0/18:1)-H	PS(36:1)-H	PS	(18:0/18:1)	(18:0)	(18:1)			C42 H79 O10 N1 P1	788.545	11.3503	0.00714379	0.983336	0.833153	0.2177	0.972791	0.699845	2.16964	3.66839e+08	4.00569e+08	5.00843e+08	5.60696e+08	5.01754e+08	4.57341e+08	5.21115e+08	4.19665e+08	5.04782e+08	4.59729e+08	4.49915e+08	3.86375e+08	4.29565e+08	4.64022e+08	4.93299e+08	4.04265e+08	4.65073e+08	4.55958e+08	4.06078e+08	409749253	4.12262e+08	4.12284e+08
112POS	Cer(d18:0/21:0)+H	Cer(d39:0)+H	Cer	(d18:0/21:0)	(d18:0)	(21:0)			C39 H80 O3 N1	610.613	14.502	0.00996259	0.399316	3.55261e-10	0.195985	1.25069	0.000284877	0.312454	4.04781e+06	4.051e+06	3.73938e+06	4.28383e+06	4.06024e+06	3.84763e+06	1.76349e+06	1.74314e+06	1.55721e+06	1.46013e+06	1.68397e+06	1.38759e+06	4.31558e+06	5.20428e+06	5.41108e+06	4.82647e+06	5.35931e+06	4.9372e+06	4.07501e+06	4.06533e+06	4.15025e+06	4.06727e+06
1130NEG	PC(15:0/18:2)+HCOO	PC(33:2)+HCOO	PC	(15:0/18:2)	(15:0)	(18:2)			C42 H79 O10 N1 P1	788.545	10.0001	0.0410321	0.869185	0.299304	0.608098	0.670444	0.0141501	1.58245	4.40303e+07	2.95853e+07	5.13042e+07	5.06255e+07	3.00079e+07	5.18343e+07	4.31784e+07	4.08811e+07	2.82514e+07	3.7749e+07	2.96344e+07	4.4023e+07	2.45021e+07	2.32229e+07	3.51371e+07	3.08752e+07	2.5411e+07	3.34155e+07	4.12937e+07	3.92527e+07	4.24415e+07	3.89748e+07
1131NEG	PC(18:0p/16:1)+HCOO	PC(34:1p)+HCOO	PC	(18:0p/16:1)	(18:0p)	(16:1)			C43 H83 O9 N1 P1	788.581	11.1644	0.012123	0.752842	4.81053e-07	1.33283	0.903174	0.03744	0.799532	1.0314e+08	9.5695e+07	9.91613e+07	9.78897e+07	1.06601e+08	9.65394e+07	7.87987e+07	7.64182e+07	7.06737e+07	7.16993e+07	7.61663e+07	7.72153e+07	7.93303e+07	1.0592e+08	92113506	8.77491e+07	9.05587e+07	8.53521e+07	9.57672e+07	9.83541e+07	9.70882e+07	9.60462e+07
1132NEG	PC(16:0p/18:1)+HCOO	PC(34:1p)+HCOO	PC	(16:0p/18:1)	(16:0p)	(18:1)			C43 H83 O9 N1 P1	788.581	11.7761	0.015315	1.11941	0.000465395	0.568383	0.923698	0.130059	0.162483	3.70069e+07	3.5241e+07	3.63435e+07	3.60738e+07	4.00719e+07	3.92836e+07	4.21693e+07	4.09377e+07	4.16713e+07	4.32376e+07	4.05807e+07	4.21739e+07	3.11448e+07	3.34976e+07	4.16229e+07	3.31702e+07	3.53631e+07	3.21287e+07	4.25304e+07	4.26192e+07	4.37195e+07	4.37157e+07
1133NEG	PS(38:6p)-H	PS(38:6p)-H	PS	(38:6p)	(38:6p)				C44 H73 O9 N1 P1	790.503	11.0929	0.019308	1.33491	0.000281437	0.439995	0.996746	0.960803	0.346042	7.29407e+06	9.31756e+06	8.19579e+06	8.40697e+06	8.7997e+06	9.58146e+06	1.09678e+07	1.11345e+07	1.2138e+07	1.00052e+07	1.28505e+07	1.17795e+07	9.61601e+06	6.78303e+06	9.68926e+06	8.80116e+06	8.10696e+06	8.43122e+06	9.41293e+06	9.42208e+06	9.6128e+06	9.80261e+06
1134NEG	PC(15:0/18:1)+HCOO	PC(33:1)+HCOO	PC	(15:0/18:1)	(15:0)	(18:1)			C42 H81 O10 N1 P1	790.56	10.6516	0.0148778	0.732185	0.520695	0.87994	1.01567	0.967179	2.15547	3.76593e+07	1.75367e+08	1.9164e+08	3.68766e+07	4.04571e+07	1.91337e+08	3.60345e+07	3.4221e+07	3.40202e+07	3.04919e+07	1.80585e+08	1.77655e+08	1.45198e+08	3.6763e+07	1.58239e+08	1.54171e+08	3.18495e+07	1.57667e+08	1.89858e+08	1.94181e+08	1.95981e+08	195968563
1135NEG	PC(18:0p/16:0)+HCOO	PC(34:0p)+HCOO	PC	(18:0p/16:0)	(18:0p)	(16:0)			C43 H85 O9 N1 P1	790.597	12.5215	0.290123	0.523699	0.315365	0.510204	1.52181	0.447583	1.16745	7.93922e+06	5.058e+07	6.75363e+06	9.23353e+06	6.57883e+06	4.57175e+07	6.40372e+06	6.59028e+06	6.31616e+06	9.44023e+06	6.03461e+06	3.16215e+07	7.07074e+07	7.76577e+06	8.6552e+06	4.76778e+07	4.83111e+07	9.852e+06	1.36366e+07	1.38696e+07	1.30774e+07	2.2681e+07
1136NEG	PC(18:0p/16:0)+HCOO	PC(34:0p)+HCOO	PC	(18:0p/16:0)	(18:0p)	(16:0)			C43 H85 O9 N1 P1	790.597	11.8975	0.0110402	0.738627	1.58317e-09	3.36355	0.892924	0.00285449	0.915198	5.90003e+08	5.98338e+08	5.89151e+08	5.9206e+08	5.70997e+08	5.8396e+08	4.53433e+08	4.29548e+08	4.33218e+08	4.13653e+08	4.22535e+08	4.50908e+08	4.74241e+08	5.39747e+08	586471374	4.98572e+08	5.21804e+08	5.26284e+08	5.85964e+08	5.86144e+08	5.99468e+08	5.87427e+08
1137NEG	PG(16:1/22:6)-H	PG(38:7)-H	PG	(16:1/22:6)	(16:1)	(22:6)			C44 H72 O10 N0 P1	791.487	7.45233	0.0736044	1.28663	0.0644916	0.149753	0.593654	0.0111873	0.319852	1.26389e+06	2.35818e+06	1.3046e+06	1.47812e+06	2210873	1.32244e+06	2.44284e+06	2.00873e+06	1.76912e+06	2.13714e+06	2.00362e+06	2.42526e+06	775613	840430	1.07878e+06	1.17104e+06	1.21681e+06	817119	2.34108e+06	2.02911e+06	2.02676e+06	2.0366e+06
1138NEG	PE(18:0/22:5)-H	PE(40:5)-H	PE	(18:0/22:5)	(18:0)	(22:5)			C45 H79 O8 N1 P1	792.555	11.6137	0.00811588	1.32933	3.32957e-06	1.5916	0.918636	0.0386007	0.770544	1.12185e+08	1.00451e+08	1.06178e+08	9.84005e+07	1.00724e+08	9.49838e+07	1.37481e+08	1.40588e+08	1.40202e+08	1.26522e+08	1.28681e+08	1.41305e+08	8.8432e+07	9.97025e+07	9.8268e+07	9.16906e+07	9.90759e+07	8.58832e+07	1.1721e+08	1.19015e+08	1.19184e+08	1.19189e+08
1139NEG	PC(16:0/17:0)+HCOO	PC(33:0)+HCOO	PC	(16:0/17:0)	(16:0)	(17:0)			C42 H83 O10 N1 P1	792.576	11.5169	0.00920647	1.0166	0.570345	0.178865	0.849689	0.000220777	0.667913	4.87702e+07	5.41393e+07	4.79716e+07	4.67651e+07	4.94029e+07	4.90471e+07	5.4248e+07	4.73707e+07	5.06438e+07	5.0239e+07	4.95066e+07	4.90025e+07	3.86203e+07	4.30429e+07	4.30607e+07	4.19261e+07	4.4233e+07	4.07066e+07	4.85271e+07	4.92655e+07	4.8901e+07	4.95707e+07
113POS	DG(16:0/18:1)+NH4	DG(34:1)+NH4	DG	(16:0/18:1)	(16:0)	(18:1)			C37 H74 O5 N1	612.556	13.3071	0.0125844	1.10918	0.0384438	0.424625	0.743166	1.56712e-05	0.794866	1.11748e+08	1.01382e+08	1.13126e+08	1.04269e+08	107672505	1.00001e+08	1.20508e+08	1.34302e+08	1.21627e+08	1.19091e+08	1.05683e+08	1.06666e+08	7.35794e+07	8.10926e+07	8.78409e+07	7.57355e+07	8.51932e+07	7.08463e+07	1.239e+08	122181014	1.20684e+08	1.20674e+08
1140NEG	PC(18:0e/16:0)+HCOO	PC(34:0e)+HCOO	PC	(18:0e/16:0)	(18:0e)	(16:0)			C43 H87 O9 N1 P1	792.612	12.8445	0.0290081	0.760782	2.72853e-06	1.82506	0.904307	0.0277247	0.101842	1.94295e+08	208286857	2.05651e+08	1.87783e+08	1.9489e+08	1.96376e+08	1.60383e+08	1.46482e+08	1.6237e+08	1.36362e+08	147845200	1.49821e+08	1.55813e+08	1.78543e+08	202427679	1.72337e+08	1.91682e+08	1.72865e+08	1.97894e+08	2.03272e+08	2.07982e+08	1.94802e+08
1141NEG	PG(18:1/20:5)-H	PG(38:6)-H	PG	(18:1/20:5)	(18:1)	(20:5)			C44 H74 O10 N0 P1	793.503	8.12296	0.0209646	1.9569	3.16348e-07	0.657885	0.622758	0.000280536	0.684862	4.99337e+06	5.49343e+06	6.05293e+06	5.86633e+06	5.68685e+06	7.83497e+06	1.2838e+07	1.17458e+07	1.17454e+07	1.08108e+07	1.17923e+07	1.13752e+07	3.27088e+06	4.0166e+06	3.93991e+06	3.59328e+06	3.64024e+06	3.91345e+06	7.73039e+06	7.822e+06	8.0135e+06	8.08864e+06
1142NEG	PG(18:2/20:4)-H	PG(38:6)-H	PG	(18:2/20:4)	(18:2)	(20:4)			C44 H74 O10 N0 P1	793.503	7.71695	0.0540672	2.48176	7.95644e-06	0.660343	0.818602	0.0868302	0.252613	4.37233e+06	2.57226e+06	4.41227e+06	3.49871e+06	4.70806e+06	4.74071e+06	1.09561e+07	1.10959e+07	9.80741e+06	7.05669e+06	1.05675e+07	1.08339e+07	2.77899e+06	3.14476e+06	3.87562e+06	3.24482e+06	3.7426e+06	3.10878e+06	7.19371e+06	7.27764e+06	6.48911e+06	7.27399e+06
1143NEG	PS(38:4p)-H	PS(38:4p)-H	PS	(38:4p)	(38:4p)				C44 H77 O9 N1 P1	794.534	12.131	0.0286883	0.80972	0.00725469	0.219472	0.966362	0.597053	0.187925	4.20201e+06	4.15265e+06	3.9703e+06	5.48411e+06	4.6196e+06	4.35506e+06	3.85255e+06	3.1169e+06	3.48333e+06	3.88475e+06	3.79846e+06	3.55131e+06	3.97591e+06	4.33401e+06	5.03221e+06	4.00293e+06	4.42989e+06	4.10782e+06	3.80393e+06	3.84328e+06	3.89654e+06	3.64371e+06
1144NEG	PS(38:5e)-H	PS(38:5e)-H	PS	(38:5e)	(38:5e)				C44 H77 O9 N1 P1	794.534	9.37635	0.0247248	1.37704	0.000639837	0.336324	0.84642	0.131171	0.121119	3.89707e+06	5.30407e+06	4.04899e+06	4.36307e+06	3.96391e+06	3.20874e+06	5.72495e+06	6.11671e+06	5.93885e+06	5.03221e+06	5.70123e+06	5.61707e+06	3.2012e+06	3.26003e+06	3.34701e+06	3.19913e+06	4.81179e+06	3.16008e+06	4.64242e+06	4.88141e+06	4.8806e+06	4.88046e+06
1145NEG	PE(18:0/22:4)-H	PE(40:4)-H	PE	(18:0/22:4)	(18:0)	(22:4)			C45 H81 O8 N1 P1	794.571	12.2452	0.105624	1.44073	8.21474e-07	0.585652	0.9247	0.179342	0.16858	1.06562e+07	9.20011e+06	1.07279e+07	1.02827e+07	9.84483e+06	9.62134e+06	1.58047e+07	1.43203e+07	1.43362e+07	1.42336e+07	1.33569e+07	1.48722e+07	1.13272e+07	8.83626e+06	9.10643e+06	8.12639e+06	9.77102e+06	8.62281e+06	1.26065e+07	1.55244e+07	12877438	1.26243e+07
1146NEG	PG(18:1/20:4)-H	PG(38:5)-H	PG	(18:1/20:4)	(18:1)	(20:4)			C44 H76 O10 N0 P1	795.518	8.59984	0.0210637	1.7661	0.000442204	0.831257	0.785587	0.0124297	0.551198	1.08868e+07	1.68348e+07	1.28216e+07	1.39527e+07	1.43156e+07	1.24644e+07	24307179	2.13921e+07	2.18933e+07	2.07694e+07	3.28229e+07	2.23565e+07	1.13016e+07	1.25229e+07	1.04187e+07	1.01171e+07	1.04885e+07	9.0005e+06	1.69597e+07	1.72654e+07	1.75804e+07	1.77981e+07
1147NEG	PS(38:3p)-H	PS(38:3p)-H	PS	(38:3p)	(38:3p)				C44 H79 O9 N1 P1	796.55	12.403	0.036854	0.577594	1.55015e-06	0.396352	1.07149	0.165032	0.470082	4.81313e+06	4.58135e+06	4.92102e+06	5.41198e+06	5.69448e+06	5.0751e+06	3.12368e+06	2.37385e+06	3.35979e+06	2.86581e+06	2.88897e+06	3.00283e+06	5.22689e+06	5.52152e+06	5.9498e+06	5.65522e+06	5.62024e+06	4.70374e+06	4.27777e+06	4.50738e+06	4.6312e+06	4.62964e+06
1148NEG	PS(38:3p)-H	PS(38:3p)-H	PS	(38:3p)	(38:3p)				C44 H79 O9 N1 P1	796.55	10.1126	0.0283764	1.67348	4.5967e-06	0.414598	0.997471	0.97159	0.218652	2.79326e+06	3.70363e+06	3.36783e+06	3.80862e+06	3.94463e+06	3.18067e+06	5.41212e+06	5.5534e+06	5.43073e+06	6.1335e+06	5.67327e+06	6.60309e+06	2.81568e+06	3.65259e+06	3.98719e+06	3.29166e+06	3.39783e+06	3.60112e+06	4.7535e+06	4.50179e+06	4.80205e+06	4.65139e+06
1149NEG	PG(18:0/20:4)-H	PG(38:4)-H	PG	(18:0/20:4)	(18:0)	(20:4)			C44 H78 O10 N0 P1	797.534	10.502	0.0176477	0.95619	0.284948	0.112374	0.640078	5.67944e-07	1.12988	1.613e+07	1.46463e+07	1.59951e+07	1.62612e+07	1.603e+07	1.37204e+07	1.48314e+07	1.59394e+07	1.37709e+07	1.56043e+07	1.33204e+07	1.52519e+07	9.12335e+06	1.05833e+07	1.02031e+07	9.52416e+06	1.05827e+07	9.37181e+06	1.53314e+07	1.55159e+07	1.50723e+07	1.57107e+07
114POS	DG(18:0/16:0)+NH4	DG(34:0)+NH4	DG	(18:0/16:0)	(18:0)	(16:0)			C37 H76 O5 N1	614.572	14.3632	0.0097657	1.82241	0.00125366	0.254491	0.827388	0.00166696	0.100578	1.59365e+07	1.40656e+07	1.54568e+07	1.45e+07	1.41603e+07	1.36355e+07	2.49577e+07	2.63858e+07	2.36792e+07	3.97055e+07	2.18378e+07	2.33587e+07	1.06885e+07	1.29203e+07	1.38841e+07	1.15755e+07	1.2134e+07	1.14048e+07	2.14405e+07	2.13886e+07	2.1346e+07	2.09831e+07
1150NEG	PG(18:1/20:3)-H	PG(38:4)-H	PG	(18:1/20:3)	(18:1)	(20:3)			C44 H78 O10 N0 P1	797.534	9.32676	0.108436	1.57345	0.000866422	0.821063	0.67622	0.000429885	1.05143	1.76768e+07	1.61774e+07	1.7239e+07	2.29271e+07	1.58464e+07	1.73171e+07	2.80695e+07	2.68565e+07	2.62997e+07	2.38436e+07	3.72795e+07	2.62991e+07	1.11223e+07	1.22417e+07	1.3189e+07	1.15643e+07	1.31987e+07	1.11639e+07	2.25775e+07	2.25911e+07	2.25803e+07	2.77613e+07
1151NEG	PS(38:2p)-H	PS(38:2p)-H	PS	(38:2p)	(38:2p)				C44 H81 O9 N1 P1	798.565	13.2133	0.00724842	0.660664	7.39044e-07	0.706428	0.974135	0.36781	0.617234	1.92432e+07	1.964e+07	2.0587e+07	2.06958e+07	2.12833e+07	1.86872e+07	1.3413e+07	1.50787e+07	1.32803e+07	1.15554e+07	1.25277e+07	1.35148e+07	1.8326e+07	1.98965e+07	2.09885e+07	1.92524e+07	1.9629e+07	1.89367e+07	1.8539e+07	1.87452e+07	1.88261e+07	1.88271e+07
1152NEG	PE(18:1/22:1)-H	PE(40:2)-H	PE	(18:1/22:1)	(18:1)	(22:1)			C45 H85 O8 N1 P1	798.602	13.473	0.0164052	0.625615	0.00010129	0.23204	0.965058	0.47016	0.142791	2.16459e+06	2.05987e+06	2.37475e+06	2.10786e+06	2.05199e+06	2.03502e+06	1.18641e+06	1.64982e+06	1.43085e+06	934049	1.16109e+06	1.64195e+06	1.88475e+06	2.17863e+06	2.30194e+06	2.14897e+06	2.09175e+06	1.741e+06	2.10815e+06	2.18121e+06	2.14943e+06	2.10968e+06
1153NEG	PG(18:1/20:2)-H	PG(38:3)-H	PG	(18:1/20:2)	(18:1)	(20:2)			C44 H80 O10 N0 P1	799.549	10.1129	0.0197761	1.06462	0.345372	0.185922	0.639362	0.00100238	1.16551	2.14419e+07	1.89295e+07	1.42474e+07	1.92045e+07	1.56725e+07	1.96173e+07	1.93348e+07	2.00239e+07	2.00363e+07	2.04246e+07	1.73612e+07	1.89829e+07	1.2473e+07	1.21876e+07	1.54406e+07	9.43761e+06	1.05274e+07	9.69658e+06	2.01689e+07	2.01815e+07	2.08752e+07	2.08812e+07
1154NEG	PG(18:0/20:3)-H	PG(38:3)-H	PG	(18:0/20:3)	(18:0)	(20:3)			C44 H80 O10 N0 P1	799.549	10.8981	0.00510565	0.919562	0.0191111	0.221854	0.79295	3.71053e-05	0.636655	1.15718e+07	1.18603e+07	1.27212e+07	1.29552e+07	1.35079e+07	1.22967e+07	1.23809e+07	1.10689e+07	1.10366e+07	1.11794e+07	1.15786e+07	1.1643e+07	9.25623e+06	1.01626e+07	1.0592e+07	9.96899e+06	1.01956e+07	9.22693e+06	1.26543e+07	1.27271e+07	1.28009e+07	1.27784e+07
1155NEG	PC(16:0/18:3)+HCOO	PC(34:3)+HCOO	PC	(16:0/18:3)	(16:0)	(18:3)			C43 H79 O10 N1 P1	800.545	9.78054	0.0139812	1.14707	0.119452	1.13871	1.0517	0.649549	1.84452	1.65273e+08	1.50841e+08	1.56777e+08	1.48181e+08	158302273	1.55685e+08	1.73412e+08	1.66191e+08	2.43682e+08	1.54293e+08	1.68627e+08	1.6637e+08	1.26733e+08	1.87803e+08	221024712	1.28864e+08	1.92765e+08	1.2621e+08	1.66616e+08	1.70805e+08	170519581	1.72141e+08
1156NEG	MGDG(18:1/20:5)-H	MGDG(38:6)-H	MGDG	(18:1/20:5)	(18:1)	(20:5)			C47 H77 O10	801.552	9.78282	0.165816	0.978604	0.518636	0.18067	0.955365	0.623182	0.668958	8.03753e+07	7.79293e+07	7.99359e+07	7.89567e+07	7.89718e+07	7.7254e+07	7.84729e+07	7.50259e+07	7.42808e+07	8.71532e+07	7.92774e+07	6.90833e+07	6.07818e+07	6.74261e+07	7.04158e+07	9.09206e+07	101703965	6.10434e+07	9.6741e+07	1.0244e+08	7.1034e+07	1.04933e+08
1157NEG	PG(18:0/20:2)-H	PG(38:2)-H	PG	(18:0/20:2)	(18:0)	(20:2)			C44 H82 O10 N0 P1	801.565	11.4965	0.0864708	0.75022	0.0955981	0.351086	0.739452	0.12716	0.553932	7.38713e+06	7.93299e+06	5.33301e+06	1.03514e+07	9.87799e+06	5.30428e+06	6.08672e+06	7.20542e+06	7.42159e+06	5.34194e+06	4.09486e+06	4.49976e+06	4.49262e+06	7.85913e+06	7.89055e+06	5.96466e+06	5.27331e+06	2.67268e+06	8.38402e+06	8.38765e+06	8.38388e+06	6.99514e+06
1158NEG	SM(d20:0/18:2)+HCOO	SM(d38:2)+HCOO	SM	(d20:0/18:2)	(d20:0)	(18:2)			C44 H86 O8 N2 P1	801.613	11.3681	0.0226393	0.675979	0.000423619	0.355789	0.857575	0.0475271	0.177242	5.16798e+06	6.64053e+06	5.1656e+06	5.85734e+06	6.93665e+06	6.43449e+06	4.97417e+06	3.58295e+06	3.86414e+06	3.72406e+06	4.47182e+06	3.85505e+06	5.57597e+06	5.57397e+06	5.38825e+06	4.43928e+06	4.52427e+06	5.5447e+06	5.89569e+06	5.98545e+06	5.98352e+06	5.70161e+06
1159NEG	PS(38:8)-H	PS(38:8)-H	PS	(38:8)	(38:8)				C44 H69 O10 N1 P1	802.466	8.903	0.0354064	1.15648	0.0987393	0.0776467	0.802364	0.0474361	0.122191	972384	1.11787e+06	1.01917e+06	878860	795006	936845	1.18802e+06	946585	1.04191e+06	904682	1.33877e+06	1.19526e+06	538050	883984	945221	839517	816924	565938	1.02186e+06	1.00317e+06	1.02162e+06	947051
115POS	DG(36:4)+H	DG(36:4)+H	DG	(36:4)	(36:4)				C39 H69 O5	617.514	13.31	0.0116125	1.03494	0.0988995	1.2643	0.828584	1.79101e-05	0.821333	5.74009e+08	5.74958e+08	6.22097e+08	608750936	5.97832e+08	5.53563e+08	6.08639e+08	5.97898e+08	6.13694e+08	6.26387e+08	5.97103e+08	6.10864e+08	4.75745e+08	5.10505e+08	5.03878e+08	480121757	498277639	4.57378e+08	6.13761e+08	6.00368e+08	6.05508e+08	5.97869e+08
1160NEG	PC(16:1/18:1)+HCOO	PC(34:2)+HCOO	PC	(16:1/18:1)	(16:1)	(18:1)			C43 H81 O10 N1 P1	802.56	10.5323	0.0544566	0.962987	0.550259	0.642856	0.821841	0.0416152	3.22897	8.86017e+08	8.3215e+08	1071952454	1107721740	1029685379	7.7706e+08	9.59648e+08	9.08307e+08	8.83655e+08	9.2352e+08	9.14742e+08	9.03572e+08	6.98545e+08	7.39326e+08	9.47059e+08	6.81345e+08	7.21837e+08	9.00152e+08	9.3836e+08	9.39225e+08	1047752786	9.5091e+08
1161NEG	PC(18:0p/17:1)+HCOO	PC(35:1p)+HCOO	PC	(18:0p/17:1)	(18:0p)	(17:1)			C44 H85 O9 N1 P1	802.597	11.5065	0.206026	0.681097	3.00344e-07	0.44152	1.09823	0.444895	0.515714	8.05704e+06	8.46004e+06	7.80661e+06	8.57927e+06	8.65081e+06	8.8031e+06	6.18908e+06	5.5065e+06	5.7003e+06	5.68072e+06	5.12112e+06	6.1002e+06	8.44359e+06	8.29508e+06	9.28205e+06	7.0912e+06	8.05653e+06	1.41347e+07	8.29117e+06	1.21584e+07	8.35593e+06	8.34767e+06
1162NEG	SM(d20:0/18:1)+HCOO	SM(d38:1)+HCOO	SM	(d20:0/18:1)	(d20:0)	(18:1)			C44 H88 O8 N2 P1	803.628	12.1785	0.017688	0.865549	5.43095e-05	0.818585	0.894586	0.000213308	0.304937	7.53501e+07	7.39687e+07	7.4881e+07	7.5628e+07	7.55822e+07	7.623e+07	7.16677e+07	6.17052e+07	6.40291e+07	6.21602e+07	6.51498e+07	6.62047e+07	6.29523e+07	6.90238e+07	7.23138e+07	6.43323e+07	6.79221e+07	6.74865e+07	7.44434e+07	7.44714e+07	7.46479e+07	7.71745e+07
1163NEG	PS(20:5/18:2)-H	PS(38:7)-H	PS	(20:5/18:2)	(20:5)	(18:2)			C44 H71 O10 N1 P1	804.482	9.91843	0.0179049	1.18965	0.00183711	0.294854	0.860519	0.00260492	0.183956	6.36086e+06	7.06613e+06	6.39279e+06	7.14186e+06	6.26366e+06	6.49392e+06	8.33986e+06	6.86985e+06	8.37513e+06	7.36311e+06	7.97994e+06	8.32393e+06	5.22609e+06	5.3354e+06	5.77323e+06	6.18259e+06	6.18618e+06	5.47565e+06	7.13384e+06	7.13083e+06	7.20246e+06	7.40558e+06
1164NEG	PS(37:0)-H	PS(37:0)-H	PS	(37:0)	(37:0)				C43 H83 O10 N1 P1	804.576	11.2897	0.00548138	1.0138	0.395497	1.5435	0.892821	0.000321188	1.96121	2828006870	2576458392	2842839551	2765673497	2792168909	2721234934	2829647340	2832635633	2769360654	2733604310	2779335706	2809939232	2315589097	2538557859	2544663231	2411185568	2530526261	2414581343	2834119608	2834842090	2861482197	2861547692
1165NEG	PC(18:0e/17:1)+HCOO	PC(35:1e)+HCOO	PC	(18:0e/17:1)	(18:0e)	(17:1)			C44 H87 O9 N1 P1	804.612	12.4117	0.00836237	0.634463	1.22932e-07	0.79218	0.87515	0.00305669	0.302768	2.51109e+07	2.14429e+07	2.39657e+07	2.25248e+07	2.35905e+07	2.26386e+07	1.59897e+07	15556466	1.4358e+07	1.34375e+07	1.43294e+07	1.46929e+07	1.87662e+07	2.09054e+07	2.10322e+07	1.89885e+07	2.21552e+07	2.00377e+07	2.13278e+07	2.1709e+07	2.15528e+07	2.17094e+07
1166NEG	PI(18:1/14:1)-H	PI(32:2)-H	PI	(18:1/14:1)	(18:1)	(14:1)			C41 H74 O13 N0 P1	805.487	8.37171	0.0167153	1.17751	0.0827542	0.225791	0.648528	0.00172587	0.549701	3.18307e+06	3.59308e+06	4.50704e+06	4.06869e+06	4.09348e+06	5.49333e+06	4.93948e+06	5.35007e+06	4.38802e+06	5.36494e+06	4.20755e+06	5.11544e+06	2.33263e+06	2.51792e+06	3.13147e+06	2.71563e+06	2.84574e+06	2.63004e+06	3.71349e+06	3.58524e+06	3.58451e+06	3.6311e+06
1167NEG	SM(d22:0/16:0)+HCOO	SM(d38:0)+HCOO	SM	(d22:0/16:0)	(d22:0)	(16:0)			C44 H90 O8 N2 P1	805.644	12.5677	0.0129453	0.288369	8.71976e-13	0.929826	1.10777	0.00991036	1.00656	1.66266e+07	1.4956e+07	1.5739e+07	1.61514e+07	1.59716e+07	1.59165e+07	4.47516e+06	4.86297e+06	4.35585e+06	4.14967e+06	4.9125e+06	4.74299e+06	1.59745e+07	1.80372e+07	1.92842e+07	1.69399e+07	1.84411e+07	1.69614e+07	1.381e+07	1.40053e+07	1.4193e+07	1.41885e+07
1168NEG	PS(18:1/20:5)-H	PS(38:6)-H	PS	(18:1/20:5)	(18:1)	(20:5)			C44 H73 O10 N1 P1	806.498	8.92793	0.012872	0.847283	0.209344	0.176293	0.651322	0.00475824	0.459845	3.51902e+06	4.41367e+06	3.28545e+06	2.97834e+06	5.09894e+06	3.10479e+06	3.47871e+06	2.75289e+06	3.55684e+06	2.35443e+06	3.99721e+06	2.83923e+06	2.50794e+06	2.56036e+06	2.59367e+06	1.9414e+06	2.66957e+06	2.31681e+06	2.44573e+06	2.43419e+06	2.50597e+06	2.45495e+06
1169NEG	PS(18:2/20:4)-H	PS(38:6)-H	PS	(18:2/20:4)	(18:2)	(20:4)			C44 H73 O10 N1 P1	806.498	10.1591	0.0472754	0.987878	0.833641	0.0107948	1.00117	0.986835	0.184871	2.78556e+06	2.78039e+06	2.70307e+06	2.81503e+06	2.76289e+06	2.68972e+06	2.64016e+06	2.02829e+06	2.87781e+06	3.03665e+06	2.71982e+06	3.03349e+06	2.82352e+06	2.66023e+06	3.32326e+06	2.3089e+06	2.20284e+06	3.23723e+06	2.76573e+06	3.03415e+06	2.7691e+06	2.76407e+06
116POS	Cer(d40:3)+H	Cer(d40:3)+H	Cer	(d40:3)	(d40:3)				C40 H76 O3 N1	618.582	13.9168	0.00854804	0.354292	7.8293e-12	0.780181	1.27967	3.38727e-07	1.2776	6.256e+07	6.11199e+07	6.00448e+07	6.13087e+07	6.05991e+07	5.54622e+07	2.07845e+07	2.3092e+07	2.00739e+07	2.1845e+07	2.05035e+07	2.16342e+07	7.54495e+07	8.01985e+07	7.82652e+07	7.50713e+07	7.90266e+07	7.40719e+07	6.18792e+07	6.08329e+07	6.08426e+07	6.08287e+07
1170NEG	PC(16:1p/20:5)+HCOO	PC(36:6p)+HCOO	PC	(16:1p/20:5)	(16:1p)	(20:5)			C45 H77 O9 N1 P1	806.534	9.22749	0.0254116	1.22881	0.200458	0.121595	0.924015	0.775769	0.0324792	1.42767e+06	1.14344e+06	1.50751e+06	2.67047e+06	1.12957e+06	1.31927e+06	2.13573e+06	1.53616e+06	2.09379e+06	1.76809e+06	2.05341e+06	1.71536e+06	774446	1.19782e+06	2.61758e+06	692953	2.15004e+06	1.06618e+06	1.80565e+06	1.82635e+06	1.73973e+06	1.8449e+06
1171NEG	PC(18:0/16:0)+HCOO	PC(34:0)+HCOO	PC	(18:0/16:0)	(18:0)	(16:0)			C43 H85 O10 N1 P1	806.592	12.1571	0.0105472	1.19444	8.12694e-07	2.65071	0.949631	0.0701156	2.2043	4.64906e+08	4.32947e+08	4.46607e+08	4.64726e+08	4.61192e+08	4.50472e+08	5.70154e+08	5.28824e+08	5.48658e+08	5.32218e+08	5.38081e+08	5.31946e+08	3.90522e+08	4.41633e+08	4.64492e+08	4.19749e+08	433766183	4.33641e+08	5.23693e+08	5.23809e+08	5.26364e+08	5.35469e+08
1172NEG	PC(18:0e/17:0)+HCOO	PC(35:0e)+HCOO	PC	(18:0e/17:0)	(18:0e)	(17:0)			C44 H89 O9 N1 P1	806.628	13.3276	0.0233372	0.559563	0.00722684	0.341348	0.891904	0.478223	0.059571	4.32352e+06	4.31603e+06	4.27155e+06	3.91964e+06	7.737e+06	4.05672e+06	3.25486e+06	3.06375e+06	2.23985e+06	2.76623e+06	2.08782e+06	2.60466e+06	3.76073e+06	3.95723e+06	4.07959e+06	3.54394e+06	4.16359e+06	6.02516e+06	4.23821e+06	4.29699e+06	4.31525e+06	4.09698e+06
1173NEG	PI(18:1/14:0)-H	PI(32:1)-H	PI	(18:1/14:0)	(18:1)	(14:0)			C41 H76 O13 N0 P1	807.503	9.1041	0.0103812	0.674942	0.0379478	0.41836	0.881464	0.0511782	0.20056	9.43598e+06	1.12373e+07	1.25716e+07	1.2903e+07	1.31899e+07	1.19593e+07	1.03365e+07	573824	9.62294e+06	8.49585e+06	1.00199e+07	9.07241e+06	9.62643e+06	1.05714e+07	1.16251e+07	9.84059e+06	1.04831e+07	1.06992e+07	9.6556e+06	9.66156e+06	9.77908e+06	9.86599e+06
1174NEG	PI(18:0/14:1)-H	PI(32:1)-H	PI	(18:0/14:1)	(18:0)	(14:1)			C41 H76 O13 N0 P1	807.503	9.41947	0.0185422	1.64762	1.65591e-05	0.655721	0.748555	0.000726371	0.611408	7.31506e+06	8.88039e+06	9.87727e+06	9.57622e+06	9.66518e+06	9.41132e+06	1.60943e+07	1.75681e+07	1.52976e+07	1.32847e+07	1.43004e+07	1.36218e+07	6.13215e+06	7.02598e+06	8.01438e+06	6.22289e+06	6.97981e+06	6.58981e+06	9.0883e+06	9.45115e+06	9.3915e+06	9.44866e+06
1175NEG	PS(18:1/20:4)-H	PS(38:5)-H	PS	(18:1/20:4)	(18:1)	(20:4)			C44 H75 O10 N1 P1	808.513	11	0.156066	0.705935	0.198517	0.570529	0.864713	0.523007	0.0845216	1.46387e+07	1.67886e+07	2.79802e+07	4.20656e+07	2.75942e+07	1.30904e+07	1.66184e+07	1.23732e+07	2.733e+07	1.21926e+07	1.50756e+07	1.67642e+07	2.0249e+07	2.26784e+07	1.44516e+07	1.70537e+07	2.21223e+07	2.63705e+07	2.33179e+07	1.87527e+07	2.26072e+07	2.75329e+07
1176NEG	PS(18:0/20:5)-H	PS(38:5)-H	PS	(18:0/20:5)	(18:0)	(20:5)			C44 H75 O10 N1 P1	808.513	9.7959	0.025549	1.03616	0.644158	0.128454	1.01854	0.89927	0.491211	1.64562e+07	1.98094e+07	2.34128e+07	2.59533e+07	2.48078e+07	2.24247e+07	2.54336e+07	2.09765e+07	2.42448e+07	2.44608e+07	2.27052e+07	1.98472e+07	3.65938e+07	1.94996e+07	2.05811e+07	1.90062e+07	2.0547e+07	1.90998e+07	1.98451e+07	1.98479e+07	2.0876e+07	1.9853e+07
1177NEG	PS(18:1/20:4)-H	PS(38:5)-H	PS	(18:1/20:4)	(18:1)	(20:4)			C44 H75 O10 N1 P1	808.513	9.48543	0.0302191	1.16193	0.0102938	0.4447	0.880756	0.0298075	0.160597	1.58922e+07	1.92823e+07	2.04947e+07	2.14213e+07	1.99527e+07	1.9028e+07	2.47017e+07	2.12406e+07	2.30661e+07	2.16014e+07	2.35003e+07	2.07566e+07	1.61522e+07	1.75277e+07	1.81589e+07	1.50841e+07	1.77781e+07	1.75294e+07	1.81285e+07	1.84248e+07	1.81448e+07	1.93175e+07
1178NEG	PC(16:0p/20:5)+HCOO	PC(36:5p)+HCOO	PC	(16:0p/20:5)	(16:0p)	(20:5)			C45 H79 O9 N1 P1	808.55	10.0987	0.0180338	1.77521	7.61422e-09	0.854586	0.85102	0.00252873	0.395719	1.31652e+07	1.15219e+07	1.15477e+07	1.21032e+07	1.27009e+07	1.21337e+07	2.28134e+07	2.18222e+07	2.20162e+07	1.99874e+07	2.05497e+07	2.27081e+07	1.0876e+07	1.05761e+07	1.1303e+07	9.36287e+06	1.10149e+07	9.13833e+06	1.63776e+07	1.65121e+07	1.63804e+07	1.70076e+07
1179NEG	PI(16:0/16:0)-H	PI(32:0)-H	PI	(16:0/16:0)	(16:0)	(16:0)			C41 H78 O13 N0 P1	809.519	10.0559	0.0239485	1.2809	0.00233043	0.367083	0.99699	0.960893	0.356307	6.19198e+06	6.21333e+06	7.24877e+06	8.20373e+06	7.34168e+06	6.57189e+06	9.93767e+06	8.82214e+06	9.54177e+06	8.1535e+06	9.41821e+06	7.63171e+06	6.27918e+06	6.85773e+06	7.58806e+06	6.12003e+06	7.10164e+06	7.699e+06	7.09665e+06	6.87464e+06	7.27824e+06	7.16573e+06
117POS	Cer(d18:1/22:1)+H	Cer(d40:2)+H	Cer	(d18:1/22:1)	(d18:1)	(22:1)			C40 H78 O3 N1	620.598	13.6646	0.0348965	1.39335	6.25783e-06	0.0691268	0.824339	0.00781956	0.0785214	1.05985e+07	8.81698e+06	9.17506e+06	1.06477e+07	9.51557e+06	8.97762e+06	1.45314e+07	1.33143e+07	1.31595e+07	1.24802e+07	1.38875e+07	1.30673e+07	6.69951e+06	8.06919e+06	9.38336e+06	7.27637e+06	8.52962e+06	7.63218e+06	1.51292e+07	1.40514e+07	1.40724e+07	1.44384e+07
1180NEG	PS(18:0/20:4)-H	PS(38:4)-H	PS	(18:0/20:4)	(18:0)	(20:4)			C44 H77 O10 N1 P1	810.529	11.7416	0.0219948	0.930221	0.0150881	0.439217	0.989913	0.66234	1.1947	6.19168e+07	6.96111e+07	6.94505e+07	6.85487e+07	7.1047e+07	7.00103e+07	6.21856e+07	6.01784e+07	6.60427e+07	6.30887e+07	6.5665e+07	6.47738e+07	6.73772e+07	6.45001e+07	6.97527e+07	6.80156e+07	6.90122e+07	6.77851e+07	5.94784e+07	6.21867e+07	6.21816e+07	6.21841e+07
1181NEG	PS(18:0/20:4)-H	PS(38:4)-H	PS	(18:0/20:4)	(18:0)	(20:4)			C44 H77 O10 N1 P1	810.529	11.4008	0.0393727	1.02123	0.814212	0.0592763	1.15789	0.134149	0.731945	5.9077e+06	8.70229e+06	9.58804e+06	1.09006e+07	9.07329e+06	8.53716e+06	9.6142e+06	8.67929e+06	9.26861e+06	9.52418e+06	9.54504e+06	7.1967e+06	1.0846e+07	9.13018e+06	9.74355e+06	9.3533e+06	9.48327e+06	1.24751e+07	7.03308e+06	7.44659e+06	7.2648e+06	7.71921e+06
1182NEG	PS(18:0/20:4)-H	PS(38:4)-H	PS	(18:0/20:4)	(18:0)	(20:4)			C44 H77 O10 N1 P1	810.529	10.4648	0.00879094	1.23279	0.0170467	0.908572	0.863578	0.0449213	0.451505	4.91408e+07	5.52348e+07	6.11567e+07	6.54612e+07	6.97359e+07	6.19111e+07	8.6487e+07	7.16788e+07	8.15761e+07	7.17895e+07	7.66748e+07	5.88547e+07	4.77899e+07	5.58735e+07	5.55728e+07	4.43659e+07	5.52358e+07	5.43304e+07	5.6543e+07	5.76061e+07	5.76063e+07	5.73488e+07
1183NEG	PC(15:0/20:5)+HCOO	PC(35:5)+HCOO	PC	(15:0/20:5)	(15:0)	(20:5)			C44 H77 O10 N1 P1	810.529	9.06833	0.0226815	1.60934	0.00119158	0.248717	0.832568	0.0876382	0.121534	1.74044e+06	1.26025e+06	1.83986e+06	1.53667e+06	1.68174e+06	1.47298e+06	2.25505e+06	2.29276e+06	2.45047e+06	2.42336e+06	3.53909e+06	2.37941e+06	967079	1.7153e+06	1.40738e+06	1.09402e+06	1.49412e+06	1.2581e+06	2.0312e+06	2.10819e+06	2.02029e+06	2.10483e+06
1184NEG	PC(16:0e/20:5)+HCOO	PC(36:5e)+HCOO	PC	(16:0e/20:5)	(16:0e)	(20:5)			C45 H81 O9 N1 P1	810.565	10.298	0.021404	1.22323	9.38422e-07	0.78419	0.869702	0.00121363	0.519485	3.61197e+07	3.53104e+07	3.61655e+07	3.48741e+07	3.69812e+07	3.58915e+07	4.66627e+07	4.47391e+07	4.34545e+07	4.15407e+07	4.33112e+07	4.37045e+07	2.88304e+07	3.23351e+07	3.5548e+07	2.93849e+07	3.10594e+07	3.01259e+07	3.9657e+07	4.04488e+07	4.07553e+07	3.88501e+07
1185NEG	PC(16:0p/20:4)+HCOO	PC(36:4p)+HCOO	PC	(16:0p/20:4)	(16:0p)	(20:4)			C45 H81 O9 N1 P1	810.565	10.8149	0.0137026	1.75986	3.33045e-09	0.904511	0.910266	0.0265292	0.0502658	1.37015e+07	1.363e+07	1.34849e+07	1.40279e+07	1.43216e+07	1.47988e+07	2.61213e+07	2.50663e+07	2.35724e+07	2.27943e+07	2.45185e+07	2.56935e+07	1.10303e+07	1.34841e+07	1.40831e+07	1.24791e+07	1.31308e+07	1.22228e+07	1.98199e+07	1.99048e+07	1.98206e+07	2.03902e+07
1186NEG	PS(38:3)-H	PS(38:3)-H	PS	(38:3)	(38:3)				C44 H79 O10 N1 P1	812.545	12.5183	0.0138532	0.998989	0.941845	0.135941	0.996575	0.820616	1.66299	1.12059e+08	1.12495e+08	1.13281e+08	112521859	1.0923e+08	1.15073e+08	1.14263e+08	1.10148e+08	1.14081e+08	1.06746e+08	1.1456e+08	1.14182e+08	1.07839e+08	1.07541e+08	114365787	1.12482e+08	1.14004e+08	116118635	1.10054e+08	1.11858e+08	1.13331e+08	1.1332e+08
1187NEG	PS(18:0/20:3)-H	PS(38:3)-H	PS	(18:0/20:3)	(18:0)	(20:3)			C44 H79 O10 N1 P1	812.545	10.8766	0.0116689	1.5896	4.44227e-05	2.07864	0.957659	0.500424	0.811085	8.29702e+07	8.93095e+07	1.0255e+08	1.16115e+08	1.09615e+08	1.00675e+08	1.79898e+08	1.4886e+08	1.67326e+08	1.57972e+08	1.69858e+08	1.3181e+08	9.02954e+07	1.00996e+08	9.93102e+07	8.23672e+07	9.75898e+07	1.05219e+08	1.06791e+08	1.09332e+08	1.09325e+08	1.09326e+08
1188NEG	PS(38:3)-H	PS(38:3)-H	PS	(38:3)	(38:3)				C44 H79 O10 N1 P1	812.545	10.478	0.015567	1.05681	0.426646	0.146866	1.08047	0.51379	0.656574	1.28707e+07	1.094e+07	9.33518e+06	1.42494e+07	9.80211e+06	1.23418e+07	1.31041e+07	1.20644e+07	1.23166e+07	1.20008e+07	1.20528e+07	1.1951e+07	1.37063e+07	1.59392e+07	1.07626e+07	1.50044e+07	1.09724e+07	8.75033e+06	1.23283e+07	1.19507e+07	1.22099e+07	1.19563e+07
1189NEG	PC(16:0p/20:3)+HCOO	PC(36:3p)+HCOO	PC	(16:0p/20:3)	(16:0p)	(20:3)			C45 H83 O9 N1 P1	812.581	10.9893	0.0278759	1.28049	2.41809e-05	1.02958	0.859356	0.0118873	0.691288	5.94708e+07	4.75885e+07	4.97917e+07	5.00639e+07	5.20674e+07	4.96129e+07	6.75827e+07	6.67805e+07	64364325	6.27855e+07	6.45663e+07	6.90749e+07	3.81438e+07	4.64036e+07	4.97734e+07	4.43535e+07	4.48001e+07	4.17187e+07	6.01039e+07	6.01105e+07	6.01166e+07	6.35089e+07
118POS	LPI(20:4)+H	LPI(20:4)+H	LPI	(20:4)	(20:4)				C29 H50 O12 N0 P1	621.303	1.79707	0.00662259	1.86976	0.0056097	0.0535841	1.10297	0.66469	0.110068	52961.6	1.20081e+06	872779	1.59653e+06	1.10675e+06	1.39833e+06	2.1314e+06	2.16154e+06	1.66116e+06	2.10277e+06	2.16766e+06	1.42062e+06	847468	924900	1.19501e+06	1.22027e+06	1.22707e+06	1.45474e+06	1.63119e+06	1.61019e+06	1.60967e+06	1.60956e+06
1190NEG	PS(40:8p)-H	PS(40:8p)-H	PS	(40:8p)	(40:8p)				C46 H73 O9 N1 P1	814.503	10.7992	0.00849372	0.856504	0.110725	0.237144	1.00343	0.977845	0.316603	7.91264e+06	1.20907e+07	8.10247e+06	8.20135e+06	7.63346e+06	8.39572e+06	7.734e+06	7.21076e+06	7.34836e+06	6.60144e+06	7.91889e+06	8.0128e+06	8.10779e+06	7.42155e+06	7.92876e+06	8.48204e+06	7.89234e+06	1.26832e+07	7.81456e+06	7.73197e+06	7.87253e+06	7.87234e+06
1191NEG	PC(17:1/18:2)+HCOO	PC(35:3)+HCOO	PC	(17:1/18:2)	(17:1)	(18:2)			C44 H81 O10 N1 P1	814.56	10.1361	0.0280287	0.914245	0.523062	0.192508	0.924478	0.566295	0.322691	4.37019e+07	2.48779e+07	3.03359e+07	2.93891e+07	2.59565e+07	3.87955e+07	2.92478e+07	2.68017e+07	4.32282e+07	2.45413e+07	2.54917e+07	2.71903e+07	2.27941e+07	2.35992e+07	3.95253e+07	2.58011e+07	3.31033e+07	3.36538e+07	2.97203e+07	3.14648e+07	3.14598e+07	3.14536e+07
1192NEG	PC(18:0p/18:2)+HCOO	PC(36:2p)+HCOO	PC	(18:0p/18:2)	(18:0p)	(18:2)			C45 H85 O9 N1 P1	814.597	11.2596	0.00684115	0.801479	0.0175125	0.71931	0.938362	0.0624417	0.493596	5.43774e+07	4.85979e+07	4.79022e+07	5.15203e+07	5.30331e+07	5.3705e+07	5.05874e+07	3.56477e+07	3.38927e+07	4.4833e+07	5.05232e+07	3.22819e+07	4.84951e+07	5.07154e+07	4.82344e+07	5.15046e+07	4.48954e+07	4.62368e+07	4.83448e+07	4.86943e+07	4.88096e+07	4.80835e+07
1193NEG	PC(18:1p/18:1)+HCOO	PC(36:2p)+HCOO	PC	(18:1p/18:1)	(18:1p)	(18:1)			C45 H85 O9 N1 P1	814.597	11.9588	0.012897	1.08647	0.102597	0.25291	0.87122	0.0294402	0.241988	1.57133e+07	1.33895e+07	1.42916e+07	1.67191e+07	1.41182e+07	1.56531e+07	1.81843e+07	1.54089e+07	1.58006e+07	1.52198e+07	1.55278e+07	1.7516e+07	1.2939e+07	1.22183e+07	1.55942e+07	1.34409e+07	1.24265e+07	1.16907e+07	1.55773e+07	1.59351e+07	1.55915e+07	1.59375e+07
1194NEG	PG(18:3/22:6)-H	PG(40:9)-H	PG	(18:3/22:6)	(18:3)	(22:6)			C46 H72 O10 N0 P1	815.487	6.92341	0.0411754	1.38336	0.000287043	0.246345	0.670185	0.000963837	0.379268	2.24917e+06	2.35489e+06	2.10914e+06	2.30302e+06	2.52269e+06	2.52451e+06	3.42259e+06	3.80334e+06	3.08819e+06	2.78989e+06	3.40449e+06	2.94623e+06	1.19398e+06	1.73971e+06	1.91567e+06	1.18544e+06	2.04436e+06	1.34593e+06	2.81281e+06	2.87416e+06	2.87076e+06	2.62925e+06
1195NEG	PC(18:0p/18:1)+HCOO	PC(36:1p)+HCOO	PC	(18:0p/18:1)	(18:0p)	(18:1)			C45 H87 O9 N1 P1	816.612	11.9703	0.00715056	0.665973	1.04377e-05	1.76893	0.978377	0.643985	1.45727	1.44057e+08	1.19879e+08	1.23585e+08	1.44333e+08	1.40987e+08	1.16736e+08	8.74075e+07	8.89342e+07	8.36715e+07	9.20777e+07	8.41509e+07	8.95947e+07	1.28302e+08	1.34952e+08	1.17234e+08	1.24486e+08	1.3484e+08	1.32688e+08	1.29269e+08	1.30798e+08	1.291e+08	1.30781e+08
1196NEG	PC(18:0p/18:1)+HCOO	PC(36:1p)+HCOO	PC	(18:0p/18:1)	(18:0p)	(18:1)			C45 H87 O9 N1 P1	816.612	12.7614	0.0183727	0.985038	0.512285	0.0372338	0.908581	0.0335954	0.0626605	1.85821e+07	1.75645e+07	1.92479e+07	1.78887e+07	1.8224e+07	1.79833e+07	1.86757e+07	1.90003e+07	1.75534e+07	1.68666e+07	1.76558e+07	1.81006e+07	1.41424e+07	1.75909e+07	1.85945e+07	1.6163e+07	1.71243e+07	1.58658e+07	2.05979e+07	2.02551e+07	2.08223e+07	2.11597e+07
1197NEG	PG(18:2/22:6)-H	PG(40:8)-H	PG	(18:2/22:6)	(18:2)	(22:6)			C46 H74 O10 N0 P1	817.503	7.70655	0.0640204	1.96576	5.96121e-08	0.872084	0.710568	0.00280303	0.693524	1.2554e+07	9.07614e+06	8.28119e+06	1.09299e+07	1.08787e+07	9.99107e+06	2.06139e+07	2.04285e+07	2.00099e+07	1.9035e+07	1.98132e+07	2.14081e+07	6.36689e+06	7.05782e+06	7.56815e+06	6.84073e+06	9.32825e+06	6.68796e+06	1.51751e+07	1.52006e+07	1.52241e+07	1.72101e+07
1198NEG	PG(18:3/22:5)-H	PG(40:8)-H	PG	(18:3/22:5)	(18:3)	(22:5)			C46 H74 O10 N0 P1	817.503	7.31082	0.023895	2.16369	1.00862e-06	0.454463	0.725935	0.00329627	0.313855	1.7933e+06	2.54587e+06	2.52747e+06	2.54118e+06	2.26704e+06	2.58935e+06	5.75374e+06	5.21642e+06	5.31745e+06	4.38105e+06	4.54486e+06	5.64975e+06	1.51279e+06	1.81722e+06	2.18395e+06	1.80823e+06	1.38957e+06	1.64312e+06	3.59262e+06	3.77966e+06	3.59614e+06	3.6547e+06
1199NEG	PC(17:0/18:1)+HCOO	PC(35:1)+HCOO	PC	(17:0/18:1)	(17:0)	(18:1)			C44 H85 O10 N1 P1	818.592	11.7722	0.0660307	0.924805	0.466282	0.959997	0.817754	0.114667	2.30382	543963502	3.29288e+08	3.46268e+08	4.96718e+08	3.64381e+08	4.85324e+08	3.72288e+08	3.78008e+08	3.74978e+08	4.93846e+08	3.60709e+08	3.93167e+08	3.09739e+08	3.40176e+08	4.73713e+08	322401276	3.35477e+08	3.16804e+08	4.83754e+08	4.97941e+08	4.31558e+08	4.97967e+08
119POS	Cer(d18:1/22:0)+H	Cer(d40:1)+H	Cer	(d18:1/22:0)	(d18:1)	(22:0)			C40 H80 O3 N1	622.613	14.6755	0.00880137	1.44301	1.1796e-07	0.273137	0.937445	0.134839	0.556768	7.02857e+07	6.71292e+07	6.97632e+07	6.93656e+07	7.06157e+07	6.61459e+07	1.05723e+08	1.04797e+08	9.5688e+07	9.29247e+07	9.56677e+07	1.01605e+08	5.48824e+07	6.46182e+07	7.38759e+07	6.36033e+07	6.76507e+07	6.28205e+07	8.95405e+07	8.98243e+07	9.08725e+07	9.11823e+07
11POS	WE(23:2)+NH4	WE(23:2)+NH4	WE	(23:2)	(23:2)				H46 C23 O2 N1	368.352	3.09584	0.00336687	2.4369	3.93195e-10	0.265144	0.92453	0.0576168	0.140023	6.25538e+06	5.82769e+06	5.35417e+06	6.39732e+06	6.06918e+06	5.58606e+06	1.51694e+07	1.54792e+07	1.45681e+07	1.37385e+07	1.3801e+07	1.37288e+07	5.23614e+06	5.5587e+06	5.91614e+06	5.05963e+06	5.69716e+06	5.34361e+06	9.31533e+06	9.31544e+06	9.32787e+06	9.38129e+06
1200NEG	PC(18:0e/18:1)+HCOO	PC(36:1e)+HCOO	PC	(18:0e/18:1)	(18:0e)	(18:1)			C45 H89 O9 N1 P1	818.628	13.5326	0.0118359	1.10256	0.0196605	0.288091	0.938577	0.083949	0.319332	1.25945e+07	1.28618e+07	1.37379e+07	1.39367e+07	1.36739e+07	1.34313e+07	1.58001e+07	1.34914e+07	1.49901e+07	1.33447e+07	1.50276e+07	1.58114e+07	1.14207e+07	1.22628e+07	1.36369e+07	1.28768e+07	1.34033e+07	1.17074e+07	1.46346e+07	1.4988e+07	1.49865e+07	1.49874e+07
1201NEG	PC(18:0e/18:1)+HCOO	PC(36:1e)+HCOO	PC	(18:0e/18:1)	(18:0e)	(18:1)			C45 H89 O9 N1 P1	818.628	12.9195	0.02042	0.70699	6.54411e-07	2.0164	0.908773	0.0154289	0.329453	1.85585e+08	1.8296e+08	1.87933e+08	1.89185e+08	2.04589e+08	1.86542e+08	1.51901e+08	1.34499e+08	1.28881e+08	1.27514e+08	1.25368e+08	1.35537e+08	1.55024e+08	1.78517e+08	186141195	167309617	183121270	1.62974e+08	1.85493e+08	1.85514e+08	193297345	1.85938e+08
1202NEG	PG(18:1/22:6)-H	PG(40:7)-H	PG	(18:1/22:6)	(18:1)	(22:6)			C46 H76 O10 N0 P1	819.518	8.58723	0.0120542	1.43199	3.56621e-06	1.15485	0.754059	8.45122e-05	1.34581	3.75823e+07	3.93414e+07	4.15928e+07	4.47605e+07	4.26649e+07	3.80357e+07	6.0161e+07	6.41182e+07	5.89559e+07	5.32653e+07	5.58218e+07	5.70501e+07	2.68551e+07	2.9823e+07	3.45541e+07	3.06438e+07	3.24944e+07	2.96031e+07	4.92113e+07	4.96484e+07	5.04314e+07	5.04193e+07
1203NEG	PG(22:5/18:2)-H	PG(40:7)-H	PG	(22:5/18:2)	(22:5)	(18:2)			C46 H76 O10 N0 P1	819.518	8.11356	0.0137977	2.82536	0.000142717	0.860705	0.938834	0.785514	0.128904	7.98638e+06	4.57205e+06	8.79613e+06	4.95492e+06	918559	8.41389e+06	1.87348e+07	1.71437e+07	1.83007e+07	1.02462e+07	1.87409e+07	1.75348e+07	5.58531e+06	5.40357e+06	7.06309e+06	5.71761e+06	4.20195e+06	5.49032e+06	1.19806e+07	1.23185e+07	1.23175e+07	1.23185e+07
1204NEG	PC(18:0/17:0)+HCOO	PC(35:0)+HCOO	PC	(18:0/17:0)	(18:0)	(17:0)			C44 H87 O10 N1 P1	820.607	12.4825	0.0281025	1.28838	0.0112568	0.62863	0.977276	0.558706	0.573724	2.17524e+07	2.40883e+07	2.46253e+07	2.17923e+07	2.26178e+07	2.14369e+07	3.41414e+07	3.12331e+07	2.26006e+07	3.10384e+07	2.3405e+07	3.32039e+07	2.14935e+07	2.24152e+07	2.31142e+07	1.93405e+07	2.38322e+07	2.30197e+07	2.40773e+07	2.36904e+07	2.37011e+07	2.51317e+07
1205NEG	PC(18:0e/18:0)+HCOO	PC(36:0e)+HCOO	PC	(18:0e/18:0)	(18:0e)	(18:0)			C45 H91 O9 N1 P1	820.644	13.9217	0.0515185	0.813467	0.00512104	0.308712	0.965806	0.552327	0.273222	9.66458e+06	8.27193e+06	8.7343e+06	9.02535e+06	1.08068e+07	9.27547e+06	7.5048e+06	7.2118e+06	8.25995e+06	7.08156e+06	6.56898e+06	8.74684e+06	7.49429e+06	9.73481e+06	9.97632e+06	8.67842e+06	9.38049e+06	8.60678e+06	9.8143e+06	9.81522e+06	1.08535e+07	9.81659e+06
1206NEG	PI(16:1/17:0)-H	PI(33:1)-H	PI	(16:1/17:0)	(16:1)	(17:0)			C42 H78 O13 N0 P1	821.519	9.64386	0.0246472	0.81482	0.104411	0.165441	0.917042	0.451503	0.16569	2.36628e+06	4.55866e+06	4.59967e+06	4.47311e+06	4.89033e+06	4.19311e+06	3.2719e+06	2.71153e+06	3.06427e+06	3.54585e+06	3.55554e+06	4.28754e+06	3.27943e+06	3.58737e+06	4.45193e+06	3.11382e+06	4.24121e+06	4.32672e+06	3.87058e+06	3.66491e+06	3.84707e+06	3.76194e+06
1207NEG	PG(18:1/22:5)-H	PG(40:6)-H	PG	(18:1/22:5)	(18:1)	(22:5)			C46 H78 O10 N0 P1	821.534	8.92503	0.00975288	1.94225	1.21181e-09	1.63531	0.743636	5.65982e-05	1.34885	3.40561e+07	3.51748e+07	3.7572e+07	3.83686e+07	3.87705e+07	3.59958e+07	7.61389e+07	7.01037e+07	7.06339e+07	6.56165e+07	7.12719e+07	7.34099e+07	2.40223e+07	2.63586e+07	3.23156e+07	2.59077e+07	2.87738e+07	2.61756e+07	5.1632e+07	5.27008e+07	5.21926e+07	5.27032e+07
1208NEG	PG(18:1/22:5)-H	PG(40:6)-H	PG	(18:1/22:5)	(18:1)	(22:5)			C46 H78 O10 N0 P1	821.534	9.42084	0.0333895	1.83383	1.25494e-07	0.677627	0.861696	0.0309722	0.179421	7.32293e+06	6.00787e+06	7.52796e+06	8.11102e+06	6.86222e+06	7.36536e+06	1.42023e+07	1.3754e+07	1.26312e+07	1.20221e+07	1.27036e+07	1.39034e+07	5.35919e+06	6.90979e+06	6.73117e+06	6.3516e+06	5.409e+06	6.46223e+06	1.04132e+07	1.00664e+07	1.02579e+07	1.08801e+07
1209NEG	PI(18:0p/16:0)-H	PI(34:0p)-H	PI	(18:0p/16:0)	(18:0p)	(16:0)			C43 H82 O12 N0 P1	821.555	10.6796	0.0959361	0.845155	0.326071	0.191395	1.08568	0.634508	0.274629	4.45181e+06	3.00984e+06	6.33894e+06	4.42305e+06	3.24768e+06	3.85316e+06	3.29068e+06	3.80126e+06	2.95754e+06	5.13215e+06	3.98176e+06	2.23971e+06	4.75473e+06	4.23228e+06	6.86999e+06	5.04341e+06	3.67705e+06	2.91679e+06	3.46025e+06	3.48931e+06	4.15721e+06	3.434e+06
120POS	DG(17:1/18:1)+NH4	DG(35:2)+NH4	DG	(17:1/18:1)	(17:1)	(18:1)			C38 H74 O5 N1	624.556	12.8537	0.0394272	1.11128	0.36482	0.11867	0.720048	0.00665948	0.214556	9.6528e+06	1.09778e+07	1.00544e+07	1.05798e+07	1.47369e+07	8.88808e+06	1.15472e+07	1.149e+07	1.64135e+07	1.23916e+07	9.98493e+06	1.02832e+07	7.01174e+06	7.86942e+06	8.95835e+06	8.1028e+06	7.66699e+06	7.11447e+06	1.2372e+07	1.28124e+07	1.23688e+07	1.34324e+07
1210NEG	PS(17:0/22:5)-H	PS(39:5)-H	PS	(17:0/22:5)	(17:0)	(22:5)			C45 H77 O10 N1 P1	822.529	9.99906	0.0208978	1.26013	0.0910719	0.220233	1.03661	0.796051	0.295101	3.25361e+06	3.55125e+06	4.29773e+06	4.34399e+06	5.85352e+06	3.81347e+06	7.43392e+06	4.91528e+06	5.23498e+06	4.93034e+06	4.68697e+06	4.44482e+06	3.73588e+06	3.60002e+06	4.52774e+06	3.24854e+06	6.20871e+06	4.71219e+06	3.50598e+06	3.50643e+06	3.65959e+06	3.52431e+06
1211NEG	PS(18:0e/22:5)-H	PS(40:5e)-H	PS	(18:0e/22:5)	(18:0e)	(22:5)			C46 H81 O9 N1 P1	822.565	11.0974	0.0300474	1.03371	0.411496	0.154724	0.975859	0.542697	0.41397	1.34735e+07	1.47368e+07	1.53505e+07	1.47517e+07	1.47873e+07	1.44261e+07	1.71178e+07	1.47779e+07	1.39053e+07	1.60801e+07	1.45082e+07	1.4087e+07	1.50188e+07	1.36533e+07	1.63798e+07	1.35821e+07	1.34903e+07	1.32887e+07	1.47623e+07	1.52162e+07	1.48136e+07	1.57446e+07
1212NEG	PI(18:0/15:0)-H	PI(33:0)-H	PI	(18:0/15:0)	(18:0)	(15:0)			C42 H80 O13 N0 P1	823.534	10.3878	0.0215868	1.22566	0.0145541	0.254925	1.06642	0.014829	0.477288	4.75464e+06	4.51976e+06	4.7231e+06	4.90514e+06	5.23412e+06	4.71339e+06	6.72306e+06	6.04349e+06	6.28134e+06	6.62892e+06	4.56455e+06	5.11912e+06	5.0669e+06	5.21521e+06	5.29063e+06	5.1316e+06	4.98228e+06	5.07984e+06	4.75725e+06	4.77219e+06	4.75861e+06	4.97011e+06
1213NEG	PG(18:0/22:5)-H	PG(40:5)-H	PG	(18:0/22:5)	(18:0)	(22:5)			C46 H80 O10 N0 P1	823.549	9.80499	0.0356741	2.26358	6.74005e-09	0.741015	0.820091	0.0305018	0.30243	5.66721e+06	5.54523e+06	6.1629e+06	5.5111e+06	5.96997e+06	5.01327e+06	1.33084e+07	1.34224e+07	1.25643e+07	1.30495e+07	1.32672e+07	1.10549e+07	4.49057e+06	4.91568e+06	6.20526e+06	4.51184e+06	4.13605e+06	3.51681e+06	9.29291e+06	9.29435e+06	8.64237e+06	9.29427e+06
1214NEG	PC(16:0/20:5)+HCOO	PC(36:5)+HCOO	PC	(16:0/20:5)	(16:0)	(20:5)			C45 H79 O10 N1 P1	824.545	9.64525	0.0113217	1.52397	7.09211e-08	1.67692	0.783262	1.74612e-06	1.59733	7.16421e+07	6.66653e+07	7.11092e+07	7.13005e+07	7.25065e+07	6.6393e+07	1.1237e+08	1.11043e+08	1.00395e+08	9.87878e+07	1.0598e+08	1.10909e+08	5.33752e+07	5.86147e+07	5.71195e+07	5.14595e+07	5.42824e+07	5.38182e+07	8.71577e+07	8.81253e+07	8.93518e+07	8.7348e+07
1215NEG	PS(39:4)-H	PS(39:4)-H	PS	(39:4)	(39:4)				C45 H79 O10 N1 P1	824.545	9.04488	0.0141397	0.797391	0.190701	0.652294	0.693155	0.0546737	1.56619	3.61976e+07	3.11159e+07	5.79074e+07	3.26915e+07	6.00532e+07	5.52215e+07	3.58376e+07	5.36085e+07	3.06234e+07	3.08286e+07	3.32979e+07	3.36408e+07	2.47335e+07	2.48712e+07	2.78925e+07	4.04462e+07	2.85844e+07	4.28332e+07	3.49739e+07	3.49751e+07	3.5104e+07	3.60075e+07
1216NEG	PG(18:0/22:4)-H	PG(40:4)-H	PG	(18:0/22:4)	(18:0)	(22:4)			C46 H82 O10 N0 P1	825.565	10.373	0.0424063	2.11146	6.82918e-06	0.537046	0.95667	0.636105	0.134466	3.79591e+06	3.58361e+06	3.76586e+06	3.40933e+06	3.93852e+06	2.45647e+06	7.98096e+06	7.546e+06	7.06153e+06	8.73411e+06	5.84187e+06	7.07004e+06	2.99261e+06	3.152e+06	3.97325e+06	3.22196e+06	4.00624e+06	2.69591e+06	6.02867e+06	6.03072e+06	5.91658e+06	5.50567e+06
1217NEG	PC(18:1/18:3)+HCOO	PC(36:4)+HCOO	PC	(18:1/18:3)	(18:1)	(18:3)			C45 H81 O10 N1 P1	826.56	9.90174	0.009452	0.908256	0.343551	0.687738	0.665032	0.000433557	4.35117	3.21747e+08	2.14387e+08	2.41523e+08	3.04785e+08	314225704	2.98261e+08	2.36333e+08	2.95151e+08	2.13707e+08	1.97623e+08	2.91995e+08	3.0462e+08	1.74344e+08	1.9165e+08	2.04149e+08	1.82261e+08	1.91663e+08	1.83115e+08	2.35274e+08	2.34524e+08	2.3454e+08	2.39183e+08
1218NEG	PC(16:0/20:4)+HCOO	PC(36:4)+HCOO	PC	(16:0/20:4)	(16:0)	(20:4)			C45 H81 O10 N1 P1	826.56	10.3589	0.0234744	1.47846	1.18533e-07	1.65797	0.863001	0.00108965	0.807736	8.0895e+07	7.27647e+07	7.88337e+07	7.17452e+07	7.21184e+07	7.37925e+07	1.13799e+08	1.11716e+08	1.05615e+08	1.09402e+08	1.05333e+08	1.19663e+08	6.19195e+07	6.76905e+07	6.92763e+07	6.29466e+07	6.75131e+07	5.91335e+07	9.12611e+07	9.30973e+07	9.59457e+07	9.13914e+07
1219NEG	PS(40:2p)-H	PS(40:2p)-H	PS	(40:2p)	(40:2p)				C46 H85 O9 N1 P1	826.597	14.2208	0.0265226	0.724532	6.33175e-05	0.234454	0.934017	0.252485	0.144644	2.65387e+06	2.60919e+06	3.04761e+06	2.6727e+06	2.75505e+06	3.23126e+06	2.30173e+06	1.99853e+06	2.00276e+06	1.87654e+06	2.00651e+06	2.109e+06	2.35496e+06	2.4879e+06	3.16265e+06	2.57868e+06	2.69825e+06	2.56752e+06	2.85618e+06	2.80469e+06	2.98588e+06	2.89587e+06
121POS	Cer(d18:0/22:0)+H	Cer(d40:0)+H	Cer	(d18:0/22:0)	(d18:0)	(22:0)			C40 H82 O3 N1	624.629	15.0953	0.00380871	0.588081	6.96945e-09	0.499718	1.20973	0.000591889	0.847653	3.60279e+07	3.07991e+07	3.27483e+07	3.28031e+07	3.30457e+07	3.19587e+07	2.01814e+07	2.01727e+07	1.8468e+07	1.89216e+07	1.91256e+07	1.92078e+07	3.65959e+07	4.0871e+07	4.40865e+07	3.71341e+07	4.18479e+07	3.8244e+07	3.59638e+07	3.59633e+07	3.6202e+07	3.62012e+07
1220NEG	PC(18:1/18:2)+HCOO	PC(36:3)+HCOO	PC	(18:1/18:2)	(18:1)	(18:2)			C45 H83 O10 N1 P1	828.576	10.631	0.0364021	0.603649	7.08846e-09	5.64643	0.858556	0.000129923	3.59758	1136833868	1034048940	1100808924	1079611828	1080595604	1019734530	6.69708e+08	6.8714e+08	6.20964e+08	6.4071e+08	5.87234e+08	688763858	877975552	9.70103e+08	9.62978e+08	878089857	9.57022e+08	8.92921e+08	9.29782e+08	8.61347e+08	8.84948e+08	8.61633e+08
1221NEG	SM(d22:1/18:1)+HCOO	SM(d40:2)+HCOO	SM	(d22:1/18:1)	(d22:1)	(18:1)			C46 H90 O8 N2 P1	829.644	12.1754	0.0795961	0.956243	0.765989	0.0898959	0.738759	0.0827659	0.524689	14965641	1.49678e+07	9.46113e+06	9.63389e+06	9.21307e+06	9.60277e+06	1.02811e+07	1.38711e+07	8.14554e+06	9.27816e+06	8.67327e+06	1.46264e+07	7.30331e+06	7.18339e+06	8.9941e+06	7.202e+06	1.30531e+07	6.38473e+06	1.25374e+07	1.28259e+07	1.06738e+07	1.19349e+07
1222NEG	PS(40:8)-H	PS(40:8)-H	PS	(40:8)	(40:8)				C46 H73 O10 N1 P1	830.498	10.0048	0.0136939	1.14281	0.00455842	0.481752	0.854818	0.00071918	0.441323	2.2711e+07	2.38536e+07	2.66079e+07	2.60835e+07	2.52914e+07	2.50312e+07	2.94669e+07	2.63428e+07	2.97334e+07	2.58118e+07	2.9201e+07	3.03835e+07	2.11994e+07	2.15268e+07	2.16108e+07	2.16206e+07	2.27069e+07	1.91979e+07	2.51698e+07	2.56653e+07	2.57302e+07	2.60145e+07
1223NEG	PS(39:1)-H	PS(39:1)-H	PS	(39:1)	(39:1)				C45 H85 O10 N1 P1	830.592	11.3878	0.0354681	0.873613	0.276243	4.0559	1.01649	0.831412	8.19681	2855085742	2767575484	2894576374	2706525304	2710943022	2799166060	2297023006	2299065783	2134941717	3929584821	1932084362	2026222758	2438038162	2175651778	3382036464	3073339891	3366652398	2574031063	2672674160	2852243654	2691884371	2851191768
1224NEG	PI(16:1/18:2)-H	PI(34:3)-H	PI	(16:1/18:2)	(16:1)	(18:2)			C43 H76 O13 N0 P1	831.503	8.5779	0.0181735	0.883184	0.260966	0.134489	0.845811	0.153499	0.181441	4.47976e+06	5.24148e+06	5.53188e+06	7.92577e+06	5.3701e+06	7.26836e+06	5.90764e+06	5.01162e+06	5.99772e+06	4.81915e+06	5.10506e+06	4.79212e+06	4.18033e+06	5.71677e+06	4.89067e+06	5.64147e+06	5.2768e+06	4.58868e+06	4.96205e+06	5.00231e+06	5.13939e+06	5.13843e+06
1225NEG	SM(d22:0/18:1)+HCOO	SM(d40:1)+HCOO	SM	(d22:0/18:1)	(d22:0)	(18:1)			C46 H92 O8 N2 P1	831.66	13.2093	0.01081	1.11581	0.00110995	0.809647	0.827803	0.000125893	1.32821	7.88749e+07	7.19267e+07	8.01449e+07	7.75451e+07	8.07532e+07	7.4811e+07	9.12255e+07	8.34804e+07	8.38982e+07	8.28461e+07	8.68869e+07	8.94595e+07	5.8655e+07	6.63529e+07	6.96404e+07	6.14558e+07	6.68531e+07	6.11894e+07	8.48895e+07	8.6854e+07	8.68451e+07	8.64469e+07
1226NEG	PS(20:3/20:4)-H	PS(40:7)-H	PS	(20:3/20:4)	(20:3)	(20:4)			C46 H75 O10 N1 P1	832.513	10.9647	0.0214649	1.09929	0.461671	0.250271	0.892702	0.446087	0.405632	4.05327e+07	4.29534e+07	2.68563e+07	2.71522e+07	2.72596e+07	2.73748e+07	3.41608e+07	2.96217e+07	3.27147e+07	4.87207e+07	3.29712e+07	3.3016e+07	2.58587e+07	2.45133e+07	4.36764e+07	2.62638e+07	2.64251e+07	2.47768e+07	2.77748e+07	2.90076e+07	2.90044e+07	2.90086e+07
1227NEG	PS(39:0)-H	PS(39:0)-H	PS	(39:0)	(39:0)				C45 H87 O10 N1 P1	832.607	12.2344	0.0151139	1.09844	0.00109763	3.84749	0.927511	0.0111377	3.09506	2077468023	1835301600	1990783496	1984877142	2025874870	1861803495	2243259976	2122218957	2132172981	2144891047	2155919875	2136919465	1835954283	1832359637	1895905362	1751685375	1861165959	1745394095	2150917513	2194813881	2173737257	2228700990
1228NEG	PI(16:1/18:1)-H	PI(34:2)-H	PI	(16:1/18:1)	(16:1)	(18:1)			C43 H78 O13 N0 P1	833.519	9.30508	0.110406	0.704127	0.0408804	1.09143	0.928954	0.642663	0.807841	4.64718e+07	6.05457e+07	3.81725e+07	6.90054e+07	6.66022e+07	3.47816e+07	3.51877e+07	3.47727e+07	4.86498e+07	3.12116e+07	41149352	3.12366e+07	5.07001e+07	5.18012e+07	5.6984e+07	5.07387e+07	5.80209e+07	2.49137e+07	3.19027e+07	3.94157e+07	3.20874e+07	31863126
1229NEG	SM(d22:0/18:0)+HCOO	SM(d40:0)+HCOO	SM	(d22:0/18:0)	(d22:0)	(18:0)			C46 H94 O8 N2 P1	833.675	13.6067	0.00474132	0.484008	7.89865e-10	0.608435	1.04317	0.244797	0.61891	9.89133e+06	9.05949e+06	9.35399e+06	9.26728e+06	1.00571e+07	9.33872e+06	4.8198e+06	4.84221e+06	5.02143e+06	4.19287e+06	4.6053e+06	4.09132e+06	9.02341e+06	1.03305e+07	1.09981e+07	9.72245e+06	1.00305e+07	9.32231e+06	9.43919e+06	9.53338e+06	9.53331e+06	9.48676e+06
122POS	DG(17:0/18:1)+NH4	DG(35:1)+NH4	DG	(17:0/18:1)	(17:0)	(18:1)			C38 H76 O5 N1	626.572	13.6659	0.0642953	1.12511	0.422559	0.0783605	0.696304	0.0229229	0.211274	1.22613e+07	1.20929e+07	7.66838e+06	8.09146e+06	7.06897e+06	6.90806e+06	1.4351e+07	9.71065e+06	8.88926e+06	1.04797e+07	8.63462e+06	8.79346e+06	6.28431e+06	6.30136e+06	6.47521e+06	6.38631e+06	6.42149e+06	5.79517e+06	1.15168e+07	1.31521e+07	1.15007e+07	1.21801e+07
1230NEG	PS(18:0/22:6)-H	PS(40:6)-H	PS	(18:0/22:6)	(18:0)	(22:6)			C46 H77 O10 N1 P1	834.529	10.2064	0.0238954	1.16898	0.0542916	0.443654	0.923503	0.272712	0.228157	1.81355e+07	1.87995e+07	2.39608e+07	2.64029e+07	2.43631e+07	2.24387e+07	2.91092e+07	2.50037e+07	2.69052e+07	2.52995e+07	2.86532e+07	2.17902e+07	1.98236e+07	2.11408e+07	2.22051e+07	1.79723e+07	2.10791e+07	2.16214e+07	2.16972e+07	2.16998e+07	2.27922e+07	2.18548e+07
1231NEG	PC(16:0p/22:6)+HCOO	PC(38:6p)+HCOO	PC	(16:0p/22:6)	(16:0p)	(22:6)			C47 H81 O9 N1 P1	834.565	10.3838	0.0409175	1.46795	7.95935e-06	0.357916	1.15683	0.508228	0.316104	3.62838e+06	3.51167e+06	2.93972e+06	4.30516e+06	3.91008e+06	3.56044e+06	5.37896e+06	5.49992e+06	5.16227e+06	5.02583e+06	5.55221e+06	5.46359e+06	3.84597e+06	3.54064e+06	3.31918e+06	8.23025e+06	3.37754e+06	2.96951e+06	4.28723e+06	4.73089e+06	4.47425e+06	4.56173e+06
1232NEG	PC(18:0/18:0)+HCOO	PC(36:0)+HCOO	PC	(18:0/18:0)	(18:0)	(18:0)			C45 H89 O10 N1 P1	834.623	13.1718	0.0102832	1.12411	0.079517	0.609365	0.914387	0.0583665	0.13169	4.78473e+07	4.51697e+07	4.80338e+07	5.41795e+07	5.41077e+07	5.3189e+07	5.70594e+07	5.38169e+07	6.96536e+07	4.98287e+07	5.6056e+07	5.36588e+07	4.14519e+07	4.74483e+07	5.08783e+07	4.59963e+07	4.54317e+07	4.54205e+07	5.48004e+07	5.48742e+07	5.48127e+07	5.59607e+07
1233NEG	MGDG(41:10)-H	MGDG(41:10)-H	MGDG	(41:10)	(41:10)				C50 H75 O10	835.537	10.1691	0.0298654	0.922234	0.0900979	0.696167	0.971023	0.508537	1.44151	1.44587e+08	1.52111e+08	1.69458e+08	1.7656e+08	1.72578e+08	1.66323e+08	1.6164e+08	1.47319e+08	1.62698e+08	1.52175e+08	1.48461e+08	1.32987e+08	1.48796e+08	1.66944e+08	1.75277e+08	1.44426e+08	1.60592e+08	157137019	1.46889e+08	1.5637e+08	1.4925e+08	1.46941e+08
1234NEG	PS(18:0/22:5)-H	PS(40:5)-H	PS	(18:0/22:5)	(18:0)	(22:5)			C46 H79 O10 N1 P1	836.545	10.4935	0.0256962	1.43071	0.0001428	2.0144	0.955961	0.438869	1.05884	1.07414e+08	1.18255e+08	1.33722e+08	1.50095e+08	1.3811e+08	131563099	2.08428e+08	1.73113e+08	2.00342e+08	1.84568e+08	187691195	1.60603e+08	1.18501e+08	1.2119e+08	1.33457e+08	1.11072e+08	1.31166e+08	1.29458e+08	1.283e+08	1.28468e+08	1.30302e+08	1.35488e+08
1235NEG	PS(18:0/22:5)-H	PS(40:5)-H	PS	(18:0/22:5)	(18:0)	(22:5)			C46 H79 O10 N1 P1	836.545	11.9869	0.0163658	1.37932	9.0556e-06	0.606546	0.991311	0.663208	0.557663	1.27052e+07	1.26619e+07	1.36973e+07	1.26992e+07	1.32842e+07	1.36506e+07	1.94457e+07	1.64916e+07	1.88157e+07	1.61983e+07	1.84641e+07	1.9135e+07	1.25038e+07	1.25857e+07	1.33294e+07	1.33044e+07	1.33373e+07	1.2954e+07	1.47774e+07	1.50559e+07	1.52662e+07	1.53233e+07
1236NEG	PC(18:1p/20:4)+HCOO	PC(38:5p)+HCOO	PC	(18:1p/20:4)	(18:1p)	(20:4)			C47 H83 O9 N1 P1	836.581	10.8526	0.0216263	1.48411	0.00212742	0.857497	0.900879	0.499225	0.256572	2.03575e+07	1.75409e+07	1.93599e+07	3.50631e+07	2.2577e+07	2.03866e+07	3.47416e+07	3.52333e+07	3.35544e+07	3.11329e+07	3.34104e+07	3.27054e+07	1.66059e+07	1.83854e+07	2.03832e+07	1.88116e+07	1.84203e+07	2.92691e+07	2.46971e+07	2.43423e+07	2.55959e+07	2.51011e+07
1237NEG	PC(18:0p/20:5)+HCOO	PC(38:5p)+HCOO	PC	(18:0p/20:5)	(18:0p)	(20:5)			C47 H83 O9 N1 P1	836.581	10.3683	0.0300623	1.02797	0.545234	0.178548	0.806265	0.00209584	0.789754	4.29059e+07	4.99446e+07	4.90004e+07	4.39062e+07	5.19565e+07	4.66615e+07	5.03856e+07	4.76643e+07	5.04378e+07	5.26808e+07	4.17384e+07	4.94237e+07	4.24214e+07	4.0349e+07	3.48227e+07	3.21624e+07	3.73661e+07	4.216e+07	5.11673e+07	5.37429e+07	5.45641e+07	5.45633e+07
1238NEG	PC(18:1p/20:4)+HCOO	PC(38:5p)+HCOO	PC	(18:1p/20:4)	(18:1p)	(20:4)			C47 H83 O9 N1 P1	836.581	11.1234	0.030414	1.68752	2.8065e-06	0.761826	0.869211	0.0197782	0.203075	1.25163e+07	1.27336e+07	1.12921e+07	1.0235e+07	1.11387e+07	1.08807e+07	1.89008e+07	2.13014e+07	1.9533e+07	1.62606e+07	1.90888e+07	2.10109e+07	8.93388e+06	9.84318e+06	1.02123e+07	1.06397e+07	1.11944e+07	8.97506e+06	1.53566e+07	1.63565e+07	1.57798e+07	1.63514e+07
1239NEG	PI(18:0/16:0)-H	PI(34:0)-H	PI	(18:0/16:0)	(18:0)	(16:0)			C43 H82 O13 N0 P1	837.55	11.0295	0.0137188	1.7899	1.47704e-06	1.02603	1.10304	0.168678	0.950791	1.4369e+07	1.52629e+07	1.93628e+07	1.78289e+07	2.02503e+07	1.90015e+07	3.41748e+07	3.0562e+07	3.37256e+07	3.02008e+07	3.31889e+07	2.80127e+07	1.74907e+07	1.99884e+07	2.08894e+07	1.69404e+07	2.1485e+07	2.02113e+07	1.84567e+07	1.89957e+07	1.87291e+07	1.8996e+07
123POS	DG(37:3)+H	DG(37:3)+H	DG	(37:3)	(37:3)				C40 H73 O5	633.545	14.74	0.0135449	1.383	2.9659e-07	0.0591937	0.882884	0.0054734	0.111134	8.0432e+06	8.56524e+06	8.50176e+06	7.68232e+06	7.47855e+06	7.58096e+06	1.05367e+07	1.15074e+07	1.11505e+07	1.13918e+07	1.05658e+07	1.10272e+07	7.259e+06	6.69701e+06	7.13643e+06	7.06768e+06	7.68034e+06	6.40731e+06	1.00454e+07	9.76287e+06	9.76315e+06	9.83836e+06
1240NEG	PC(17:0/20:5)+HCOO	PC(37:5)+HCOO	PC	(17:0/20:5)	(17:0)	(20:5)			C46 H81 O10 N1 P1	838.56	9.99224	0.0132556	1.18183	0.0775582	0.282878	0.715811	0.0176387	0.643421	9.50724e+06	8.09166e+06	7.63776e+06	7.54343e+06	1.1817e+07	6.92826e+06	1.07692e+07	1.06049e+07	9.9893e+06	9.00339e+06	9.67813e+06	1.0849e+07	6.04003e+06	7.71307e+06	7.02875e+06	5.66568e+06	5.82252e+06	4.61234e+06	9.31546e+06	9.42545e+06	9.58057e+06	9.3183e+06
1241NEG	PC(18:0p/20:4)+HCOO	PC(38:4p)+HCOO	PC	(18:0p/20:4)	(18:0p)	(20:4)			C47 H85 O9 N1 P1	838.597	11.2875	0.0212373	1.04357	0.163316	0.288556	0.928904	0.0503031	0.304183	4.61161e+07	4.81225e+07	4.39324e+07	4.83826e+07	4.79644e+07	5.31275e+07	5.01246e+07	5.11959e+07	5.23535e+07	4.85084e+07	4.88182e+07	4.9177e+07	4.23118e+07	4.58075e+07	4.27985e+07	4.40863e+07	4.82459e+07	4.39451e+07	4.74354e+07	4.88954e+07	4.96312e+07	4.96456e+07
1242NEG	PC(18:0p/20:4)+HCOO	PC(38:4p)+HCOO	PC	(18:0p/20:4)	(18:0p)	(20:4)			C47 H85 O9 N1 P1	838.597	11.7815	0.0129264	1.60198	5.76567e-05	0.714029	0.913178	0.481463	0.137508	1.08497e+07	1.10758e+07	1.09009e+07	1.05298e+07	1.68691e+07	1.07106e+07	1.88594e+07	1.99917e+07	1.84944e+07	1.76906e+07	1.984e+07	1.87618e+07	8.84233e+06	1.0494e+07	1.01933e+07	9.72914e+06	9.99504e+06	1.55233e+07	1.43246e+07	1.47038e+07	1.46976e+07	1.47051e+07
1243NEG	PC(18:0e/20:5)+HCOO	PC(38:5e)+HCOO	PC	(18:0e/20:5)	(18:0e)	(20:5)			C47 H85 O9 N1 P1	838.597	11.0315	0.00502024	1.05339	0.0430613	0.673496	0.855722	0.0010533	1.26964	1.42904e+08	1.23843e+08	1.35054e+08	1.35715e+08	1.40436e+08	1.2886e+08	144407931	1.42741e+08	1.39074e+08	1.37752e+08	1.43743e+08	1.42172e+08	1.05102e+08	1.14519e+08	1.27751e+08	1.12366e+08	1.18781e+08	1.11887e+08	1.47402e+08	1.48579e+08	1.48799e+08	1.49107e+08
1244NEG	PG(20:5/22:6)-H	PG(42:11)-H	PG	(20:5/22:6)	(20:5)	(22:6)			C48 H72 O10 N0 P1	839.487	6.77677	0.106162	2.1075	3.91831e-06	0.26568	0.654368	0.00102258	0.227969	893192	752047	1.05551e+06	833021	933393	641815	2.14248e+06	1.84861e+06	1.86046e+06	1.65449e+06	1.53203e+06	1.72912e+06	473912	640055	584642	500032	542681	601829	1.13843e+06	1.39448e+06	1.13896e+06	1.13983e+06
1245NEG	PC(17:1/20:3)+HCOO	PC(37:4)+HCOO	PC	(17:1/20:3)	(17:1)	(20:3)			C46 H83 O10 N1 P1	840.576	10.3879	0.0261753	1.00147	0.984798	0.0267721	0.919424	0.359691	0.328524	8.14268e+06	8.0783e+06	7.85369e+06	6.72027e+06	9.16723e+06	6.24459e+06	8.32396e+06	8.29533e+06	5.833e+06	8.24594e+06	7.74117e+06	7.8355e+06	7.19138e+06	8.14535e+06	8.04613e+06	5.5771e+06	7.85697e+06	5.66666e+06	7.86935e+06	8.25796e+06	8.35672e+06	8.09241e+06
1246NEG	PC(18:0p/20:3)+HCOO	PC(38:3p)+HCOO	PC	(18:0p/20:3)	(18:0p)	(20:3)			C47 H87 O9 N1 P1	840.612	11.523	0.0191863	0.749414	0.148459	0.591755	0.717396	0.0771967	1.1362	5.09263e+07	2.9498e+07	5.16915e+07	5.32599e+07	3.13088e+07	2.73395e+07	2.40219e+07	2.28708e+07	2.52417e+07	4.20729e+07	2.42234e+07	4.44443e+07	2.31396e+07	4.2821e+07	2.7915e+07	2.65965e+07	2.93383e+07	2.52514e+07	2.92852e+07	3.05048e+07	3.05059e+07	3.0213e+07
1247NEG	PC(18:0e/20:4)+HCOO	PC(38:4e)+HCOO	PC	(18:0e/20:4)	(18:0e)	(20:4)			C47 H87 O9 N1 P1	840.612	11.9506	0.0132402	1.19785	6.3954e-06	0.917613	0.914496	0.0089197	0.459446	5.6547e+07	5.09466e+07	5.49023e+07	5.57935e+07	5.53122e+07	5.36992e+07	6.84686e+07	6.30608e+07	6.44929e+07	6.42688e+07	6.35576e+07	6.80884e+07	4.77381e+07	5.22272e+07	5.43353e+07	4.72178e+07	5.01122e+07	4.75931e+07	6.25805e+07	6.32333e+07	6.42997e+07	6.4281e+07
1248NEG	PG(20:4/22:6)-H	PG(42:10)-H	PG	(20:4/22:6)	(20:4)	(22:6)			C48 H74 O10 N0 P1	841.503	7.25968	0.0509262	1.82128	0.0242306	0.33011	0.938666	0.782288	0.0576451	1.33432e+06	1.71234e+06	2.36433e+06	3.6759e+06	3.97004e+06	1.45452e+06	3.04877e+06	5.69641e+06	6.01814e+06	5.28994e+06	2.75163e+06	3.62449e+06	1.67804e+06	2.76774e+06	1.71837e+06	2.06747e+06	3.07711e+06	2.31266e+06	4.70062e+06	4.23138e+06	4.22931e+06	4.34189e+06
1249NEG	PC(17:0/20:3)+HCOO	PC(37:3)+HCOO	PC	(17:0/20:3)	(17:0)	(20:3)			C46 H85 O10 N1 P1	842.592	11.1062	0.0867946	1.10913	0.311532	0.432317	1.02809	0.715974	0.800327	2.46153e+07	2.48097e+07	2.50356e+07	2.4449e+07	2.36901e+07	2.03521e+07	2.33593e+07	2.38226e+07	3.37817e+07	2.09804e+07	3.3594e+07	2.30136e+07	2.01127e+07	2.99689e+07	2.24612e+07	2.63996e+07	2.74026e+07	2.06227e+07	2.5981e+07	3.06865e+07	2.59372e+07	2.60026e+07
124POS	DG(18:1/18:3)+NH4	DG(36:4)+NH4	DG	(18:1/18:3)	(18:1)	(18:3)			C39 H72 O5 N1	634.541	11.8366	0.0149997	1.21628	0.00202287	0.110563	0.867086	0.112299	0.162981	3.02904e+07	3.37567e+07	3.01324e+07	3.21067e+07	2.6501e+07	3.00244e+07	3.71025e+07	4.13268e+07	3.5665e+07	3.97577e+07	3.55359e+07	3.29614e+07	2.15496e+07	2.44811e+07	3.63797e+07	2.67122e+07	2.48119e+07	2.4579e+07	3.62563e+07	3.62646e+07	3.59491e+07	3.51206e+07
1250NEG	PC(18:0e/20:3)+HCOO	PC(38:3e)+HCOO	PC	(18:0e/20:3)	(18:0e)	(20:3)			C47 H89 O9 N1 P1	842.628	12.3766	0.0564641	0.920218	0.0699975	0.331556	0.873038	0.00350665	0.385935	3.83008e+07	3.30644e+07	3.82337e+07	3.45315e+07	3.70953e+07	3.41367e+07	3.7464e+07	3.27742e+07	3.2634e+07	2.92947e+07	3.26199e+07	3.33936e+07	2.7991e+07	3.2427e+07	3.27444e+07	3.10391e+07	3.30178e+07	3.08003e+07	3.65143e+07	3.65517e+07	4.09926e+07	3.72635e+07
1251NEG	PG(22:5/20:4)-H	PG(42:9)-H	PG	(22:5/20:4)	(22:5)	(20:4)			C48 H76 O10 N0 P1	843.518	7.66994	0.00922817	2.6103	6.92384e-10	0.626452	0.669704	0.00147997	0.440942	3.2141e+06	3.15042e+06	2.46768e+06	3.56168e+06	3.63935e+06	2.79184e+06	8.39207e+06	7.76474e+06	8.50697e+06	7.8152e+06	8.25267e+06	8.40744e+06	1.58432e+06	2.06548e+06	2.58271e+06	2.04323e+06	2.47975e+06	1.85173e+06	5.72084e+06	5.72206e+06	5.81341e+06	5.81385e+06
1252NEG	PG(20:3/22:6)-H	PG(42:9)-H	PG	(20:3/22:6)	(20:3)	(22:6)			C48 H76 O10 N0 P1	843.518	8.0657	0.0473328	2.15003	1.82071e-06	0.575105	0.828361	0.0639671	0.212462	3.88098e+06	2.57265e+06	4.32307e+06	3.98205e+06	4.62409e+06	3.67742e+06	9.39135e+06	8.44013e+06	7.90929e+06	6.85032e+06	8.46124e+06	8.52796e+06	3.20258e+06	2.83049e+06	3.72152e+06	3.167e+06	3.28614e+06	2.89449e+06	4.94221e+06	5.44235e+06	5.45076e+06	5.4442e+06
1253NEG	SM(d41:2)+HCOO	SM(d41:2)+HCOO	SM	(d41:2)	(d41:2)				C47 H92 O8 N2 P1	843.66	12.6473	0.0118531	0.951459	0.0554258	0.113633	0.808026	0.000278785	0.397402	5.86476e+06	5.7015e+06	6.37418e+06	6.16768e+06	6.03856e+06	6.30479e+06	5.98584e+06	5.57701e+06	5.60311e+06	5.65873e+06	5.77751e+06	6.07989e+06	4.69233e+06	5.4005e+06	5.41801e+06	4.56975e+06	5.05645e+06	4.31668e+06	6.05809e+06	6.06001e+06	6.081e+06	6.20953e+06
1254NEG	PC(19:1/18:1)+HCOO	PC(37:2)+HCOO	PC	(19:1/18:1)	(19:1)	(18:1)			C46 H87 O10 N1 P1	844.607	11.8224	0.0471466	0.871956	0.0414151	0.618419	0.95694	0.444237	0.629787	6.9279e+07	6.63133e+07	8.22019e+07	6.91543e+07	7.25163e+07	6.60719e+07	5.37571e+07	6.83548e+07	5.61967e+07	6.4584e+07	7.16516e+07	5.65053e+07	6.97177e+07	6.51318e+07	8.1683e+07	6.50262e+07	6.27934e+07	6.28612e+07	7.21788e+07	7.95032e+07	7.94897e+07	7.95152e+07
1255NEG	PC(18:0p/20:1)+HCOO	PC(38:1p)+HCOO	PC	(18:0p/20:1)	(18:0p)	(20:1)			C47 H91 O9 N1 P1	844.644	13.0363	0.0892114	0.8403	0.382265	0.237199	0.922847	0.529024	0.225821	1.67407e+07	1.35091e+07	1.18064e+07	1.03905e+07	1.17782e+07	1.74868e+07	1.43811e+07	2.04474e+07	8.03614e+06	8.02644e+06	9.88708e+06	7.88407e+06	9.72697e+06	1.62784e+07	1.32936e+07	1.01584e+07	1.10302e+07	1.49197e+07	1.39002e+07	1.68331e+07	1.4621e+07	1.42072e+07
1256NEG	PC(18:0e/20:2)+HCOO	PC(38:2e)+HCOO	PC	(18:0e/20:2)	(18:0e)	(20:2)			C47 H91 O9 N1 P1	844.644	13.4641	0.0276683	1.00628	0.858343	0.0312544	0.944509	0.12425	0.208538	4.19535e+06	4.24438e+06	4.33406e+06	4.50114e+06	4.42411e+06	4.71604e+06	4.61553e+06	4.05135e+06	4.62252e+06	4.04462e+06	4.44552e+06	4.8013e+06	3.73664e+06	3.90904e+06	4.40263e+06	4.19098e+06	4.55074e+06	4.15925e+06	4.82866e+06	4.81549e+06	4.90086e+06	5.10968e+06
1257NEG	PI(17:1/18:2)-H	PI(35:3)-H	PI	(17:1/18:2)	(17:1)	(18:2)			C44 H78 O13 N0 P1	845.519	8.98833	0.0755651	0.749045	0.138973	0.138314	0.72344	0.0992663	0.224111	1.55295e+06	1.27032e+06	1.98505e+06	3.41009e+06	2.55152e+06	1.83882e+06	1.86473e+06	1.31483e+06	1.62819e+06	1.35527e+06	1.5239e+06	1.7576e+06	1.36348e+06	1.5835e+06	1.5937e+06	1.35463e+06	1.5867e+06	1.63968e+06	1.5013e+06	1.49883e+06	1.44955e+06	1.27235e+06
1258NEG	SM(d41:1)+HCOO	SM(d41:1)+HCOO	SM	(d41:1)	(d41:1)				C47 H94 O8 N2 P1	845.675	13.7585	0.0115239	1.12949	0.00138565	0.328037	0.808431	0.000104699	0.554728	1.20541e+07	1.11537e+07	1.18361e+07	1.23854e+07	1.148e+07	1.20971e+07	1.3964e+07	1.40763e+07	1.37307e+07	1.22562e+07	1.27085e+07	1.34657e+07	8.6663e+06	1.08431e+07	9.70361e+06	9.06359e+06	9.96421e+06	9.163e+06	1.26533e+07	1.29548e+07	1.29732e+07	1.28191e+07
1259NEG	PC(18:3/20:5)+HCOO	PC(38:8)+HCOO	PC	(18:3/20:5)	(18:3)	(20:5)			C47 H77 O10 N1 P1	846.529	8.04293	0.0308337	1.24154	0.0028657	0.206833	0.675371	0.00021723	0.410804	2.45946e+06	2.47256e+06	3.20706e+06	2.45745e+06	2.79416e+06	2.54917e+06	3.49496e+06	2.83511e+06	3.21149e+06	3.32575e+06	3.3142e+06	3.60843e+06	1.55415e+06	1.88032e+06	1.98773e+06	1.74378e+06	2.07537e+06	1.52398e+06	2.78525e+06	2.89901e+06	2.72268e+06	2.89751e+06
125POS	Cer(d18:1/23:1)+H	Cer(d41:2)+H	Cer	(d18:1/23:1)	(d18:1)	(23:1)			C41 H80 O3 N1	634.613	14.0365	0.0274388	1.32407	2.41443e-06	0.0265474	0.9029	0.0296456	0.114129	5.09306e+06	4.78122e+06	4.71357e+06	5.25774e+06	4.94168e+06	4.72136e+06	6.81047e+06	6.87265e+06	6.64428e+06	5.97672e+06	6.51258e+06	6.25478e+06	4.03353e+06	4.12497e+06	5.07979e+06	4.26491e+06	4.77136e+06	4.36878e+06	6.25034e+06	5.91083e+06	6.24925e+06	6.24775e+06
1260NEG	PS(42:6p)-H	PS(42:6p)-H	PS	(42:6p)	(42:6p)				C48 H81 O9 N1 P1	846.565	12.2273	0.0254645	0.627893	0.000868618	0.638708	1.0204	0.870446	0.497635	1.78358e+07	1.50565e+07	1.39205e+07	2.2104e+07	1.51825e+07	1.43746e+07	1.11813e+07	1.08063e+07	1.04881e+07	9.31664e+06	9.39561e+06	1.06431e+07	1.32708e+07	1.56152e+07	1.39318e+07	1.45898e+07	2.12525e+07	2.18228e+07	1.73144e+07	1.73521e+07	1.65838e+07	1.65876e+07
1261NEG	PC(19:1/18:0)+HCOO	PC(37:1)+HCOO	PC	(19:1/18:0)	(19:1)	(18:0)			C46 H89 O10 N1 P1	846.623	12.716	0.0112908	1.01275	0.804315	0.0967717	0.913383	0.231224	0.357467	3.25673e+07	2.9856e+07	3.40922e+07	3.97415e+07	3.18549e+07	3.83235e+07	3.62772e+07	3.46551e+07	3.65917e+07	3.23297e+07	3.33707e+07	3.58425e+07	2.70079e+07	3.01193e+07	3.139e+07	3.58105e+07	3.70157e+07	2.72113e+07	3.64039e+07	3.65082e+07	3.65025e+07	3.72942e+07
1262NEG	PC(18:0e/20:1)+HCOO	PC(38:1e)+HCOO	PC	(18:0e/20:1)	(18:0e)	(20:1)			C47 H93 O9 N1 P1	846.659	13.9544	0.0641649	0.992684	0.860042	0.0517665	1.03249	0.557863	0.491488	8.46991e+06	8.54674e+06	8.66546e+06	8.26407e+06	9.79154e+06	8.56338e+06	8.68274e+06	9.08532e+06	8.04274e+06	9.64949e+06	8.64053e+06	7.81762e+06	8.01424e+06	9.8815e+06	8.06523e+06	9.5709e+06	1.02378e+07	8.23085e+06	8.76824e+06	1.00172e+07	1.00169e+07	1.00057e+07
1263NEG	PC(18:0e/20:1)+HCOO	PC(38:1e)+HCOO	PC	(18:0e/20:1)	(18:0e)	(20:1)			C47 H93 O9 N1 P1	846.659	14.641	0.027714	1.35166	0.00212143	0.272717	0.956138	0.494706	0.138136	3.00114e+06	2.91989e+06	2.80132e+06	3.5786e+06	3.15573e+06	3.08747e+06	4.8566e+06	3.39313e+06	4.63814e+06	3.54029e+06	4.27666e+06	4.36048e+06	2.53378e+06	2.69174e+06	3.58615e+06	2.86198e+06	2.84152e+06	3.21559e+06	3.52409e+06	3.70111e+06	3.62717e+06	3.75856e+06
1264NEG	PI(17:1/18:1)-H	PI(35:2)-H	PI	(17:1/18:1)	(17:1)	(18:1)			C44 H80 O13 N0 P1	847.534	9.80616	0.0228453	0.767959	0.0699709	0.400681	0.822272	0.0199797	0.450426	1.30574e+07	1.69414e+07	1.87678e+07	1.93001e+07	1.84024e+07	1.75748e+07	1.28131e+07	2.19546e+07	1.10574e+07	1.15009e+07	1.19829e+07	1.05926e+07	1.41129e+07	1.50515e+07	1.59205e+07	1.29536e+07	1.55043e+07	1.20096e+07	1.24629e+07	1.2914e+07	1.30869e+07	1.30856e+07
1265NEG	PG(20:1/22:6)-H	PG(42:7)-H	PG	(20:1/22:6)	(20:1)	(22:6)			C48 H80 O10 N0 P1	847.549	9.59934	0.0394492	1.17363	0.014344	0.124898	0.976952	0.645451	0.164295	1.57674e+06	1.64207e+06	1.48448e+06	1.64225e+06	1.43299e+06	1.43671e+06	1.79492e+06	1.81766e+06	1.94777e+06	2.06655e+06	1.49757e+06	1.69084e+06	1.66712e+06	1.58533e+06	1.61202e+06	1.4969e+06	1.38285e+06	1.25862e+06	1.99815e+06	1.94387e+06	1.91608e+06	2.09397e+06
1266NEG	PS(41:6)-H	PS(41:6)-H	PS	(41:6)	(41:6)				C47 H79 O10 N1 P1	848.545	8.89495	0.101314	1.02275	0.859072	0.281338	0.623904	0.0179101	1.05947	2.01485e+07	1.0301e+07	1.87205e+07	1.84755e+07	1.83146e+07	1.69309e+07	1.94104e+07	1.91132e+07	1.25584e+07	1.93256e+07	1.28286e+07	2.19956e+07	14586192	1.71328e+07	8.67791e+06	6.76407e+06	1.06254e+07	6.40774e+06	1.29379e+07	1.57422e+07	1.30061e+07	1.2977e+07
1267NEG	Cer(d52:2+pO)+HCOO	Cer(d52:2+pO)+HCOO	Cer	(d52:2+pO)	(d52:2+pO)				C53 H102 O6 N1	848.771	19.425	0.0428082	1.81484	6.23937e-07	0.189002	0.971001	0.612901	0.0861371	553789	589876	639082	534873	560219	628856	1.1943e+06	1.00901e+06	1.03061e+06	932910	1.04402e+06	1.15324e+06	440497	567335	633902	591356	565466	606450	891674	891629	906092	973679
1268NEG	PI(17:0/18:1)-H	PI(35:1)-H	PI	(17:0/18:1)	(17:0)	(18:1)			C44 H82 O13 N0 P1	849.55	10.4878	0.00670946	1.06699	0.487978	0.293197	1.01021	0.832779	0.962925	3.18011e+07	3.58453e+07	3.89286e+07	3.97702e+07	3.73509e+07	3.50075e+07	5.03569e+07	3.35365e+07	4.69545e+07	3.58326e+07	3.51799e+07	3.14948e+07	3.47581e+07	3.83079e+07	4.16583e+07	3.33709e+07	3.79059e+07	3.49364e+07	3.18774e+07	3.18879e+07	3.22552e+07	3.22553e+07
1269NEG	PG(20:0/22:6)-H	PG(42:6)-H	PG	(20:0/22:6)	(20:0)	(22:6)			C48 H82 O10 N0 P1	849.565	9.67956	0.0282251	0.607136	5.27002e-07	0.415153	0.657817	1.16408e-06	0.685448	6.14109e+06	5.34596e+06	6.09098e+06	5.88864e+06	6.46204e+06	6.0141e+06	3.28726e+06	4.06772e+06	3.506e+06	4.02932e+06	3.67789e+06	3.25398e+06	3.57582e+06	4.17672e+06	4.29153e+06	3.67346e+06	4.19988e+06	3.72639e+06	5.69331e+06	5.64742e+06	5.69307e+06	5.36479e+06
126POS	PC(25:0)+H	PC(25:0)+H	PC	(25:0)	(25:0)				C33 H67 O8 N1 P1	636.46	4.28421	0.0788959	0.567242	0.0738015	0.101651	1.05162	0.844016	0.127911	2.6062e+06	1.20723e+06	2.22405e+06	1.51918e+06	713405	2.76797e+06	1.26285e+06	435852	1.70988e+06	1.00044e+06	1.43146e+06	420766	1.3104e+06	1.64903e+06	962213	2.49047e+06	2.0235e+06	3.17215e+06	716009	745997	745481	627563
1270NEG	PI(18:0e/18:1)-H	PI(36:1e)-H	PI	(18:0e/18:1)	(18:0e)	(18:1)			C45 H86 O12 N0 P1	849.586	11.6364	0.040082	0.650759	0.00010797	0.324494	0.93351	0.234849	0.140817	3.61317e+06	3.86297e+06	4.86704e+06	4.74135e+06	4.85047e+06	4.38275e+06	3.21342e+06	2.58173e+06	3.01503e+06	2.60982e+06	3.10493e+06	2.60158e+06	4.24135e+06	3.94591e+06	4.34897e+06	3.95342e+06	4.13415e+06	3.94404e+06	3.45647e+06	3.48264e+06	3.74878e+06	3.45953e+06
1271NEG	PS(41:5)-H	PS(41:5)-H	PS	(41:5)	(41:5)				C47 H81 O10 N1 P1	850.56	9.75073	0.00907981	1.11549	0.0168295	0.885445	0.800438	0.000546986	1.61083	1.13568e+08	1.00512e+08	1.13943e+08	1.04935e+08	1.18292e+08	9.54413e+07	1.2935e+08	1.16365e+08	118248033	1.14522e+08	1.17334e+08	1.25557e+08	9.08868e+07	8.77741e+07	9.38956e+07	7.82741e+07	8.39595e+07	8.28455e+07	1.14273e+08	1.16406e+08	1.16057e+08	1.14632e+08
1272NEG	PC(16:0/22:6)+HCOO	PC(38:6)+HCOO	PC	(16:0/22:6)	(16:0)	(22:6)			C47 H81 O10 N1 P1	850.56	10.0439	0.0312474	1.18373	0.0112789	0.688078	0.803891	0.0104858	0.845569	4.2578e+07	3.33872e+07	3.81448e+07	3.85343e+07	3.42883e+07	4.20913e+07	4.42653e+07	4.79194e+07	4.18273e+07	5.10207e+07	4.6028e+07	4.00426e+07	2.42642e+07	3.49821e+07	3.1328e+07	3.26604e+07	3.45204e+07	2.63552e+07	4.32295e+07	4.04417e+07	4.24581e+07	4.32589e+07
1273NEG	PC(18:2/20:4)+HCOO	PC(38:6)+HCOO	PC	(18:2/20:4)	(18:2)	(20:4)			C47 H81 O10 N1 P1	850.56	9.389	0.0217462	1.0425	0.0289446	0.27723	0.845568	0.00019899	0.59116	2.78884e+07	2.70939e+07	2.65918e+07	2.82017e+07	2.84429e+07	2.62254e+07	2.87175e+07	2.88013e+07	2.77203e+07	2.78156e+07	2.90492e+07	2.93284e+07	2.3168e+07	2.34733e+07	2.3536e+07	2.13858e+07	2.57916e+07	2.16938e+07	3.04838e+07	3.09163e+07	3.05036e+07	3.19205e+07
1274NEG	PS(42:5e)-H	PS(42:5e)-H	PS	(42:5e)	(42:5e)				C48 H85 O9 N1 P1	850.597	11.179	0.0826706	1.21872	0.0585944	0.1878	0.947577	0.692969	0.137993	2.70618e+06	2.72171e+06	2.44506e+06	3.59394e+06	2.87446e+06	4.45194e+06	3.86523e+06	3.88298e+06	3.64713e+06	4.1737e+06	3.80844e+06	3.52625e+06	3.36751e+06	3.83927e+06	3.32294e+06	2.20641e+06	2.37096e+06	2.70099e+06	4.59144e+06	3.97065e+06	4.82409e+06	4.65452e+06
1275NEG	PC(18:1/20:4)+HCOO	PC(38:5)+HCOO	PC	(18:1/20:4)	(18:1)	(20:4)			C47 H83 O10 N1 P1	852.576	10.4344	0.022467	1.19482	0.000120851	1.44401	0.864322	0.000358071	1.17278	1.61222e+08	1.52763e+08	1.51739e+08	1.45649e+08	1.61117e+08	1.41089e+08	1.80645e+08	1.88399e+08	1.76699e+08	1.73344e+08	1.76049e+08	1.9643e+08	1.29692e+08	1.34361e+08	1.37404e+08	1.28469e+08	135797298	1.23903e+08	1.69899e+08	1.7827e+08	1.75939e+08	1.78233e+08
1276NEG	PS(41:4)-H	PS(41:4)-H	PS	(41:4)	(41:4)				C47 H83 O10 N1 P1	852.576	10.7117	0.0148844	1.54856	2.15966e-08	1.89727	0.834452	0.000218184	1.16551	8.77143e+07	7.87885e+07	8.83743e+07	8.13727e+07	9.18425e+07	7.93101e+07	1.3558e+08	1.30658e+08	132313595	1.25716e+08	125253310	136224912	6.96228e+07	7.45598e+07	7.32277e+07	6.88668e+07	6.95767e+07	6.75492e+07	1.03016e+08	1.03769e+08	1.05608e+08	1.01947e+08
1277NEG	PS(41:4)-H	PS(41:4)-H	PS	(41:4)	(41:4)				C47 H83 O10 N1 P1	852.576	10.173	0.0155985	0.94198	0.112322	0.375479	0.879597	0.00510643	0.41373	6.8603e+07	6.21585e+07	7.15835e+07	6.23501e+07	7.06692e+07	6.80137e+07	7.01727e+07	6.1494e+07	6.47049e+07	6.09241e+07	6.23381e+07	6.03402e+07	5.73816e+07	6.29102e+07	6.21098e+07	5.25702e+07	6.06356e+07	5.92029e+07	7.40291e+07	7.23301e+07	7.51154e+07	7.36211e+07
1278NEG	PC(18:0/20:4)+HCOO	PC(38:4)+HCOO	PC	(18:0/20:4)	(18:0)	(20:4)			C47 H85 O10 N1 P1	854.592	11.3407	0.0106097	1.63669	8.35277e-09	1.948	0.891238	0.00263821	0.685927	7.9382e+07	7.37005e+07	7.87112e+07	7.73404e+07	7.91222e+07	7.62542e+07	129009491	1.29344e+08	1.26758e+08	1.14592e+08	1.26234e+08	1.34321e+08	6.65625e+07	7.59225e+07	7.09833e+07	6.39177e+07	7.19525e+07	6.4651e+07	9.81049e+07	9.98359e+07	1.00333e+08	100332425
1279NEG	PC(18:1/20:3)+HCOO	PC(38:4)+HCOO	PC	(18:1/20:3)	(18:1)	(20:3)			C47 H85 O10 N1 P1	854.592	10.8871	0.0475905	1.03332	0.568698	0.63222	0.882677	0.00295843	0.990739	1.77945e+08	1.60331e+08	177001472	1.67891e+08	177030610	1.55443e+08	1.7805e+08	1.63726e+08	2.16751e+08	1.65629e+08	1.60779e+08	1.64545e+08	1.43829e+08	1.58421e+08	159099803	141190236	1.5042e+08	1.43524e+08	1.99761e+08	1.82008e+08	1.82031e+08	1.82005e+08
127POS	PC(25:0)+H	PC(25:0)+H	PC	(25:0)	(25:0)				C33 H67 O8 N1 P1	636.46	3.86836	0.0260519	0.432524	0.0279513	0.114996	0.903669	0.704089	0.100213	2.72613e+06	1.11565e+06	2.07594e+06	1.56636e+06	733479	3.02299e+06	960043	343218	1.50895e+06	771275	1.02143e+06	256888	1.12973e+06	1.31751e+06	1.16907e+06	1.87793e+06	1.71748e+06	2.94602e+06	710897	704017	743115	704232
1280NEG	PI(16:0/20:5)-H	PI(36:5)-H	PI	(16:0/20:5)	(16:0)	(20:5)			C45 H76 O13 N0 P1	855.503	8.46274	0.0280431	1.04913	0.391693	0.13658	0.789828	0.000825295	0.613668	1.03845e+07	1.04891e+07	1.22421e+07	1.30239e+07	1.2793e+07	1.28026e+07	13775947	1.1402e+07	1.29691e+07	1.16414e+07	1.36742e+07	1.17968e+07	8.62833e+06	9.17066e+06	1.01312e+07	9.53305e+06	9.59564e+06	9.59965e+06	1.04187e+07	1.0274e+07	10685658	1.09451e+07
1281NEG	PI(18:3/18:2)-H	PI(36:5)-H	PI	(18:3/18:2)	(18:3)	(18:2)			C45 H76 O13 N0 P1	855.503	7.8278	0.109463	0.926317	0.647183	0.0891686	1.08228	0.596786	0.244877	3.37471e+06	3.85717e+06	1.66665e+06	3.0296e+06	2.31227e+06	2.36627e+06	2.17232e+06	2.94046e+06	2.9046e+06	3.57063e+06	2.10622e+06	1.68881e+06	2.75994e+06	2.47758e+06	3.17729e+06	3.29745e+06	2.25794e+06	4.00284e+06	3.01083e+06	3.29369e+06	3.18878e+06	2.54814e+06
1282NEG	SM(d22:0/20:3)+HCOO	SM(d42:3)+HCOO	SM	(d22:0/20:3)	(d22:0)	(20:3)			C48 H92 O8 N2 P1	855.66	12.3624	0.0245747	0.820994	0.0321285	0.351961	0.860519	0.000623598	0.323543	1.2438e+07	1.16622e+07	1.29183e+07	1.26969e+07	1.20328e+07	1.23947e+07	1.14846e+07	9.80671e+06	5.97044e+06	1.11622e+07	1.12145e+07	1.12323e+07	1.01199e+07	1.06763e+07	1.10708e+07	1.06499e+07	1.16979e+07	9.58656e+06	1.30223e+07	1.30578e+07	1.24125e+07	1.30551e+07
1283NEG	PS(22:5/20:4)-H	PS(42:9)-H	PS	(22:5/20:4)	(22:5)	(20:4)			C48 H75 O10 N1 P1	856.513	9.69501	0.0196076	1.14071	0.1647	0.13316	1.05986	0.555572	0.234125	1.53554e+06	2.22188e+06	1.85077e+06	2.40275e+06	2.66184e+06	2.16001e+06	2.61201e+06	2.14453e+06	2.87403e+06	2.12308e+06	2.38938e+06	2.49546e+06	2.30283e+06	2.40438e+06	2.38111e+06	1.62376e+06	2.35839e+06	2.53049e+06	2.06624e+06	2.06586e+06	2.09166e+06	2.15308e+06
1284NEG	PC(18:0/20:3)+HCOO	PC(38:3)+HCOO	PC	(18:0/20:3)	(18:0)	(20:3)			C47 H87 O10 N1 P1	856.607	11.5765	0.00482713	0.807922	0.000394192	0.987402	0.910578	0.0661053	0.415488	8.47087e+07	7.151e+07	8.33057e+07	8.20661e+07	7.75235e+07	6.90586e+07	6.50787e+07	6.25881e+07	6.20488e+07	6.05834e+07	6.05879e+07	6.73602e+07	6.73205e+07	7.23759e+07	7.94628e+07	6.59488e+07	7.36397e+07	67560052	8.22974e+07	8.3197e+07	8.24577e+07	8.28032e+07
1285NEG	PI(16:0/20:4)-H	PI(36:4)-H	PI	(16:0/20:4)	(16:0)	(20:4)			C45 H78 O13 N0 P1	857.519	9.20777	0.0228865	1.06418	0.269305	0.336775	0.886039	0.0261715	0.242062	3.27103e+07	3.62059e+07	3.85154e+07	4.1518e+07	4.29464e+07	3.85111e+07	4.61061e+07	3.8593e+07	4.35434e+07	3.78067e+07	4.21321e+07	37012604	3.08297e+07	3.52033e+07	3.51433e+07	3.27497e+07	3.49011e+07	3.53227e+07	3.42416e+07	3.59537e+07	3.52982e+07	3.59583e+07
1286NEG	PI(18:1/18:3)-H	PI(36:4)-H	PI	(18:1/18:3)	(18:1)	(18:3)			C45 H78 O13 N0 P1	857.519	8.72569	0.0372859	0.817571	0.20442	0.476731	0.809469	0.14166	0.742897	1.77211e+07	2.22611e+07	3.58075e+07	2.56607e+07	2.52456e+07	3.39088e+07	3.2877e+07	1.91605e+07	2.13719e+07	1.85535e+07	2.00518e+07	1.92912e+07	2.52618e+07	1.84872e+07	2.20062e+07	1.77629e+07	1.97273e+07	2.67591e+07	2.30543e+07	2.13225e+07	2.13218e+07	2.18991e+07
1287NEG	SM(d22:1/20:1)+HCOO	SM(d42:2)+HCOO	SM	(d22:1/20:1)	(d22:1)	(20:1)			C48 H94 O8 N2 P1	857.675	13.1409	0.0513253	0.858861	1.01064e-05	1.06087	0.853901	0.000725864	1.11955	1.2162e+08	1.10726e+08	1.16713e+08	114956750	1.18073e+08	1.17148e+08	1.05888e+08	9.98612e+07	1.00212e+08	9.64093e+07	9.70417e+07	1.01136e+08	8.97836e+07	1.02915e+08	1.07796e+08	1.07734e+08	9.74896e+07	9.13631e+07	1.19044e+08	1.20415e+08	1.19092e+08	1.32043e+08
1288NEG	PS(20:3/22:5)-H	PS(42:8)-H	PS	(20:3/22:5)	(20:3)	(22:5)			C48 H77 O10 N1 P1	858.529	10.4883	0.037541	1.42865	0.000478594	0.354201	1.04541	0.581961	0.351348	3.10675e+06	4.21862e+06	4.22138e+06	4.80693e+06	4.38716e+06	4.74121e+06	6.93794e+06	5.79566e+06	6.28555e+06	6.43041e+06	5.84419e+06	5.11111e+06	5.08626e+06	3.68201e+06	3.85496e+06	4.7422e+06	4.45677e+06	4.81696e+06	4.09635e+06	4.09947e+06	4.09892e+06	4.41182e+06
1289NEG	PC(20:1/18:1)+HCOO	PC(38:2)+HCOO	PC	(20:1/18:1)	(20:1)	(18:1)			C47 H89 O10 N1 P1	858.623	12.2554	0.0103081	0.872198	9.45158e-05	1.13692	0.99996	0.999045	1.94422	1.5811e+08	1.50679e+08	159053760	1.54491e+08	1.52491e+08	1.64444e+08	1.4562e+08	1.28818e+08	1.3858e+08	131966722	1.34576e+08	1.39667e+08	1.3459e+08	1.60655e+08	1.57907e+08	1.59187e+08	1.68911e+08	1.57982e+08	158881878	1.62364e+08	162378791	1.60753e+08
128POS	DG(18:1/18:2)+NH4	DG(36:3)+NH4	DG	(18:1/18:2)	(18:1)	(18:2)			C39 H74 O5 N1	636.556	12.5383	0.0575605	1.17981	0.0600436	0.256915	0.778723	0.000750278	0.494662	117599602	1.21785e+08	1.17804e+08	1.1495e+08	1.12212e+08	1.0106e+08	1.27316e+08	1.8008e+08	1.25335e+08	129788321	1.2861e+08	1.17527e+08	7.46079e+07	8.7553e+07	9.0297e+07	8.04758e+07	9.60813e+07	1.0473e+08	1.32787e+08	1.46164e+08	1.30077e+08	1.29809e+08
1290NEG	PI(18:1/18:2)-H	PI(36:3)-H	PI	(18:1/18:2)	(18:1)	(18:2)			C45 H80 O13 N0 P1	859.534	9.49314	0.0383498	0.740641	0.00583445	2.02475	0.935632	0.324974	0.909396	243411516	2.7203e+08	2.82091e+08	3.20169e+08	3.16964e+08	2.22482e+08	2.09127e+08	1.63159e+08	1.94348e+08	2.35894e+08	2.44775e+08	1.80047e+08	2.42803e+08	2.6246e+08	2.84658e+08	2.43477e+08	2.64393e+08	2.5269e+08	2.43203e+08	2.46955e+08	2.46887e+08	2.27521e+08
1291NEG	SM(d24:0/18:1)+HCOO	SM(d42:1)+HCOO	SM	(d24:0/18:1)	(d24:0)	(18:1)			C48 H96 O8 N2 P1	859.691	13.5483	0.0122203	0.396988	2.68831e-08	0.845925	1.11049	0.0303654	1.00563	1.67038e+07	1.49242e+07	1.60421e+07	1.63321e+07	1.63423e+07	1.45439e+07	7.02719e+06	6.75531e+06	6.73988e+06	6.23223e+06	3.8244e+06	7.09051e+06	1.57324e+07	1.84888e+07	1.92688e+07	1.67039e+07	1.87648e+07	1.64135e+07	1.54801e+07	1.5587e+07	1.59155e+07	1.57591e+07
1292NEG	SM(d42:1)+HCOO	SM(d42:1)+HCOO	SM	(d42:1)	(d42:1)				C48 H96 O8 N2 P1	859.691	14.3227	0.0204422	1.27205	2.82884e-05	0.716834	0.81243	0.000185236	0.811608	2.75287e+07	2.33625e+07	2.49841e+07	2.63397e+07	2.50219e+07	2.38841e+07	3.36637e+07	3.15413e+07	3.22798e+07	2.89679e+07	3.36721e+07	3.21089e+07	1.84363e+07	2.06681e+07	2.23922e+07	2.04574e+07	2.08953e+07	1.9926e+07	2.85102e+07	2.9789e+07	2.93641e+07	2.97776e+07
1293NEG	PS(42:7)-H	PS(42:7)-H	PS	(42:7)	(42:7)				C48 H79 O10 N1 P1	860.545	11.6248	0.0106759	1.34137	0.00145597	0.295179	1.05238	0.497003	0.344588	3.92215e+06	3.95952e+06	4.80236e+06	3.27802e+06	4.30419e+06	3.21759e+06	4.84162e+06	4.92634e+06	5.72622e+06	4.76741e+06	5.62888e+06	5.6101e+06	4.39352e+06	3.65508e+06	3.78493e+06	3.93543e+06	4.57085e+06	4.37408e+06	3.95611e+06	4.00324e+06	4.04599e+06	4.04594e+06
1294NEG	PC(20:0/18:1)+HCOO	PC(38:1)+HCOO	PC	(20:0/18:1)	(20:0)	(18:1)			C47 H91 O10 N1 P1	860.639	12.4014	0.0121095	0.688347	1.38531e-09	1.3836	0.871154	0.00204738	0.711748	8.51374e+07	7.83174e+07	83216909	8.19501e+07	8.31623e+07	8.04116e+07	5.96197e+07	5.68821e+07	5.62834e+07	5.41608e+07	5.58191e+07	5.60363e+07	6.15896e+07	7.42151e+07	7.66806e+07	6.9283e+07	7.68554e+07	7.01546e+07	7.70813e+07	7.89782e+07	7.89846e+07	7.89852e+07
1295NEG	MGDG(43:11)-H	MGDG(43:11)-H	MGDG	(43:11)	(43:11)				C52 H77 O10	861.552	10.3886	0.02231	0.994743	0.945532	1.19194	0.934387	0.418745	1.71588	9.29512e+08	1001711096	1025289873	1414211401	9.6273e+08	9.38417e+08	1019911273	1086224370	1107663611	1062018942	9.89558e+08	973523063	9.25007e+08	1038093995	1067289171	8.60611e+08	9.92288e+08	9.77066e+08	1049989194	1092074239	1051531475	1092223792
1296NEG	SM(d42:0)+HCOO	SM(d42:0)+HCOO	SM	(d42:0)	(d42:0)				C48 H98 O8 N2 P1	861.707	14.7441	0.0122694	0.631207	0.00011919	0.231037	0.980132	0.792129	0.155371	2.34266e+06	2.3944e+06	2.30923e+06	1.64135e+06	2.11516e+06	2.2608e+06	1.60013e+06	1.4987e+06	1.40093e+06	1.23587e+06	1.35246e+06	1.15773e+06	1.83317e+06	1.88376e+06	2.17747e+06	2.00299e+06	2.4479e+06	2.45876e+06	2.30793e+06	2.3561e+06	2.29651e+06	2.29657e+06
1297NEG	PC(18:1p/22:5)+HCOO	PC(40:6p)+HCOO	PC	(18:1p/22:5)	(18:1p)	(22:5)			C49 H85 O9 N1 P1	862.597	10.7511	0.029642	0.745735	0.00562473	0.429496	0.960858	0.762551	0.24799	1.3228e+07	1.2909e+07	1.38878e+07	1.36347e+07	1.3357e+07	1.29314e+07	8.37972e+06	1.46194e+07	9.55866e+06	8.6785e+06	9.18495e+06	9.19868e+06	1.16475e+07	1.03184e+07	1.34558e+07	1.00322e+07	2.07664e+07	1.05983e+07	1.46572e+07	1.54124e+07	1.47387e+07	1.55203e+07
1298NEG	MGDG(43:10)-H	MGDG(43:10)-H	MGDG	(43:10)	(43:10)				C52 H79 O10	863.568	11.1249	0.00964415	0.915394	0.0629642	1.8914	1.02052	0.567772	5.60381	8.47484e+08	8.9066e+08	9.75205e+08	1023109601	9.74113e+08	9.3661e+08	9.25977e+08	8.24679e+08	9.50143e+08	8.40694e+08	8.63213e+08	7.64691e+08	8.98246e+08	9.83592e+08	1027898829	9.13301e+08	9.84079e+08	9.55948e+08	8.40465e+08	8.50459e+08	8.57819e+08	8.57798e+08
1299NEG	PC(18:0p/22:5)+HCOO	PC(40:5p)+HCOO	PC	(18:0p/22:5)	(18:0p)	(22:5)			C49 H87 O9 N1 P1	864.612	11.0669	0.00797951	0.907379	0.0437414	0.459078	0.933373	0.130197	0.566378	5.95707e+07	5.40864e+07	5.31511e+07	5.61781e+07	6.25833e+07	5.34508e+07	4.90431e+07	5.69452e+07	5.27417e+07	5.28249e+07	4.49657e+07	5.10992e+07	4.84182e+07	5.46641e+07	5.51369e+07	4.98402e+07	5.88122e+07	4.9561e+07	5.88212e+07	5.88518e+07	5.88523e+07	5.79069e+07
129POS	Cer(d18:1/23:0)+H	Cer(d41:1)+H	Cer	(d18:1/23:0)	(d18:1)	(23:0)			C41 H82 O3 N1	636.629	15.2776	0.00913226	1.5237	2.05169e-06	0.153036	0.896162	0.0260371	0.150798	1.35653e+07	1.30827e+07	1.25582e+07	1.34795e+07	1.4434e+07	1.22226e+07	2.18603e+07	2.16043e+07	1.84978e+07	1.81094e+07	2.02854e+07	2.05365e+07	1.04165e+07	1.2002e+07	1.33972e+07	1.11873e+07	1.23665e+07	1.17341e+07	1.86234e+07	18622888	1.88587e+07	1.89627e+07
12POS	WE(23:1)+NH4	WE(23:1)+NH4	WE	(23:1)	(23:1)				H48 C23 O2 N1	370.368	4.17041	0.0141736	4.24184	3.60635e-12	0.111308	0.8821	0.152944	0.00848924	398768	417043	317637	349782	423969	493197	1.78045e+06	1.73161e+06	1.65015e+06	1.72264e+06	1.64466e+06	1.65259e+06	305908	408464	398029	316870	332859	355260	905619	931854	906645	905749
1300NEG	PG(22:6/22:6)-H	PG(44:12)-H	PG	(22:6/22:6)	(22:6)	(22:6)			C50 H74 O10 N0 P1	865.503	7.2908	0.0226117	1.52321	1.85742e-07	0.455892	0.829165	0.000360051	0.321525	4.86751e+06	5.03554e+06	5.23542e+06	5.41038e+06	5.48217e+06	5.03296e+06	8.36794e+06	7.84458e+06	7.90215e+06	7.09692e+06	7.74545e+06	8.3598e+06	3.81558e+06	4.25837e+06	4.66563e+06	4.14979e+06	4.68645e+06	4.18132e+06	6.32043e+06	6.62867e+06	6.32271e+06	6.40322e+06
1301NEG	PI(18:0/18:0)-H	PI(36:0)-H	PI	(18:0/18:0)	(18:0)	(18:0)			C45 H86 O13 N0 P1	865.581	11.9032	0.0148676	1.40597	5.6327e-05	0.322803	1.03435	0.547782	0.359459	3.53722e+06	3.67423e+06	3.46927e+06	3.59477e+06	3.14944e+06	2.9148e+06	4.89342e+06	4.7324e+06	5.5091e+06	4.56102e+06	4.5843e+06	4.31686e+06	3.45439e+06	3.90876e+06	3.80848e+06	3.01661e+06	3.65675e+06	3.19332e+06	3.41993e+06	3.44068e+06	3.53183e+06	3.499e+06
1302NEG	PC(17:0/22:5)+HCOO	PC(39:5)+HCOO	PC	(17:0/22:5)	(17:0)	(22:5)			C48 H85 O10 N1 P1	866.592	10.7637	0.0341865	1.32559	0.0936724	0.294945	0.828262	0.364416	0.202066	9.11972e+06	4.52314e+06	8.0353e+06	5.15758e+06	5.44245e+06	5.3235e+06	1.08065e+07	9.36237e+06	9.95902e+06	6.8343e+06	6.62844e+06	6.25377e+06	4.03258e+06	4.45584e+06	8.37201e+06	6.92108e+06	4.63785e+06	2.72469e+06	8.97162e+06	8.46389e+06	8.44302e+06	8.96648e+06
1303NEG	PC(18:0p/22:4)+HCOO	PC(40:4p)+HCOO	PC	(18:0p/22:4)	(18:0p)	(22:4)			C49 H89 O9 N1 P1	866.628	11.7932	0.00865922	1.02643	0.285534	0.267955	1.10175	0.223767	1.80873	6.99334e+07	6.24033e+07	6.6574e+07	6.37961e+07	6.76557e+07	6.49491e+07	7.00181e+07	6.85825e+07	6.6536e+07	6.32784e+07	67063294	7.02813e+07	5.85569e+07	6.18148e+07	6.39974e+07	8.3158e+07	8.55905e+07	8.24162e+07	7.01581e+07	7.14513e+07	7.08685e+07	7.14526e+07
1304NEG	PG(22:5/22:6)-H	PG(44:11)-H	PG	(22:5/22:6)	(22:5)	(22:6)			C50 H76 O10 N0 P1	867.518	7.65997	0.0339137	2.24481	5.71396e-10	1.2553	0.739463	0.000840742	0.855873	1.59125e+07	1.49346e+07	1.43496e+07	1.81233e+07	1.81768e+07	1.63258e+07	3.70447e+07	3.51105e+07	3.84668e+07	3.49902e+07	3.59611e+07	3.80201e+07	9.4068e+06	1.19391e+07	1.39156e+07	1.221e+07	1.31516e+07	1.17132e+07	2.58608e+07	2.77139e+07	2.77056e+07	2.7707e+07
1305NEG	PI(18:0p/20:5)-H	PI(38:5p)-H	PI	(18:0p/20:5)	(18:0p)	(20:5)			C47 H80 O12 N0 P1	867.539	9.14874	0.015568	0.796828	0.0584062	0.245999	0.821035	0.0879927	0.226459	4.18897e+06	5.44342e+06	6.0423e+06	7.87233e+06	6.38132e+06	4.99494e+06	4.83009e+06	3.95297e+06	5.19948e+06	4.16317e+06	4.79164e+06	4.89051e+06	4.4872e+06	4.81301e+06	5.67638e+06	4.57685e+06	4.45844e+06	4.66135e+06	4.7369e+06	4.85257e+06	4.89736e+06	4.8959e+06
1306NEG	PC(18:0e/22:4)+HCOO	PC(40:4e)+HCOO	PC	(18:0e/22:4)	(18:0e)	(22:4)			C49 H91 O9 N1 P1	868.644	12.5987	0.0233538	0.814759	0.221011	0.283773	0.606693	0.00927585	0.676234	6.42174e+06	9.66852e+06	6.10456e+06	1.04756e+07	9.31818e+06	5.67827e+06	5.66498e+06	1.00581e+07	6.33098e+06	5.70344e+06	5.25232e+06	5.82718e+06	5.09483e+06	5.19174e+06	2.67724e+06	5.34938e+06	5.89666e+06	4.70928e+06	6.59611e+06	6.64463e+06	6.74521e+06	6.95097e+06
1307NEG	PI(17:0/20:5)-H	PI(37:5)-H	PI	(17:0/20:5)	(17:0)	(20:5)			C46 H78 O13 N0 P1	869.519	8.84943	0.0141166	1.08806	0.288009	0.0815654	0.904191	0.209716	0.115561	1.79884e+06	2.63436e+06	2.86803e+06	2.44526e+06	2.65491e+06	2.74859e+06	3.14224e+06	2.52707e+06	2.92292e+06	2.34485e+06	2.92996e+06	2.61704e+06	2.25427e+06	2.12405e+06	2.36533e+06	2.42176e+06	2.57808e+06	1.95499e+06	2.46832e+06	2.46887e+06	2.52977e+06	2.52962e+06
1308NEG	PI(18:0p/20:4)-H	PI(38:4p)-H	PI	(18:0p/20:4)	(18:0p)	(20:4)			C47 H82 O12 N0 P1	869.555	9.86218	0.0322004	0.86857	0.0137283	0.274174	0.767747	0.00111869	0.59629	9.65427e+06	9.96435e+06	1.05171e+07	1.16552e+07	1.18006e+07	9.88278e+06	9.50878e+06	9.98694e+06	9.02595e+06	8.82371e+06	9.62473e+06	8.16171e+06	7.136e+06	8.0233e+06	8.86743e+06	7.36459e+06	9.62004e+06	7.72082e+06	8.93853e+06	8.27119e+06	8.59513e+06	8.71038e+06
1309NEG	PI(18:0p/20:4)-H	PI(38:4p)-H	PI	(18:0p/20:4)	(18:0p)	(20:4)			C47 H82 O12 N0 P1	869.555	10.1313	0.00849439	0.811665	0.00286073	0.358782	0.787195	0.00115032	0.543374	9.60509e+06	1.03208e+07	1.18137e+07	1.17364e+07	1.24133e+07	1.03607e+07	9.49526e+06	8.92836e+06	9.64187e+06	7.825e+06	9.38214e+06	8.5001e+06	8.10637e+06	9.23367e+06	9.30624e+06	7.79482e+06	9.25233e+06	8.45817e+06	9.8001e+06	9.8007e+06	9.94441e+06	9.94689e+06
130POS	Cer(d41:1)+H	Cer(d41:1)+H	Cer	(d41:1)	(d41:1)				C41 H82 O3 N1	636.629	19.444	0.107444	1.05127	0.794822	0.0851403	0.626301	0.0316521	0.229846	4.88063e+06	6.35397e+06	4.47149e+06	9.19906e+06	7.75949e+06	7.52149e+06	5.61842e+06	6.62478e+06	5.332e+06	6.20836e+06	6.25277e+06	1.22103e+07	3.46356e+06	3.17607e+06	6.7074e+06	4.28384e+06	5.42212e+06	2.1156e+06	7.96245e+06	6.3368e+06	7.96086e+06	7.95706e+06
1310NEG	PI(17:0/20:4)-H	PI(37:4)-H	PI	(17:0/20:4)	(17:0)	(20:4)			C46 H80 O13 N0 P1	871.534	9.63214	0.00867878	1.28696	0.0431958	0.569225	0.875405	0.110059	0.277839	1.70382e+07	1.89319e+07	2.1268e+07	2.17267e+07	2.16454e+07	2.70564e+07	3.60792e+07	2.21777e+07	2.57708e+07	2.8666e+07	3.02577e+07	2.13499e+07	1.74673e+07	1.9825e+07	2.00473e+07	1.66347e+07	2.00023e+07	1.77834e+07	1.92681e+07	1.93915e+07	1.96104e+07	1.9608e+07
1311NEG	PI(17:0/20:4)-H	PI(37:4)-H	PI	(17:0/20:4)	(17:0)	(20:4)			C46 H80 O13 N0 P1	871.534	9.27385	0.0293693	0.990204	0.821083	0.0218404	0.973351	0.666602	0.137567	1.94745e+06	2.30043e+06	2.1221e+06	2.15526e+06	2.51772e+06	2.38564e+06	2.26345e+06	2.32298e+06	2.32308e+06	2.16236e+06	2.18128e+06	2.04389e+06	2.12923e+06	2.04347e+06	2.2981e+06	2.16794e+06	2.60018e+06	1.83181e+06	2.20284e+06	2.14711e+06	2.07113e+06	2.20666e+06
1312NEG	PG(22:4/22:5)-H	PG(44:9)-H	PG	(22:4/22:5)	(22:4)	(22:5)			C50 H80 O10 N0 P1	871.549	8.60905	0.084265	1.93835	0.000341128	0.260882	0.790084	0.00614212	0.1614	1.03828e+06	1.0284e+06	1.00257e+06	1.02974e+06	1.10416e+06	1.15437e+06	2.03188e+06	1.42339e+06	2.5263e+06	1.63286e+06	2.18839e+06	2.52029e+06	702944	815905	1.08754e+06	690880	819862	905845	1.6366e+06	1.67825e+06	1.61635e+06	1.9281e+06
1313NEG	PI(18:0e/20:4)-H	PI(38:4e)-H	PI	(18:0e/20:4)	(18:0e)	(20:4)			C47 H84 O12 N0 P1	871.571	10.7898	0.00664481	0.945166	0.156975	0.131673	0.849068	0.00568593	0.326513	9.68739e+06	1.05968e+07	1.1125e+07	1.10273e+07	1.00143e+07	1.02911e+07	1.10721e+07	9.44246e+06	9.87996e+06	9.41422e+06	1.03549e+07	9.1378e+06	7.91082e+06	9.38464e+06	1.04567e+07	8.2127e+06	9.00805e+06	8.29925e+06	9.32495e+06	9.29658e+06	9.32469e+06	9.19492e+06
1314NEG	SM(d43:2)+HCOO	SM(d43:2)+HCOO	SM	(d43:2)	(d43:2)				C49 H96 O8 N2 P1	871.691	13.6718	0.0132202	0.838623	0.000768432	0.163262	0.83406	0.000547332	0.230578	2.77819e+06	2.49932e+06	2.68241e+06	2.67062e+06	2.86566e+06	2.7419e+06	2.46767e+06	2.30911e+06	2.141e+06	1.96821e+06	2.29745e+06	2.43418e+06	2.01661e+06	2.21472e+06	2.54871e+06	2.21452e+06	2.37358e+06	2.17541e+06	2.75153e+06	2.75146e+06	2.67588e+06	2.73743e+06
1315NEG	PC(18:3/22:6)+HCOO	PC(40:9)+HCOO	PC	(18:3/22:6)	(18:3)	(22:6)			C49 H79 O10 N1 P1	872.545	8.59926	0.0574866	1.41808	0.0255353	0.253578	0.853625	0.249216	0.101812	2.87166e+06	1.73242e+06	2.61122e+06	2.03463e+06	3.44085e+06	2.84236e+06	4.54535e+06	2.91082e+06	3.16398e+06	4.00172e+06	2.83893e+06	4.56645e+06	1.48883e+06	2.70963e+06	2.40863e+06	2.27246e+06	2.46659e+06	1.91335e+06	3.0197e+06	3.39499e+06	3.0164e+06	3.08743e+06
1316NEG	PI(17:0/20:3)-H	PI(37:3)-H	PI	(17:0/20:3)	(17:0)	(20:3)			C46 H82 O13 N0 P1	873.55	10.13	0.046201	1.0856	0.331128	0.21408	0.838595	0.0512797	0.351091	1.34469e+07	1.5676e+07	1.66634e+07	1.79736e+07	2.19173e+07	1.64748e+07	2.19799e+07	1.78437e+07	1.80335e+07	1.94391e+07	1.58608e+07	1.77393e+07	1.45655e+07	1.39198e+07	1.64024e+07	1.327e+07	1.35712e+07	1.39354e+07	1.41313e+07	1.55493e+07	1.4138e+07	1.44282e+07
1317NEG	PI(17:0/20:3)-H	PI(37:3)-H	PI	(17:0/20:3)	(17:0)	(20:3)			C46 H82 O13 N0 P1	873.55	10.479	0.0249995	1.07327	0.149261	0.209178	0.914584	0.0374211	0.10647	1.17656e+07	1.25426e+07	1.30066e+07	1.19221e+07	1.39415e+07	1.15038e+07	15177555	1.19377e+07	1.37145e+07	1.30951e+07	1.35582e+07	1.26712e+07	1.09475e+07	1.09899e+07	1.15759e+07	1.07761e+07	1.17053e+07	1.23085e+07	1.06737e+07	1.1258e+07	1.12603e+07	1.11082e+07
1318NEG	PC(18:2/22:6)+HCOO	PC(40:8)+HCOO	PC	(18:2/22:6)	(18:2)	(22:6)			C49 H81 O10 N1 P1	874.56	9.29044	0.0201026	1.08628	0.566403	0.155545	0.767174	0.0567286	0.463091	1.40025e+07	8.39265e+06	8.1422e+06	7.31363e+06	1.00127e+07	9.04931e+06	1.35739e+07	9.99952e+06	1.25109e+07	7.00087e+06	9.01223e+06	9.72587e+06	6.50742e+06	7.21493e+06	8.13044e+06	7.09245e+06	6.46622e+06	8.2507e+06	9.57783e+06	9.99443e+06	9.99729e+06	9.81905e+06
1319NEG	PC(18:3/22:5)+HCOO	PC(40:8)+HCOO	PC	(18:3/22:5)	(18:3)	(22:5)			C49 H81 O10 N1 P1	874.56	8.90876	0.0114076	1.0248	0.665327	0.0377019	0.828731	0.0133756	0.185712	2.21796e+06	1.6279e+06	1.92042e+06	1.78903e+06	2.04299e+06	1.93431e+06	2.02404e+06	1.80533e+06	2.03268e+06	1.9427e+06	1.7842e+06	2.2297e+06	1.51621e+06	1.79233e+06	1.81554e+06	1.45724e+06	1.58656e+06	1.38957e+06	2.0656e+06	2.09856e+06	2.05937e+06	2.1073e+06
131POS	DG(18:1/18:1)+NH4	DG(36:2)+NH4	DG	(18:1/18:1)	(18:1)	(18:1)			C39 H76 O5 N1	638.572	13.3737	0.0653976	1.03069	0.611482	0.69517	0.814934	0.081851	0.642998	1.93843e+08	222872019	2.38253e+08	2.24898e+08	1.81872e+08	1.86201e+08	2.30076e+08	2.20184e+08	2.13572e+08	235848914	189178627	1.97377e+08	1.28868e+08	1.48852e+08	2.39457e+08	1.48251e+08	1.47514e+08	2.04046e+08	2.55696e+08	2.25243e+08	2.25636e+08	2.24859e+08
1320NEG	PI(19:1/18:1)-H	PI(37:2)-H	PI	(19:1/18:1)	(19:1)	(18:1)			C46 H84 O13 N0 P1	875.566	10.7662	0.062835	0.850299	0.282973	0.370906	1.00717	0.971138	0.440382	1.0162e+07	2.25732e+07	1.45352e+07	2.39171e+07	2.1025e+07	1.39679e+07	1.5436e+07	1.25428e+07	1.55568e+07	1.66286e+07	1.53123e+07	1.48086e+07	9.56643e+06	1.47883e+07	2.59351e+07	2.01506e+07	1.33527e+07	2.31487e+07	1.38491e+07	1.54295e+07	1.38151e+07	1.54183e+07
1321NEG	PS(43:6)-H	PS(43:6)-H	PS	(43:6)	(43:6)				C49 H83 O10 N1 P1	876.576	9.674	0.0393704	0.948734	0.651151	0.117	0.842043	0.259031	0.401454	1.16989e+07	1.44649e+07	1.49062e+07	1.00755e+07	1.47384e+07	9.21759e+06	1.11669e+07	1.45958e+07	1.02749e+07	9.92667e+06	1.482e+07	1.04671e+07	7.79543e+06	1.5502e+07	9.40582e+06	8.93276e+06	1.34261e+07	8.17664e+06	1.3101e+07	1.25307e+07	1.25493e+07	1.35982e+07
1322NEG	PI(19:1/18:0)-H	PI(37:1)-H	PI	(19:1/18:0)	(19:1)	(18:0)			C46 H86 O13 N0 P1	877.581	11.5642	0.0235801	0.881275	0.251534	0.184168	1.1805	0.0518313	0.760017	5.67275e+06	7.48484e+06	8.09529e+06	1.02406e+07	8.46164e+06	7.69122e+06	8.65823e+06	6.04307e+06	7.63792e+06	6.02597e+06	7.79028e+06	5.83405e+06	9.75896e+06	8.7086e+06	9.32715e+06	8.83001e+06	9.37172e+06	1.02501e+07	6.02736e+06	6.04267e+06	6.33989e+06	6.17156e+06
1323NEG	PC(18:1/22:5)+HCOO	PC(40:6)+HCOO	PC	(18:1/22:5)	(18:1)	(22:5)			C49 H85 O10 N1 P1	878.592	10.4801	0.0669118	0.856139	0.00853514	0.189649	0.823467	0.00519065	0.263743	5.59495e+06	5.66303e+06	5.21593e+06	4.57089e+06	5.06117e+06	5.34799e+06	4.35523e+06	5.09425e+06	4.70928e+06	4.39775e+06	3.88488e+06	4.48758e+06	3.57447e+06	3.89942e+06	4.6687e+06	4.26757e+06	4.82457e+06	4.66659e+06	5.34497e+06	5.34997e+06	6.0879e+06	5.3476e+06
1324NEG	PC(18:0/22:6)+HCOO	PC(40:6)+HCOO	PC	(18:0/22:6)	(18:0)	(22:6)			C49 H85 O10 N1 P1	878.592	11.0742	0.00933959	1.22516	8.21322e-06	0.583922	0.926314	0.038672	0.299386	2.20758e+07	1.88937e+07	1.99395e+07	1.96116e+07	1.98487e+07	1.94787e+07	2.55983e+07	2.48094e+07	2.42667e+07	2.35874e+07	2.37949e+07	2.4776e+07	1.73736e+07	1.90693e+07	2.02039e+07	1.83361e+07	1.85241e+07	1.75098e+07	2.38595e+07	2.43126e+07	2.4311e+07	2.43108e+07
1325NEG	PS(43:5)-H	PS(43:5)-H	PS	(43:5)	(43:5)				C49 H85 O10 N1 P1	878.592	10.482	0.0302817	0.884779	0.0140828	0.5823	0.875758	0.00903375	0.360215	6.38831e+07	5.71122e+07	6.19543e+07	5.63367e+07	6.03448e+07	5.87375e+07	5.51959e+07	5.51968e+07	5.58846e+07	4.3017e+07	5.42393e+07	5.35432e+07	4.73415e+07	5.23294e+07	5.2052e+07	5.00705e+07	6.14626e+07	5.0588e+07	6.94297e+07	6.50985e+07	6.82411e+07	6.94974e+07
1326NEG	PI(20:5/18:2)-H	PI(38:7)-H	PI	(20:5/18:2)	(20:5)	(18:2)			C47 H76 O13 N0 P1	879.503	7.68152	0.0790991	0.921264	0.655159	0.0582486	0.896327	0.509329	0.0797369	4.09838e+06	4.81171e+06	3.0573e+06	3.27873e+06	3.39958e+06	5.49565e+06	3.63618e+06	5.63595e+06	3.61671e+06	2.23011e+06	2.22254e+06	4.89907e+06	1.54148e+06	3.78217e+06	4.82662e+06	3.26764e+06	4.29647e+06	3.92418e+06	2.91431e+06	3.45937e+06	3.28381e+06	3.47046e+06
1327NEG	PC(18:0/22:5)+HCOO	PC(40:5)+HCOO	PC	(18:0/22:5)	(18:0)	(22:5)			C49 H87 O10 N1 P1	880.607	11.1742	0.0111543	1.07861	0.206912	0.252616	0.950197	0.40525	0.358124	2.43742e+07	2.15034e+07	2.37342e+07	1.80499e+07	2.46239e+07	2.25071e+07	2.75876e+07	2.44553e+07	2.40848e+07	2.11298e+07	2.41683e+07	2.39627e+07	2.1229e+07	2.25421e+07	2.30604e+07	2.1243e+07	2.23897e+07	1.76154e+07	2.51199e+07	2.51025e+07	2.56039e+07	2.55978e+07
1328NEG	PC(20:0/20:5)+HCOO	PC(40:5)+HCOO	PC	(20:0/20:5)	(20:0)	(20:5)			C49 H87 O10 N1 P1	880.607	10.865	0.0217753	1.27662	0.0113343	0.272703	0.810487	0.0139975	0.283267	5.35417e+06	5.78882e+06	4.73561e+06	4.04036e+06	4.67063e+06	5.41925e+06	5.36977e+06	6.48498e+06	6.92594e+06	5.6009e+06	6.14241e+06	7.78586e+06	4.12185e+06	4.33743e+06	4.04096e+06	4.3985e+06	4.25479e+06	3.16825e+06	6.01406e+06	6.29449e+06	6.13713e+06	6.2894e+06
1329NEG	PI(18:1/20:5)-H	PI(38:6)-H	PI	(18:1/20:5)	(18:1)	(20:5)			C47 H78 O13 N0 P1	881.519	8.59025	0.0261898	0.92866	0.510904	0.44711	0.764707	0.0159946	1.52617	5.90084e+07	6.43931e+07	9.52416e+07	7.60458e+07	7.79838e+07	8.92896e+07	9.60692e+07	7.89264e+07	6.91658e+07	5.78966e+07	6.27102e+07	6.42379e+07	4.86664e+07	6.6485e+07	6.50796e+07	5.65053e+07	5.79326e+07	5.85969e+07	6.17899e+07	6.41863e+07	6.53264e+07	6.53829e+07
132POS	Cer(d18:0/23:0)+H	Cer(d41:0)+H	Cer	(d18:0/23:0)	(d18:0)	(23:0)			C41 H84 O3 N1	638.645	15.7065	0.0143911	0.722381	4.71745e-06	0.155232	1.20374	0.000760273	0.29168	4.45381e+06	3.6534e+06	3.79183e+06	3.96232e+06	3.86427e+06	3.91135e+06	2.98684e+06	2.95588e+06	2.64264e+06	2.83204e+06	2.7699e+06	2.88763e+06	4.39915e+06	4.99733e+06	5.01074e+06	4.54804e+06	5.05091e+06	4.4466e+06	4.45135e+06	4.56768e+06	4.52018e+06	4.60204e+06
1330NEG	PI(18:1/20:5)-H	PI(38:6)-H	PI	(18:1/20:5)	(18:1)	(20:5)			C47 H78 O13 N0 P1	881.519	9.11663	0.0108205	1.2252	0.574498	0.146817	0.821914	0.549022	0.0996213	3.88351e+06	3.15904e+06	3.64896e+06	9.63858e+06	912121	3.65171e+06	4.27515e+06	3.78766e+06	3.66004e+06	3.80968e+06	1.04912e+07	4.47641e+06	3.09919e+06	3.31515e+06	3.83688e+06	3.56847e+06	3.53874e+06	3.10223e+06	3.89416e+06	3.97977e+06	3.9799e+06	3.9798e+06
1331NEG	PC(20:0/20:4)+HCOO	PC(40:4)+HCOO	PC	(20:0/20:4)	(20:0)	(20:4)			C49 H89 O10 N1 P1	882.623	11.4768	0.00880462	1.31756	8.56481e-05	0.499987	0.950359	0.673593	0.415484	1.27859e+07	1.04341e+07	9.86794e+06	1.04475e+07	1.10605e+07	9.62465e+06	1.49329e+07	1.42572e+07	1.45682e+07	1.3137e+07	1.35404e+07	1.41787e+07	1.55824e+07	1.02467e+07	9.13924e+06	7.73985e+06	8.82518e+06	9.49924e+06	1.25006e+07	1.23119e+07	1.23106e+07	1.25004e+07
1332NEG	PI(18:1/20:4)-H	PI(38:5)-H	PI	(18:1/20:4)	(18:1)	(20:4)			C47 H80 O13 N0 P1	883.534	9.58003	0.0146056	1.35907	0.0316123	2.86668	0.850356	0.0142504	1.85846	3.29984e+08	359780800	4.1834e+08	4.1533e+08	4.14514e+08	3.75678e+08	5.29959e+08	4.52288e+08	783975664	4.58193e+08	4.72225e+08	4.47729e+08	3.00271e+08	3.34238e+08	3.81941e+08	2.99763e+08	3.35911e+08	3.15282e+08	4.05271e+08	3.93309e+08	4.02365e+08	4.06142e+08
1333NEG	PI(18:1/20:4)-H	PI(38:5)-H	PI	(18:1/20:4)	(18:1)	(20:4)			C47 H80 O13 N0 P1	883.534	9.32477	0.0152669	0.982427	0.717869	0.164592	0.897532	0.0105611	0.657038	2.47734e+08	2.59798e+08	3.0092e+08	2.96221e+08	2.94321e+08	277035751	3.10887e+08	2.53007e+08	2.82654e+08	2.57536e+08	2.90083e+08	2.52411e+08	251202085	2.47176e+08	2.49748e+08	2.60889e+08	2.47724e+08	2.47553e+08	2.36762e+08	2.43975e+08	244487881	2.39627e+08
1334NEG	PI(18:1/20:4)-H	PI(38:5)-H	PI	(18:1/20:4)	(18:1)	(20:4)			C47 H80 O13 N0 P1	883.534	9.03941	0.0141257	0.963081	0.41049	0.187987	1.0068	0.900948	0.7836	2.37622e+07	2.96069e+07	2.72968e+07	3.05568e+07	3.15319e+07	2.77148e+07	2.9277e+07	2.66923e+07	2.69366e+07	2.67724e+07	2.79402e+07	2.65576e+07	2.71891e+07	2.57891e+07	3.22116e+07	2.77826e+07	3.08939e+07	2.77621e+07	2.75193e+07	2.7761e+07	2.79103e+07	2.84499e+07
1335NEG	PI(18:0/20:5)-H	PI(38:5)-H	PI	(18:0/20:5)	(18:0)	(20:5)			C47 H80 O13 N0 P1	883.534	10.1101	0.0232815	0.927626	0.0966152	0.212277	1.09105	0.0655023	0.949369	1.69645e+07	2.13055e+07	1.97535e+07	1.9129e+07	1.9222e+07	2.04808e+07	1.79273e+07	1.6383e+07	1.86981e+07	1.71025e+07	1.95317e+07	1.87555e+07	2.2574e+07	1.91755e+07	2.08449e+07	2.13571e+07	2.02961e+07	2.32475e+07	1.80904e+07	1.90153e+07	1.86775e+07	1.90115e+07
1336NEG	PC(18:1/22:2)+HCOO	PC(40:3)+HCOO	PC	(18:1/22:2)	(18:1)	(22:2)			C49 H91 O10 N1 P1	884.639	12.4621	0.0378553	0.885951	0.613299	0.0786719	0.899766	0.490465	0.078876	4.52038e+06	5.02301e+06	7.90451e+06	4.94804e+06	4.5595e+06	3.02516e+06	3.75396e+06	6.7537e+06	3.67976e+06	2.32366e+06	2.62922e+06	7.42105e+06	3.97583e+06	4.7229e+06	3.67369e+06	4.61795e+06	5.44854e+06	4.53661e+06	4.49784e+06	4.74198e+06	4.37873e+06	4.38253e+06
1337NEG	PI(18:0/20:4)-H	PI(38:4)-H	PI	(18:0/20:4)	(18:0)	(20:4)			C47 H82 O13 N0 P1	885.55	10.2535	0.00514055	1.28661	2.53391e-05	5.50723	0.918154	0.0203932	1.32775	1289097639	1338764819	1417846893	1464808734	1446690067	1439304779	1966919812	1672155676	1841119820	1831990620	1825530675	1665293102	1209164874	1295666559	1417292022	1238927689	1305214060	1243027232	1419515798	1420457581	1432730721	1432606291
1338NEG	PI(18:1/20:3)-H	PI(38:4)-H	PI	(18:1/20:3)	(18:1)	(20:3)			C47 H82 O13 N0 P1	885.55	9.76502	0.00762732	0.869271	0.0198442	0.936289	1.08568	0.661699	2.31834	1.11682e+08	1.27286e+08	146761799	1.39259e+08	1.41353e+08	1.37685e+08	1.3003e+08	1.10452e+08	1.17595e+08	1.12734e+08	1.22801e+08	1.05306e+08	108915415	2.68781e+08	1.32059e+08	1.11301e+08	1.26846e+08	1.25019e+08	1.1998e+08	1.20452e+08	1.22017e+08	1.21427e+08
1339NEG	PS(43:1)-H	PS(43:1)-H	PS	(43:1)	(43:1)				C49 H93 O10 N1 P1	886.654	13.218	0.0195014	0.718202	0.000152778	0.376342	0.924716	0.246424	0.0616735	8.71891e+06	6.15e+06	7.84598e+06	7.25206e+06	7.57715e+06	7.56384e+06	5.44148e+06	5.27886e+06	5.19012e+06	5.10542e+06	5.8717e+06	5.50903e+06	6.41761e+06	6.79681e+06	8.05824e+06	6.76037e+06	7.6291e+06	6.0499e+06	7.90603e+06	8.23764e+06	7.99307e+06	7.90843e+06
133POS	DG(36:1)+NH4	DG(36:1)+NH4	DG	(36:1)	(36:1)				C39 H78 O5 N1	640.587	13.3057	0.0261429	1.05396	0.59628	0.218633	0.748496	0.0428661	0.414345	2.48527e+07	2.60306e+07	3.96936e+07	2.82527e+07	3.16008e+07	3.0123e+07	3.42433e+07	2.9575e+07	3.00038e+07	2.394e+07	3.44422e+07	3.80922e+07	1.48547e+07	2.01353e+07	2.85545e+07	1.71407e+07	2.58748e+07	2.85834e+07	3.05101e+07	3.05002e+07	3.05181e+07	3.21258e+07
1340NEG	DGDG(29:4)+HCOO	DGDG(29:4)+HCOO	DGDG	(29:4)	(29:4)				C45 H75 O17	887.501	8.579	0.0242384	1.44702	4.40325e-05	0.473811	0.789817	0.0010154	0.439758	5.78883e+06	6.49192e+06	6.812e+06	7.40816e+06	7.50427e+06	6.41175e+06	1.08392e+07	9.70693e+06	1.03569e+07	8.33627e+06	9.41891e+06	9.82607e+06	4.90508e+06	4.93479e+06	5.8396e+06	5.54933e+06	5.58799e+06	5.10517e+06	7.95859e+06	8.17895e+06	8.37724e+06	8.37639e+06
1341NEG	PI(18:0/20:3)-H	PI(38:3)-H	PI	(18:0/20:3)	(18:0)	(20:3)			C47 H84 O13 N0 P1	887.566	10.649	0.0082509	1.07407	0.118545	1.52474	1.00916	0.820324	4.06883	5.29282e+08	5.43683e+08	6.23146e+08	6.30075e+08	5.93974e+08	5.65714e+08	6.89445e+08	5.80844e+08	6.4733e+08	633406102	6.29044e+08	564006690	5.48804e+08	6.09971e+08	6.4236e+08	5.48449e+08	5.98863e+08	569371942	5.34798e+08	534868909	5.36845e+08	5.44171e+08
1342NEG	PI(18:0/20:3)-H	PI(38:3)-H	PI	(18:0/20:3)	(18:0)	(20:3)			C47 H84 O13 N0 P1	887.566	10.9473	0.0222819	1.01703	0.739658	0.371983	0.882127	0.0135855	0.559278	1.65658e+08	1.70963e+08	1.8825e+08	1.90408e+08	2.04691e+08	1.79239e+08	205437300	1.86873e+08	2.06485e+08	1.80965e+08	1.75968e+08	1.62205e+08	158371322	1.63912e+08	1.80557e+08	1.48837e+08	1.58207e+08	1.59759e+08	1.57406e+08	1.65291e+08	1.58102e+08	1.60796e+08
1343NEG	PC(18:1/22:0)+HCOO	PC(40:1)+HCOO	PC	(18:1/22:0)	(18:1)	(22:0)			C49 H95 O10 N1 P1	888.67	14.3266	0.0425714	1.26991	0.00739941	0.161933	0.778178	0.0470079	0.165822	1.71122e+06	1.71637e+06	1.20102e+06	1.64314e+06	1.78298e+06	1.51543e+06	2.24874e+06	2.01278e+06	1.91521e+06	1.87904e+06	1.7453e+06	2.35213e+06	1.33227e+06	772695	1.58686e+06	1.35813e+06	933762	1.46358e+06	2.1141e+06	2.15767e+06	2.15678e+06	1.9688e+06
1344NEG	PI(20:1/18:1)-H	PI(38:2)-H	PI	(20:1/18:1)	(20:1)	(18:1)			C47 H86 O13 N0 P1	889.581	11.2099	0.0344701	0.726635	0.000178757	1.10472	1.10557	0.0817199	1.90928	6.44502e+07	6.41886e+07	7.47676e+07	6.36002e+07	5.69033e+07	6.28571e+07	4.93992e+07	4.42903e+07	4.37837e+07	5.44198e+07	4.12272e+07	4.7918e+07	6.24967e+07	6.78281e+07	8.1339e+07	7.13423e+07	6.9855e+07	7.47375e+07	5.23817e+07	5.58753e+07	5.60708e+07	5.31752e+07
1345NEG	PI(18:0/20:1)-H	PI(38:1)-H	PI	(18:0/20:1)	(18:0)	(20:1)			C47 H88 O13 N0 P1	891.597	11.9359	0.0184759	0.810733	0.00554359	0.352727	1.10579	0.0432086	0.828397	9.81769e+06	1.03561e+07	1.28201e+07	1.21497e+07	1.12539e+07	1.09989e+07	1.03419e+07	8.58345e+06	1.02588e+07	8.98898e+06	8.45186e+06	8.01544e+06	1.18465e+07	1.21037e+07	1.33806e+07	1.19177e+07	1.25266e+07	1.27514e+07	9.38728e+06	9.40522e+06	9.39511e+06	9.74599e+06
1346NEG	PC(20:0e/22:5)+HCOO	PC(42:5e)+HCOO	PC	(20:0e/22:5)	(20:0e)	(22:5)			C51 H93 O9 N1 P1	894.659	12.7279	0.0330751	0.942582	0.194704	0.149215	0.942136	0.126832	0.29351	1.50692e+07	1.33229e+07	1.49119e+07	1.41462e+07	1.49663e+07	1.4202e+07	1.48288e+07	1.16507e+07	1.43895e+07	1.23193e+07	1.43299e+07	1.41267e+07	1.23376e+07	1.37757e+07	1.53965e+07	1.31137e+07	1.37658e+07	1.3217e+07	1.5086e+07	1.57979e+07	1.62928e+07	1.60605e+07
1347NEG	PI(17:0/22:5)-H	PI(39:5)-H	PI	(17:0/22:5)	(17:0)	(22:5)			C48 H82 O13 N0 P1	897.55	9.76993	0.065852	1.02694	0.57656	0.0876496	1.05598	0.275323	0.528083	7.8977e+06	7.28635e+06	8.09553e+06	8.09993e+06	8.41623e+06	8.02906e+06	9.22e+06	8.82831e+06	7.9012e+06	8.32287e+06	8.00789e+06	6.83293e+06	7.96481e+06	9.02777e+06	8.04496e+06	7.40819e+06	8.223e+06	9.83351e+06	7.90072e+06	7.94868e+06	8.53262e+06	9.06698e+06
1348NEG	PI(19:1/20:3)-H	PI(39:4)-H	PI	(19:1/20:3)	(19:1)	(20:3)			C48 H84 O13 N0 P1	899.566	10.4269	0.0183626	1.05722	0.807127	0.0659986	0.983188	0.94226	0.252142	231715	5.5199e+06	5.81793e+06	6.70913e+06	2.97686e+06	6.57518e+06	5.00507e+06	4.75204e+06	4.48721e+06	5.12062e+06	5.71922e+06	4.33898e+06	4.10539e+06	4.91877e+06	4.9152e+06	4.20016e+06	4.82468e+06	4.39861e+06	4.48712e+06	4.63189e+06	4.63064e+06	4.48544e+06
1349NEG	PC(22:5/20:4)+HCOO	PC(42:9)+HCOO	PC	(22:5/20:4)	(22:5)	(20:4)			C51 H83 O10 N1 P1	900.576	9.50899	0.031339	1.01394	0.899394	0.0988348	0.712399	0.017593	0.325608	2.72651e+06	2.55013e+06	1.34412e+06	2.55544e+06	2.51844e+06	2.08508e+06	2.65008e+06	2.45838e+06	2.55394e+06	2.32266e+06	2.23283e+06	1.75387e+06	1.42413e+06	1.88276e+06	1.80783e+06	1.71783e+06	1.24335e+06	1.74077e+06	2.82398e+06	2.70332e+06	2.89142e+06	2.89103e+06
134POS	DG(18:0/18:1)+NH4	DG(36:1)+NH4	DG	(18:0/18:1)	(18:0)	(18:1)			C39 H78 O5 N1	640.587	14.4241	0.0188876	1.40577	8.62884e-05	0.272075	0.841236	0.000319041	0.216568	1.14294e+08	1.14327e+08	1.09771e+08	1.14121e+08	1.07285e+08	1.05088e+08	1.53515e+08	1.60196e+08	1.46375e+08	1.87612e+08	1.41746e+08	145230398	8.68625e+07	9.6304e+07	9.88511e+07	9.13716e+07	101808992	8.41271e+07	1.45715e+08	1.45726e+08	1.44931e+08	1.40065e+08
1350NEG	PI(19:0/20:3)-H	PI(39:3)-H	PI	(19:0/20:3)	(19:0)	(20:3)			C48 H86 O13 N0 P1	901.581	11.1538	0.0241573	0.888136	0.0423985	0.225684	0.965161	0.486935	0.354722	8.93423e+06	8.66323e+06	1.06355e+07	1.08804e+07	1.10621e+07	1.00117e+07	9.26618e+06	8.7748e+06	9.69427e+06	9.17013e+06	8.5269e+06	8.02206e+06	8.94878e+06	9.57413e+06	1.05272e+07	9.45967e+06	1.02757e+07	9.30479e+06	8.64185e+06	8.93688e+06	8.43677e+06	8.76076e+06
1351NEG	PI(20:4/20:4)-H	PI(40:8)-H	PI	(20:4/20:4)	(20:4)	(20:4)			C49 H78 O13 N0 P1	905.519	7.97705	0.0731141	1.106	0.29075	0.061618	0.695822	0.00784636	0.247344	882611	1.46466e+06	1.31908e+06	1.37636e+06	1.24825e+06	1.36787e+06	1.82944e+06	1.34648e+06	1.28437e+06	1.25513e+06	1.31395e+06	1.44127e+06	617707	831385	1.19546e+06	819393	1.03561e+06	829623	1.18841e+06	1.19368e+06	1.37395e+06	1.19697e+06
1352NEG	PC(20:1/22:5)+HCOO	PC(42:6)+HCOO	PC	(20:1/22:5)	(20:1)	(22:5)			C51 H89 O10 N1 P1	906.623	11.2255	0.0380539	1.01107	0.904369	0.0453672	0.907832	0.164046	0.0202535	8.07531e+06	6.75695e+06	8.17765e+06	6.92774e+06	9.84453e+06	7.94134e+06	7.42116e+06	1.06494e+07	7.0547e+06	7.06974e+06	8.24119e+06	7.81572e+06	7.61342e+06	7.09007e+06	7.82802e+06	7.24492e+06	6.97918e+06	6.56933e+06	8.52379e+06	9.22083e+06	8.65958e+06	8.52301e+06
1353NEG	PI(18:1/22:6)-H	PI(40:7)-H	PI	(18:1/22:6)	(18:1)	(22:6)			C49 H80 O13 N0 P1	907.534	9.04304	0.0787379	0.841394	0.0497438	0.197535	0.943288	0.338036	0.146785	5.4166e+06	4.71824e+06	5.33181e+06	6.25436e+06	5.74763e+06	4.87415e+06	5.37253e+06	3.80849e+06	4.28424e+06	3.98611e+06	5.57938e+06	4.18229e+06	4.33429e+06	5.43909e+06	5.06951e+06	5.48253e+06	5.49488e+06	4.68827e+06	4.40352e+06	5.18401e+06	5.2008e+06	5.18418e+06
1354NEG	PI(20:3/20:4)-H	PI(40:7)-H	PI	(20:3/20:4)	(20:3)	(20:4)			C49 H80 O13 N0 P1	907.534	8.73108	0.0223094	1.12716	0.441614	0.105828	0.929477	0.665174	0.179112	1.2057e+06	3.46528e+06	4.4226e+06	4.36434e+06	4.07849e+06	3.91119e+06	4.64977e+06	3.44853e+06	4.20259e+06	4.70164e+06	4.18801e+06	2.98435e+06	3.61205e+06	3.16344e+06	3.9021e+06	3.78173e+06	2.06108e+06	3.41465e+06	3.3848e+06	3.48233e+06	3.48478e+06	3.32973e+06
1355NEG	PI(18:1/22:5)-H	PI(40:6)-H	PI	(18:1/22:5)	(18:1)	(22:5)			C49 H82 O13 N0 P1	909.55	9.3686	0.0172047	0.848064	0.139289	0.396454	0.853455	0.15582	0.311542	2.30017e+07	2.53169e+07	2.76681e+07	2.72245e+07	4.07463e+07	2.48173e+07	2.32714e+07	2.44156e+07	2.55433e+07	2.2035e+07	2.36549e+07	2.42116e+07	2.35084e+07	2.24378e+07	2.43118e+07	2.45943e+07	2.64857e+07	2.27038e+07	2.34376e+07	2.37457e+07	2.43056e+07	2.34417e+07
1356NEG	PI(18:0/22:6)-H	PI(40:6)-H	PI	(18:0/22:6)	(18:0)	(22:6)			C49 H82 O13 N0 P1	909.55	9.98521	0.0143557	0.985308	0.765392	0.075346	0.939796	0.220263	0.371713	1.84202e+07	1.94908e+07	2.31939e+07	2.25434e+07	2.26468e+07	1.99708e+07	2.29249e+07	1.959e+07	2.1758e+07	1.89362e+07	2.09036e+07	2.02982e+07	1.78967e+07	1.97533e+07	2.17468e+07	1.90964e+07	2.04053e+07	1.97657e+07	1.92618e+07	1.92663e+07	1.98535e+07	1.95226e+07
1357NEG	PI(18:0/22:6)-H	PI(40:6)-H	PI	(18:0/22:6)	(18:0)	(22:6)			C49 H82 O13 N0 P1	909.55	10.238	0.0500725	0.761546	0.273213	0.114999	0.982837	0.916955	0.109344	1.85481e+06	1.39583e+06	1.98096e+06	1.2627e+06	2.40172e+06	2.18401e+06	2.30468e+06	2.54518e+06	933359	531909	1.14124e+06	981572	2.55649e+06	2.07174e+06	1.53319e+06	1.1364e+06	1.29868e+06	2.29337e+06	1.44158e+06	1.31767e+06	1.32954e+06	1.44497e+06
1358NEG	PI(18:0/22:5)-H	PI(40:5)-H	PI	(18:0/22:5)	(18:0)	(22:5)			C49 H84 O13 N0 P1	911.566	10.6332	0.00462096	0.960644	0.582624	0.0691885	1.02968	0.720731	0.521274	1.29421e+07	9.98563e+06	1.3228e+07	1.34292e+07	1.56958e+07	1.26905e+07	1.26119e+07	1.33526e+07	1.22732e+07	1.02759e+07	1.38806e+07	1.25084e+07	1.06572e+07	1.35189e+07	1.62228e+07	1.29977e+07	1.40121e+07	1.28768e+07	1.1562e+07	1.15957e+07	1.16757e+07	1.15621e+07
1359NEG	PI(18:0/22:4)-H	PI(40:4)-H	PI	(18:0/22:4)	(18:0)	(22:4)			C49 H86 O13 N0 P1	913.581	10.9207	0.0186577	1.043	0.569707	0.221481	1.03037	0.720107	1.07139	3.25095e+07	3.33705e+07	4.91908e+07	3.92468e+07	3.72112e+07	3.53456e+07	4.37242e+07	3.83061e+07	4.16021e+07	3.80329e+07	3.96897e+07	3.52747e+07	3.33303e+07	3.73084e+07	3.92121e+07	4.16008e+07	4.63656e+07	3.59477e+07	3.33301e+07	3.47224e+07	34641563	34188938
135POS	DG(18:0/18:0)+NH4	DG(36:0)+NH4	DG	(18:0/18:0)	(18:0)	(18:0)			C39 H80 O5 N1	642.603	15.5428	0.017539	1.98594	2.42777e-05	0.113596	0.910603	0.0435667	0.0777926	2.18852e+06	1.97405e+06	2.20231e+06	2.15015e+06	1.97862e+06	1.9034e+06	5.33803e+06	4.17366e+06	3.69526e+06	3.90591e+06	3.41004e+06	4.0969e+06	1.78279e+06	2.03351e+06	1.99887e+06	1.7987e+06	1.99775e+06	1.67717e+06	3.38149e+06	3.38181e+06	3.25738e+06	3.34245e+06
1360NEG	PI(18:0/22:3)-H	PI(40:3)-H	PI	(18:0/22:3)	(18:0)	(22:3)			C49 H88 O13 N0 P1	915.597	11.4898	0.0556783	0.751056	0.00932834	0.288521	1.02822	0.711757	0.371795	4.64792e+06	5.62477e+06	6.40112e+06	6.75084e+06	5.73058e+06	4.91732e+06	4.93586e+06	3.72184e+06	5.27185e+06	4.13487e+06	4.09377e+06	3.43223e+06	5.16982e+06	6.64228e+06	6.57592e+06	5.41654e+06	5.83489e+06	5.39471e+06	4.49014e+06	4944139	4.4168e+06	4.41459e+06
1361NEG	SQDG(42:11)+HCOO	SQDG(42:11)+HCOO	SQDG	(42:11)	(42:11)				C52 H77 O14 S1	957.504	8.92	0.0672709	1.72045	2.56235e-05	0.390455	0.731035	0.00388123	0.345662	2.08068e+06	3.03921e+06	2.9715e+06	3.33262e+06	3.18563e+06	2.78683e+06	5.67702e+06	5.03507e+06	4.99465e+06	4.02706e+06	4.94662e+06	5.24936e+06	1.998e+06	1.70293e+06	2.3876e+06	2.38387e+06	2.1418e+06	2.10326e+06	3.602e+06	4.06919e+06	3.49134e+06	3.74376e+06
1362NEG	PIP(40:8p)-H	PIP(40:8p)-H	PIP	(40:8p)	(40:8p)				C49 H79 O15 N0 P2	969.49	9.27588	0.039365	0.575541	0.0212013	0.242229	0.917264	0.585467	0.0505864	1.76892e+06	4.02803e+06	2.98048e+06	2.50141e+06	2.2819e+06	2.89305e+06	1.35025e+06	1.43038e+06	1.30701e+06	1.05529e+06	2.99975e+06	1.32714e+06	2.16492e+06	2.33234e+06	2.67447e+06	2.34012e+06	3.67033e+06	1.91029e+06	1.68317e+06	1.72838e+06	1.78786e+06	1.84202e+06
1363NEG	PIP2(37:1p)-H	PIP2(37:1p)-H	PIP2	(37:1p)	(37:1p)				C46 H88 O18 N0 P3	1021.52	10.2417	0.0177418	1.21584	0.0390927	0.228596	1.32859	0.00139271	0.794286	4.02022e+06	5.16666e+06	4.98115e+06	5.56234e+06	4.32804e+06	6.26109e+06	7.02739e+06	5.74161e+06	6.32631e+06	4.92305e+06	6.86334e+06	5.98205e+06	6.52648e+06	6.04321e+06	6.93531e+06	6.94915e+06	6.50977e+06	7.31819e+06	4.74988e+06	4.74988e+06	4.75033e+06	4.92009e+06
1364NEG	PIP2(42:9)-H	PIP2(42:9)-H	PIP2	(42:9)	(42:9)				C51 H82 O19 N0 P3	1091.47	8.58056	0.0644768	1.19947	0.0376948	0.127365	0.822994	0.0200634	0.172623	1.44695e+06	1.66858e+06	1.63842e+06	1.66814e+06	1.6e+06	1.74036e+06	2.3535e+06	1.74365e+06	1.91147e+06	1.48855e+06	1.97758e+06	2.235e+06	1.08219e+06	1.15465e+06	1.66048e+06	1.21648e+06	1.58057e+06	1.34008e+06	1.64307e+06	1.87549e+06	1.64849e+06	1.67993e+06
1365NEG	PIP(54:5)-H	PIP(54:5)-H	PIP	(54:5)	(54:5)				C63 H113 O16 N0 P2	1187.75	12.6507	0.0876082	1.21436	0.196642	0.285533	0.760359	0.0334158	0.43919	6.64144e+06	1.05309e+07	6.37538e+06	1.07034e+07	1.04927e+07	9.82045e+06	1.40313e+07	7.25108e+06	1.24348e+07	1.13997e+07	1.31412e+07	8.00222e+06	6.91446e+06	7.67129e+06	6.95489e+06	5.64982e+06	6.58808e+06	7.70985e+06	9.96504e+06	9.95542e+06	8.28367e+06	9.9433e+06
1366NEG	PIP(54:4)-H	PIP(54:4)-H	PIP	(54:4)	(54:4)				C63 H115 O16 N0 P2	1189.77	13.1881	0.153911	1.20447	0.173141	0.329053	0.615037	0.0334592	0.759156	8.33412e+06	1.04337e+07	4.48783e+06	1.20726e+07	1.30309e+07	1.07886e+07	9.45916e+06	1.31679e+07	1.28885e+07	1.12723e+07	1.2519e+07	1.1935e+07	7.36669e+06	8.10612e+06	4.25537e+06	8.59403e+06	3.94225e+06	4.11358e+06	1.0511e+07	1.04897e+07	7.49607e+06	1.04875e+07
1367NEG	PIP(54:3)-H	PIP(54:3)-H	PIP	(54:3)	(54:3)				C63 H117 O16 N0 P2	1191.78	13.9076	0.0916827	1.24137	0.0729264	0.234751	0.775773	0.05178	0.296023	3.81338e+06	4.75882e+06	2.7709e+06	5.22894e+06	4.77549e+06	4.62828e+06	6.10012e+06	5.98571e+06	6.23836e+06	5.41751e+06	4.16905e+06	4.33497e+06	3.19723e+06	3.64548e+06	3.06238e+06	3.4747e+06	4.28391e+06	2.48765e+06	4.31973e+06	4.32431e+06	3.56168e+06	4.31245e+06
1368NEG	CL(18:2/16:1/16:1/18:2)-H	CL(68:6)-H	CL	(18:2/16:1/16:1/18:2)	(18:2)	(16:1)	(16:1)		C77 H137 O17 P2	1395.93	16.6401	0.106206	0.938848	0.631096	0.11199	0.927431	0.586081	0.0857335	2.87665e+06	2.75465e+06	2.73693e+06	3.05094e+06	2.97e+06	1.55099e+06	2.35753e+06	3.04619e+06	2.88356e+06	2.48343e+06	2.76709e+06	1.42759e+06	2.19335e+06	2.25303e+06	3.40544e+06	1.54447e+06	2.80989e+06	2.57722e+06	2.76199e+06	2.19939e+06	2.75114e+06	2.75184e+06
1369NEG	CL(16:1/16:1/18:1/18:2)-H	CL(68:5)-H	CL	(16:1/16:1/18:1/18:2)	(16:1)	(16:1)	(18:1)		C77 H139 O17 P2	1397.95	17.5043	0.0550878	1.0381	0.586548	0.080832	0.904797	0.190859	0.093239	6.93588e+06	6.657e+06	8.79597e+06	6.92263e+06	7.79177e+06	6.90258e+06	7.68639e+06	6.62924e+06	9.22299e+06	7.88032e+06	7.14752e+06	7.11603e+06	6.29694e+06	7.998e+06	5.5368e+06	6.25071e+06	7.44873e+06	6.28516e+06	6.1402e+06	6.87603e+06	6.8771e+06	6.87974e+06
136POS	Cer(d42:4)+H	Cer(d42:4)+H	Cer	(d42:4)	(d42:4)				C42 H78 O3 N1	644.598	14.6795	0.0196546	1.37469	5.37794e-07	0.278606	0.972641	0.333428	1.03825	1.52942e+08	1.49498e+08	151381382	149559377	138774970	1.41547e+08	1.9564e+08	2.13962e+08	1.94229e+08	2.14276e+08	1.90027e+08	2.06679e+08	1.32823e+08	1.4757e+08	1.48445e+08	1.48263e+08	1.48944e+08	133479312	1.87197e+08	1.87208e+08	1.85787e+08	1.79584e+08
1370NEG	CL(18:2/18:1/16:1/16:0)-H	CL(68:4)-H	CL	(18:2/18:1/16:1/16:0)	(18:2)	(18:1)	(16:1)		C77 H141 O17 P2	1399.96	18.4147	0.0235579	0.750787	0.0244074	0.305557	0.887187	0.0864253	0.06943	7.69325e+06	7.15699e+06	7.43743e+06	6.55595e+06	7.88517e+06	6.70771e+06	8.02264e+06	4.02666e+06	4.17773e+06	6.53959e+06	5.42477e+06	4.42017e+06	6.79776e+06	5.4591e+06	7.64882e+06	5.52403e+06	7.14566e+06	5.96094e+06	7.15991e+06	7.23098e+06	7.16204e+06	7.52034e+06
1371NEG	CL(18:1/16:0/18:1/16:1)-H	CL(68:3)-H	CL	(18:1/16:0/18:1/16:1)	(18:1)	(16:0)	(18:1)		C77 H143 O17 P2	1401.98	19.3726	0.0679472	1.20231	0.0498905	0.232214	1.03597	0.738571	0.383153	5.27674e+06	6.53226e+06	6.12742e+06	6.7776e+06	3.73408e+06	6.32352e+06	5.86528e+06	7.46337e+06	7.39932e+06	7.34856e+06	6.67962e+06	7.05017e+06	5.73966e+06	4.37445e+06	7.08569e+06	5.79023e+06	6.82179e+06	6.21043e+06	6.66698e+06	5.76098e+06	6.41828e+06	6.69254e+06
1372NEG	CL(18:1/16:0/16:0/18:1)-H	CL(68:2)-H	CL	(18:1/16:0/16:0/18:1)	(18:1)	(16:0)	(16:0)		C77 H145 O17 P2	1404	20.298	0.0281257	1.37129	0.0437215	0.322405	0.957946	0.512259	0.176242	4.80001e+06	4.56556e+06	5.02231e+06	5.72203e+06	4.24489e+06	4.64133e+06	8.8398e+06	7.12866e+06	4.2465e+06	8.24582e+06	4.77807e+06	6.52326e+06	3.85692e+06	4.90948e+06	5.29752e+06	4.27966e+06	4.98432e+06	4.44884e+06	6.1397e+06	6.50011e+06	6.5005e+06	6.50023e+06
1373NEG	CL(17:1/16:1/18:2/18:1)-H	CL(69:5)-H	CL	(17:1/16:1/18:2/18:1)	(17:1)	(16:1)	(18:2)		C78 H141 O17 P2	1411.96	17.9643	0.0212201	0.886568	0.479877	0.0805107	0.795896	0.0626082	0.186702	2.36e+06	2.26588e+06	1.78967e+06	1.85778e+06	2.73942e+06	2.31307e+06	2.97894e+06	1.46211e+06	2.82377e+06	1.90962e+06	1.50028e+06	1.13951e+06	1.6677e+06	1.44898e+06	2.26511e+06	1.59518e+06	2.25889e+06	1.37011e+06	2.56907e+06	2.68855e+06	2.65465e+06	2.6878e+06
1374NEG	CL(18:2/15:0/18:1/18:1)-H	CL(69:4)-H	CL	(18:2/15:0/18:1/18:1)	(18:2)	(15:0)	(18:1)		C78 H143 O17 P2	1413.98	18.8956	0.123429	1.14731	0.508524	0.0832921	0.926083	0.716675	0.119576	3.46585e+06	1.7212e+06	2.0007e+06	2.62261e+06	1.6273e+06	3.69673e+06	1.99829e+06	2.40155e+06	4.12522e+06	2.327e+06	2.34155e+06	4.17015e+06	1.71486e+06	3.43541e+06	2.28772e+06	3.10643e+06	2.27211e+06	1.19917e+06	3.79389e+06	3.78857e+06	3.792e+06	2.90994e+06
1375NEG	CL(17:0/16:1/18:1/18:1)-H	CL(69:3)-H	CL	(17:0/16:1/18:1/18:1)	(17:0)	(16:1)	(18:1)		C78 H145 O17 P2	1416	19.8021	0.191327	1.43807	0.0211898	0.238561	0.683183	0.0354909	0.342824	1.76193e+06	2.39499e+06	2.28473e+06	3.4718e+06	2.13e+06	2.93913e+06	4.10262e+06	3.99277e+06	2.29431e+06	2.99477e+06	4.06638e+06	4.09518e+06	1.53492e+06	1.05592e+06	1.50125e+06	2.33979e+06	2.31003e+06	1.49393e+06	2.58799e+06	2.42044e+06	1.66057e+06	2.58732e+06
1376NEG	CL(17:0/18:1/18:1/16:0)-H	CL(69:2)-H	CL	(17:0/18:1/18:1/16:0)	(17:0)	(18:1)	(18:1)		C78 H147 O17 P2	1418.01	20.7601	0.0597247	1.53401	0.0806004	0.203749	1.11019	0.679922	0.166722	944877	1.98548e+06	2.38254e+06	2.23616e+06	802201	1.21852e+06	2.61323e+06	1.76103e+06	3.46777e+06	1.51397e+06	1.99826e+06	3.32588e+06	903160	2.50395e+06	2.75095e+06	1.47771e+06	1.85899e+06	1.12947e+06	1.93956e+06	2.20309e+06	2.20369e+06	2.07783e+06
1377NEG	CL(18:4/16:1/18:1/18:2)-H	CL(70:8)-H	CL	(18:4/16:1/18:1/18:2)	(18:4)	(16:1)	(18:1)		C79 H137 O17 P2	1419.93	17.5156	0.179512	0.89568	0.325715	0.0919675	0.83905	0.192674	0.085097	1.36718e+06	2.08123e+06	2.40932e+06	2.01977e+06	2.53816e+06	2.3886e+06	2.27278e+06	2.25869e+06	1.48701e+06	1.94504e+06	1.7774e+06	1.72762e+06	2.3082e+06	2.29207e+06	1.27462e+06	1.53242e+06	1.55924e+06	1.77687e+06	1.98825e+06	1.86733e+06	1.9825e+06	1.31384e+06
1378NEG	CL(18:2/18:2/18:2/16:1)-H	CL(70:7)-H	CL	(18:2/18:2/18:2/16:1)	(18:2)	(18:2)	(18:2)		C79 H139 O17 P2	1421.95	16.7604	0.0354892	0.996616	0.922196	0.0183205	0.843333	0.0164913	0.280842	6.76073e+06	7.58751e+06	7.73285e+06	7.31709e+06	7.17193e+06	7.0378e+06	7.73841e+06	7.3717e+06	7.34822e+06	7.43781e+06	7.24753e+06	6.31667e+06	5.31572e+06	6.98074e+06	6.92711e+06	5.69959e+06	6.86748e+06	4.98536e+06	6.71549e+06	7.21747e+06	7.22058e+06	7.21876e+06
1379NEG	CL(18:3/16:1/18:1/18:2)-H	CL(70:7)-H	CL	(18:3/16:1/18:1/18:2)	(18:3)	(16:1)	(18:1)		C79 H139 O17 P2	1421.95	18.4137	0.047295	0.940372	0.472116	0.0491075	0.935981	0.430461	0.0554794	2.48718e+06	2.78588e+06	2.35535e+06	2.07156e+06	2.0965e+06	2.68872e+06	2.07308e+06	2.61075e+06	2.29455e+06	2.37031e+06	1.65086e+06	2.62192e+06	1.64785e+06	2.48993e+06	2.46534e+06	2.01159e+06	2.46895e+06	2.47419e+06	1.94023e+06	2.10461e+06	2.09395e+06	1.92864e+06
137POS	Cer(d18:1/24:2)+H	Cer(d42:3)+H	Cer	(d18:1/24:2)	(d18:1)	(24:2)			C42 H80 O3 N1	646.613	13.6893	0.0339241	1.25725	1.38439e-05	0.0518608	0.906829	0.081736	0.19757	1.72445e+07	1.54338e+07	1.53496e+07	1.60291e+07	1.70935e+07	1.74192e+07	2.23604e+07	2.0902e+07	2.02624e+07	1.98969e+07	2.06145e+07	1.989e+07	1.26089e+07	1.48332e+07	1.61473e+07	1.32518e+07	1.7005e+07	1.55397e+07	1.72729e+07	1.7391e+07	1.73956e+07	1.62009e+07
1380NEG	CL(18:2/16:1/18:2/18:1)-H	CL(70:6)-H	CL	(18:2/16:1/18:2/18:1)	(18:2)	(16:1)	(18:2)		C79 H141 O17 P2	1423.96	17.602	0.0208403	1.0696	0.276267	0.22721	0.865113	0.0446949	0.241468	1.47501e+07	1.60255e+07	1.89682e+07	1.97726e+07	1.82041e+07	1.5782e+07	2.09024e+07	1.94153e+07	1.89927e+07	1.70134e+07	1.72338e+07	1.71486e+07	1.46401e+07	1.66022e+07	1.65301e+07	1.28044e+07	1.40512e+07	1.49134e+07	1.86925e+07	1.85619e+07	1.85675e+07	1.93816e+07
1381NEG	CL(18:2/18:1/16:1/18:1)-H	CL(70:5)-H	CL	(18:2/18:1/16:1/18:1)	(18:2)	(18:1)	(16:1)		C79 H143 O17 P2	1425.98	18.5093	0.0217946	1.11196	0.0438922	0.388127	0.938084	0.254005	0.293388	1.93723e+07	2.32042e+07	2.55119e+07	2.65048e+07	2.46849e+07	22539313	2.85752e+07	2.54667e+07	2.56199e+07	2.64591e+07	2.5437e+07	2.61369e+07	2.05286e+07	2.31125e+07	2.42746e+07	2.07469e+07	2.30265e+07	2.13475e+07	2.57058e+07	2.48544e+07	2.61094e+07	2.59515e+07
1382NEG	CL(18:1/16:0/18:1/18:2)-H	CL(70:4)-H	CL	(18:1/16:0/18:1/18:2)	(18:1)	(16:0)	(18:1)		C79 H145 O17 P2	1428	19.4462	0.00960345	1.16433	0.00764123	0.434226	0.953892	0.345831	0.390767	1.80683e+07	1.68361e+07	1.93961e+07	2.00412e+07	1.84969e+07	1.52677e+07	2.01219e+07	2.23195e+07	1.90216e+07	2.24605e+07	2.09862e+07	2.09618e+07	1.55407e+07	1.67244e+07	1.85304e+07	1.66894e+07	1.813e+07	1.75068e+07	2.13178e+07	2.15698e+07	2.17424e+07	2.13226e+07
1383NEG	CL(18:1/16:0/18:1/18:1)-H	CL(70:3)-H	CL	(18:1/16:0/18:1/18:1)	(18:1)	(16:0)	(18:1)		C79 H147 O17 P2	1430.01	20.3502	0.0694952	1.13668	0.286804	0.280363	1.03332	0.703463	0.44493	9.48453e+06	9.5072e+06	1.03659e+07	1.06924e+07	1.06592e+07	1.01247e+07	1.45116e+07	1.2458e+07	7.39235e+06	1.39695e+07	8.32105e+06	1.24962e+07	1.1101e+07	1.06446e+07	1.15826e+07	1.06722e+07	1.23446e+07	6.51597e+06	1.0183e+07	1.06865e+07	9.17148e+06	1.06557e+07
1384NEG	CL(18:1/16:0/18:0/18:1)-H	CL(70:2)-H	CL	(18:1/16:0/18:0/18:1)	(18:1)	(16:0)	(18:0)		C79 H149 O17 P2	1432.03	21.2813	0.00293796	2.04731	1.83047e-06	0.490494	0.941942	0.564093	0.199801	2.508e+06	2.49354e+06	3.56556e+06	3.22108e+06	3.52266e+06	3.05775e+06	7.18861e+06	6.67667e+06	6.22096e+06	5.50198e+06	5.6079e+06	6.41003e+06	3.2782e+06	1.99091e+06	3.4424e+06	2.44558e+06	2.98819e+06	3.15688e+06	4.59575e+06	4.566e+06	4.59132e+06	4.59058e+06
1385NEG	CL(17:1/18:2/18:2/18:2)-H	CL(71:7)-H	CL	(17:1/18:2/18:2/18:2)	(17:1)	(18:2)	(18:2)		C80 H141 O17 P2	1435.96	17.2883	0.0243887	1.11734	0.247037	0.0687374	0.893516	0.301797	0.0514867	1.05218e+06	1.20384e+06	969255	1.12589e+06	1.44462e+06	1.33857e+06	1.42617e+06	1.42077e+06	927320	1.30489e+06	1.34572e+06	1.54664e+06	1.02992e+06	1.1537e+06	1.42331e+06	1.05649e+06	751705	959538	1.35813e+06	1.42984e+06	1.35855e+06	1.38412e+06
1386NEG	CL(17:1/18:2/18:2/18:1)-H	CL(71:6)-H	CL	(17:1/18:2/18:2/18:1)	(17:1)	(18:2)	(18:2)		C80 H143 O17 P2	1437.98	18.113	0.0192802	1.00273	0.969625	0.0352951	0.885491	0.150454	0.17805	3.50733e+06	3.44765e+06	4.73998e+06	4.85067e+06	3.9816e+06	3.88255e+06	4.00577e+06	4.48992e+06	4.16643e+06	4.19361e+06	3.43129e+06	4.18945e+06	3.65645e+06	3.02008e+06	4.09883e+06	3.20463e+06	3.67532e+06	3.95932e+06	4.38318e+06	4.54787e+06	4.44209e+06	4.35459e+06
1387NEG	CL(17:1/18:1/18:2/18:1)-H	CL(71:5)-H	CL	(17:1/18:1/18:2/18:1)	(17:1)	(18:1)	(18:2)		C80 H145 O17 P2	1440	18.9743	0.0788278	1.05989	0.417612	0.114237	0.928788	0.375181	0.0979759	3.99069e+06	5991660	5.7305e+06	6.69795e+06	6.59907e+06	5.78656e+06	6.12675e+06	6.15577e+06	6.06277e+06	5.73744e+06	6.39655e+06	6.401e+06	5.46541e+06	5.16594e+06	5.89434e+06	4.98274e+06	5.99779e+06	4.8123e+06	5.84506e+06	5.96375e+06	5.03319e+06	5.96623e+06
1388NEG	CL(17:0/18:1/18:2/18:1)-H	CL(71:4)-H	CL	(17:0/18:1/18:2/18:1)	(17:0)	(18:1)	(18:2)		C80 H147 O17 P2	1442.01	19.8338	0.0711224	1.15898	0.374682	0.154373	0.977638	0.865079	0.303919	6.28418e+06	6.33128e+06	4.02628e+06	3.47949e+06	7.30095e+06	6.70099e+06	3.73052e+06	4.9995e+06	8.36961e+06	7.72327e+06	7.45538e+06	7.26966e+06	5.97998e+06	7.08566e+06	4.68556e+06	5.36545e+06	4.77688e+06	5.46658e+06	5.87696e+06	6.1441e+06	5.59884e+06	5.19505e+06
1389NEG	CL(20:5/16:1/18:2/18:2)-H	CL(72:10)-H	CL	(20:5/16:1/18:2/18:2)	(20:5)	(16:1)	(18:2)		C81 H137 O17 P2	1443.93	16.7641	0.0204218	0.950385	0.284668	0.0530645	0.898266	0.0127279	0.1003	2.76491e+06	2.71639e+06	2.66545e+06	2.6911e+06	2.73467e+06	2.95712e+06	2.78897e+06	2.68284e+06	2.44479e+06	2.38091e+06	2.35352e+06	3.0585e+06	2.4595e+06	2.68045e+06	2.57268e+06	2.44605e+06	2.58477e+06	2.10455e+06	2.60799e+06	2.62418e+06	2.70986e+06	2.70929e+06
138POS	SM(d30:1)+H	SM(d30:1)+H	SM	(d30:1)	(d30:1)				C35 H72 O6 N2 P1	647.512	7.56738	0.00879483	1.12292	0.0340218	0.0380778	0.808517	0.00165162	0.0383951	883426	832766	1.02243e+06	880441	890386	925712	1.0594e+06	1.16794e+06	938662	980647	923477	1.03309e+06	731741	751758	850318	637664	760416	662521	1.00555e+06	1.01455e+06	1.01164e+06	994542
1390NEG	CL(17:0/18:1/18:1/18:1)-H	CL(71:3)-H	CL	(17:0/18:1/18:1/18:1)	(17:0)	(18:1)	(18:1)		C80 H149 O17 P2	1444.03	20.7731	0.139557	1.33777	0.230668	0.151301	1.18294	0.441144	0.299195	1.61425e+06	1.63897e+06	2.02995e+06	3.50888e+06	1.61003e+06	1.56206e+06	2.78625e+06	1.75266e+06	2.29096e+06	3.87769e+06	1.42511e+06	3.87264e+06	1.49396e+06	1.76769e+06	3.54934e+06	1.92648e+06	2.28364e+06	3.13176e+06	2.46229e+06	2.46654e+06	2.61164e+06	3.25379e+06
1391NEG	CL(20:5/16:1/18:1/18:2)-H	CL(72:9)-H	CL	(20:5/16:1/18:1/18:2)	(20:5)	(16:1)	(18:1)		C81 H139 O17 P2	1445.95	17.6038	0.0111064	0.955733	0.252232	0.0776596	0.903608	0.0500321	0.0096536	5.60415e+06	6.09319e+06	6.44425e+06	7.09348e+06	6.71117e+06	6.28398e+06	6.16677e+06	5.92922e+06	5.92007e+06	6.38294e+06	5.79261e+06	6.34629e+06	5.60535e+06	5.86629e+06	6.47419e+06	5.11858e+06	5.79927e+06	5.68145e+06	6.76955e+06	6.7679e+06	6.86415e+06	6.92271e+06
1392NEG	CL(18:3/18:2/18:2/18:2)-H	CL(72:9)-H	CL	(18:3/18:2/18:2/18:2)	(18:3)	(18:2)	(18:2)		C81 H139 O17 P2	1445.95	16.1563	0.0150153	0.909133	0.0350545	0.103483	0.860394	0.0207869	0.136031	2.80819e+06	2.61177e+06	2.56026e+06	2.75612e+06	2.52022e+06	2.71313e+06	2.62421e+06	2.38571e+06	2.57613e+06	2.35109e+06	2.54004e+06	2.04139e+06	1.89635e+06	2.06297e+06	2.61748e+06	2.24742e+06	2.69609e+06	2.21993e+06	2.34411e+06	2.34295e+06	2.40471e+06	2.40582e+06
1393NEG	CL(18:2/18:2/18:2/18:2)-H	CL(72:8)-H	CL	(18:2/18:2/18:2/18:2)	(18:2)	(18:2)	(18:2)		C81 H141 O17 P2	1447.96	16.9398	0.0170269	0.988994	0.804804	0.0122323	0.793332	0.000453553	0.667165	1.40912e+07	1.34544e+07	1.49541e+07	1.4989e+07	1.63029e+07	1.40925e+07	1.61153e+07	1.40791e+07	1.51899e+07	1.4636e+07	1.25482e+07	1.43485e+07	1.03438e+07	1.24754e+07	1.27683e+07	1.08592e+07	1.24292e+07	1.08453e+07	1.46739e+07	1.45392e+07	1.41627e+07	1.46979e+07
1394NEG	CL(18:2/18:1/20:4/16:1)-H	CL(72:8)-H	CL	(18:2/18:1/20:4/16:1)	(18:2)	(18:1)	(20:4)		C81 H141 O17 P2	1447.96	18.4991	0.0209247	1.02726	0.795069	0.0756372	0.977278	0.814919	0.439422	5.68165e+06	7.24881e+06	1.0153e+07	1.0537e+07	9.85805e+06	9.10505e+06	9.39182e+06	7.06942e+06	9.51426e+06	1.00989e+07	9.4869e+06	8.45588e+06	7.51453e+06	7.86291e+06	9.00577e+06	8.82243e+06	9.0909e+06	9.09219e+06	8.99176e+06	9.38199e+06	9.37823e+06	9.38051e+06
1395NEG	CL(18:2/18:2/18:2/18:1)-H	CL(72:7)-H	CL	(18:2/18:2/18:2/18:1)	(18:2)	(18:2)	(18:2)		C81 H143 O17 P2	1449.98	17.7594	0.0124686	1.01893	0.678976	0.168613	0.839001	0.00377524	0.645563	3.40067e+07	3.52071e+07	4.27679e+07	4.24527e+07	4.24615e+07	3.74333e+07	4.13432e+07	4.02036e+07	3.83035e+07	4.05303e+07	3.77181e+07	4.06663e+07	3.15576e+07	3.39963e+07	3.3432e+07	3.18893e+07	33196213	3.2531e+07	4.07051e+07	4.17277e+07	4.07061e+07	4.07076e+07
1396NEG	CL(18:2/16:0/20:4/18:1)-H	CL(72:7)-H	CL	(18:2/16:0/20:4/18:1)	(18:2)	(16:0)	(20:4)		C81 H143 O17 P2	1449.98	19.4454	0.0232129	1.186	0.0323815	0.268753	1.04433	0.591514	0.463759	5.32765e+06	6.27722e+06	8.11325e+06	7.87722e+06	8.35282e+06	7.69816e+06	8.65605e+06	8.09577e+06	9.25767e+06	7.80332e+06	9.213e+06	8.73879e+06	6.23989e+06	8.14166e+06	8.28106e+06	7.17157e+06	7.96248e+06	7.78435e+06	7.77262e+06	8.16709e+06	7.9982e+06	8.16472e+06
1397NEG	CL(18:2/18:1/18:1/18:2)-H	CL(72:6)-H	CL	(18:2/18:1/18:1/18:2)	(18:2)	(18:1)	(18:1)		C81 H145 O17 P2	1452	18.6243	0.00543645	1.05747	0.227101	0.384169	0.880356	0.0460286	0.335934	4.93308e+07	4.8696e+07	5.63792e+07	6.17357e+07	5.56789e+07	4.87678e+07	5.92861e+07	5.69573e+07	5.43781e+07	5.56343e+07	5.37473e+07	5.90094e+07	4.54121e+07	4.83127e+07	5.4412e+07	4.32518e+07	4.8123e+07	4.27202e+07	5.82544e+07	5.88042e+07	5.88094e+07	5.8257e+07
1398NEG	CL(18:2/18:1/18:1/18:1)-H	CL(72:5)-H	CL	(18:2/18:1/18:1/18:1)	(18:2)	(18:1)	(18:1)		C81 H147 O17 P2	1454.01	19.4947	0.0253378	1.03692	0.369393	0.210501	0.919298	0.160607	0.364261	2.98682e+07	3.56395e+07	3.74241e+07	3.56762e+07	3.67133e+07	3.27188e+07	3.79363e+07	3.72739e+07	3.52551e+07	3.71531e+07	3.3715e+07	3.43873e+07	3.15027e+07	3.61942e+07	3.61065e+07	2.81267e+07	3.04167e+07	2.89039e+07	3.57093e+07	3.49151e+07	3.5498e+07	3.37346e+07
1399NEG	CL(18:1/18:1/18:1/18:1)-H	CL(72:4)-H	CL	(18:1/18:1/18:1/18:1)	(18:1)	(18:1)	(18:1)		C81 H149 O17 P2	1456.03	20.4405	0.0469632	1.07689	0.21305	0.204093	1.00322	0.921957	0.534709	1.46225e+07	1.41939e+07	1.4468e+07	1.48213e+07	1.54973e+07	1.40813e+07	1.74815e+07	1.75633e+07	1.43218e+07	1.42781e+07	1.75535e+07	1.32277e+07	1.53393e+07	1.36963e+07	1.42787e+07	1.46686e+07	1.36616e+07	1.63226e+07	1.39032e+07	1.53791e+07	1.48735e+07	1.53933e+07
139POS	Cer(d18:1/24:1)+H	Cer(d42:2)+H	Cer	(d18:1/24:1)	(d18:1)	(24:1)			C42 H82 O3 N1	648.629	14.596	0.00670851	1.10855	0.00626825	0.399039	0.926728	0.177235	0.5528	9.70502e+07	9.36179e+07	9.65652e+07	1.01597e+08	1.05057e+08	9.8953e+07	1.13479e+08	1.14377e+08	1.11424e+08	9.77006e+07	1.13671e+08	1.06539e+08	7.57732e+07	9.22191e+07	1.10488e+08	8.52281e+07	9.53904e+07	9.03024e+07	1.17007e+08	1.16998e+08	1.18373e+08	1.18366e+08
13POS	AcCa(16:0)+H	AcCa(16:0)+H	AcCa	(16:0)	(16:0)				C23 H46 O4 N1	400.342	2.70464	0.0116283	1.85774	8.0586e-08	0.131234	1.16792	0.010267	0.241266	3.46129e+06	2.61261e+06	3.4289e+06	2.99546e+06	3.04908e+06	2.76005e+06	5.24369e+06	5.69069e+06	5.4519e+06	6.18045e+06	5.70494e+06	5.73873e+06	3.42027e+06	3.75176e+06	3.7647e+06	3.30569e+06	3.70703e+06	3.43218e+06	4.8888e+06	4.83461e+06	4.75939e+06	4.79161e+06
1400NEG	CL(18:1/18:0/18:1/18:1)-H	CL(72:3)-H	CL	(18:1/18:0/18:1/18:1)	(18:1)	(18:0)	(18:1)		C81 H151 O17 P2	1458.04	21.3231	0.0203232	1.77096	5.84972e-06	0.419432	1.03688	0.675462	0.267508	2.0788e+06	3.12165e+06	3.47017e+06	3.68302e+06	3.20415e+06	2.81121e+06	5.81143e+06	5.69187e+06	5.54598e+06	5.46459e+06	4.86736e+06	5.1495e+06	3.11336e+06	3.31483e+06	3.58205e+06	2.67321e+06	3.10957e+06	3.25344e+06	4.14067e+06	4.3148e+06	4.31377e+06	4.31422e+06
1401NEG	CL(17:1/18:2/20:4/18:2)-H	CL(73:9)-H	CL	(17:1/18:2/20:4/18:2)	(17:1)	(18:2)	(20:4)		C82 H141 O17 P2	1459.96	18.128	0.0269061	1.09577	0.454299	0.0516388	1.01158	0.915921	0.135294	679991	1.43949e+06	1.3706e+06	1.61773e+06	1.36198e+06	1.25355e+06	1.54854e+06	1.11109e+06	1.15725e+06	1.57466e+06	1.59178e+06	1.47967e+06	1.42436e+06	1.20033e+06	1.42711e+06	1.29837e+06	1.26679e+06	1.19578e+06	1.53369e+06	1.53545e+06	1.61838e+06	1.53491e+06
1402NEG	CL(17:1/18:1/20:4/18:2)-H	CL(73:8)-H	CL	(17:1/18:1/20:4/18:2)	(17:1)	(18:1)	(20:4)		C82 H143 O17 P2	1461.98	18.9757	0.0351499	1.09219	0.51996	0.0630784	1.04862	0.677283	0.227095	1.55749e+06	1.78496e+06	2.24294e+06	2.72466e+06	1.58108e+06	2.31632e+06	2.32203e+06	1.20126e+06	2.39451e+06	2.38937e+06	2.52338e+06	2.50236e+06	1.94165e+06	1.96224e+06	2.72856e+06	1.84788e+06	2.16274e+06	2.1579e+06	2.30384e+06	2.30294e+06	2.4702e+06	2.30921e+06
1403NEG	CL(17:0/18:1/18:2/20:4)-H	CL(73:7)-H	CL	(17:0/18:1/18:2/20:4)	(17:0)	(18:1)	(18:2)		C82 H145 O17 P2	1464	19.8506	0.0825582	1.24115	0.116291	0.152151	0.868871	0.398862	0.195146	1.86149e+06	2.36637e+06	1.85139e+06	2.84682e+06	2.76728e+06	2.80028e+06	3.87261e+06	3.42636e+06	2.15182e+06	2.97154e+06	3.3312e+06	2.23518e+06	1.10703e+06	1.55455e+06	2.1913e+06	1.84856e+06	2.99313e+06	2.89852e+06	2.19719e+06	2.65506e+06	2.49936e+06	2.32763e+06
1404NEG	CL(19:1/18:2/18:2/18:2)-H	CL(73:7)-H	CL	(19:1/18:2/18:2/18:2)	(19:1)	(18:2)	(18:2)		C82 H145 O17 P2	1464	18.2676	0.0535646	1.19081	0.0862922	0.126205	0.890796	0.392716	0.0166123	1.12084e+06	2.0603e+06	1.88709e+06	1.98395e+06	1.99549e+06	1.30936e+06	2.17062e+06	1.89295e+06	1.99888e+06	2.24494e+06	2.02516e+06	2.00072e+06	1.41464e+06	1.59189e+06	2.0351e+06	1.46272e+06	1.05611e+06	1.66555e+06	1.78514e+06	1.8678e+06	2.00239e+06	1.79696e+06
1405NEG	CL(19:1/18:2/18:2/18:1)-H	CL(73:6)-H	CL	(19:1/18:2/18:2/18:1)	(19:1)	(18:2)	(18:2)		C82 H147 O17 P2	1466.01	19.1095	0.0313604	1.00774	0.874335	0.039704	0.858174	0.00663635	0.140268	3.1696e+06	2.99702e+06	3.4846e+06	3.55913e+06	3.32518e+06	3.2262e+06	3.83653e+06	3.33772e+06	3.29667e+06	3.47547e+06	3.04437e+06	2.92393e+06	3.03319e+06	2.88481e+06	3.0993e+06	2.37926e+06	2.88558e+06	2.67686e+06	3.08073e+06	3.07673e+06	2.87912e+06	3.03181e+06
1406NEG	CL(19:1/18:1/18:1/18:2)-H	CL(73:5)-H	CL	(19:1/18:1/18:1/18:2)	(19:1)	(18:1)	(18:1)		C82 H149 O17 P2	1468.03	19.9656	0.0234522	1.17107	0.154854	0.120555	0.987601	0.920655	0.124092	1.89007e+06	1.76727e+06	2.16766e+06	2.51768e+06	1.49897e+06	1.57158e+06	1.72441e+06	1.96253e+06	2.61013e+06	2.29118e+06	2.19362e+06	2.58378e+06	1.37666e+06	2.02804e+06	2.05139e+06	1.33661e+06	2.21433e+06	2.26468e+06	2.14031e+06	2.13324e+06	2.22594e+06	2.2245e+06
1407NEG	CL(20:5/18:2/18:2/18:2)-H	CL(74:11)-H	CL	(20:5/18:2/18:2/18:2)	(20:5)	(18:2)	(18:2)		C83 H139 O17 P2	1469.95	16.9392	0.0195087	1.01935	0.676899	0.0586559	0.838288	0.0244466	0.279841	5.04496e+06	4.81297e+06	5.7931e+06	6.36391e+06	6.096e+06	5.94499e+06	5.78171e+06	5.84525e+06	5.98798e+06	5.78798e+06	5.59679e+06	5.71506e+06	4.47004e+06	4.3308e+06	5.7159e+06	4.37463e+06	5.26977e+06	4.38754e+06	5.37831e+06	5.48982e+06	5.47745e+06	5.63832e+06
1408NEG	CL(20:5/18:1/18:2/18:2)-H	CL(74:10)-H	CL	(20:5/18:1/18:2/18:2)	(20:5)	(18:1)	(18:2)		C83 H141 O17 P2	1471.96	17.7705	0.0116788	1.04046	0.390633	0.147137	0.844207	0.00219063	0.363353	1.25892e+07	1.27712e+07	1.48914e+07	1.49122e+07	1.5407e+07	1.33407e+07	1.59993e+07	1.4993e+07	1.42473e+07	1.41239e+07	1.32133e+07	1.473e+07	1.16777e+07	1.1792e+07	1.22622e+07	1.10151e+07	1.19414e+07	1.21504e+07	1.49995e+07	1.52839e+07	1.51146e+07	1.54e+07
1409NEG	CL(18:2/18:1/20:4/18:2)-H	CL(74:9)-H	CL	(18:2/18:1/20:4/18:2)	(18:2)	(18:1)	(20:4)		C83 H143 O17 P2	1473.98	18.6293	0.0219279	0.979141	0.434857	0.0628144	1.03026	0.322968	0.868938	1.86766e+07	2.03736e+07	2.19069e+07	2.20095e+07	2.09133e+07	2.07763e+07	2.09195e+07	1.97972e+07	2.07723e+07	2.04801e+07	1.98077e+07	2.02793e+07	2.12255e+07	2.13285e+07	2.21349e+07	2.02565e+07	2.25968e+07	2.0886e+07	2.05066e+07	2.1144e+07	2.05794e+07	2.14626e+07
140POS	PC(26:0)+H	PC(26:0)+H	PC	(26:0)	(26:0)				C34 H69 O8 N1 P1	650.476	7.73909	0.00554382	0.922154	0.167685	0.0754676	0.705299	3.25741e-05	0.106531	1.53291e+06	1.56565e+06	1.57735e+06	1.60079e+06	1.47851e+06	1.41724e+06	1.60058e+06	1.66459e+06	1.19739e+06	1.28658e+06	1.3687e+06	1.34058e+06	809933	1.13307e+06	1.18126e+06	1.17765e+06	1.10634e+06	1.06108e+06	1.52107e+06	1.50655e+06	1.52096e+06	1.50642e+06
1410NEG	CL(18:2/18:2/18:2/20:3)-H	CL(74:9)-H	CL	(18:2/18:2/18:2/20:3)	(18:2)	(18:2)	(18:2)		C83 H143 O17 P2	1473.98	17.1391	0.0315709	1.00096	0.965029	0.0285357	0.910494	0.0516121	0.140112	5.58644e+06	5.74916e+06	5.51549e+06	5.62682e+06	5.93845e+06	5.87344e+06	5.85138e+06	5.75657e+06	5.35981e+06	5.78336e+06	5.51549e+06	6.05614e+06	4.72502e+06	5.823e+06	5.57449e+06	4.40169e+06	5.47589e+06	5.22057e+06	5.42787e+06	5.43484e+06	5.55362e+06	5.80332e+06
1411NEG	CL(18:2/18:1/20:4/18:1)-H	CL(74:8)-H	CL	(18:2/18:1/20:4/18:1)	(18:2)	(18:1)	(20:4)		C83 H145 O17 P2	1476	19.5004	0.0118949	1.00872	0.891501	0.0545839	0.911447	0.106234	0.143174	1.09943e+07	1.1306e+07	1.41803e+07	1.44691e+07	1.20129e+07	1.27357e+07	1.4033e+07	1.35453e+07	1.38572e+07	1.10074e+07	1.22319e+07	1.16837e+07	1.15624e+07	1.14789e+07	1.18028e+07	1.12395e+07	1.21999e+07	1.07115e+07	1.31635e+07	1.3171e+07	1.34416e+07	1.3441e+07
1412NEG	CL(18:2/18:1/18:2/20:3)-H	CL(74:8)-H	CL	(18:2/18:1/18:2/20:3)	(18:2)	(18:1)	(18:2)		C83 H145 O17 P2	1476	17.951	0.0202834	1.15225	0.140476	0.275506	0.949806	0.728347	0.286866	9.68105e+06	6.26871e+06	1.14912e+07	1.27789e+07	1.14372e+07	1.02573e+07	1.35207e+07	1.17997e+07	1.17598e+07	1.16058e+07	1.13004e+07	1.13541e+07	4.47367e+06	1.05558e+07	1.25271e+07	1.0601e+07	1.02598e+07	1.03892e+07	1.17495e+07	1.22414e+07	1.22413e+07	1.22407e+07
1413NEG	CL(20:4/18:1/18:1/18:1)-H	CL(74:7)-H	CL	(20:4/18:1/18:1/18:1)	(20:4)	(18:1)	(18:1)		C83 H147 O17 P2	1478.01	20.4364	0.0715981	0.957828	0.713819	0.182464	0.878835	0.20103	0.125775	3.82374e+06	3.98308e+06	4.78732e+06	4.5544e+06	4.06868e+06	4.99316e+06	4.98017e+06	4.40907e+06	2.67921e+06	5.75495e+06	3.70892e+06	3.57271e+06	3.14562e+06	4.12293e+06	2.84667e+06	4.61472e+06	4.86169e+06	3.44297e+06	3.95194e+06	3.39576e+06	3.62131e+06	3.41841e+06
1414NEG	CL(18:2/18:1/18:1/20:3)-H	CL(74:7)-H	CL	(18:2/18:1/18:1/20:3)	(18:2)	(18:1)	(18:1)		C83 H147 O17 P2	1478.01	18.7816	0.0143929	1.02258	0.561954	0.14343	0.881487	0.0265266	0.226006	1.1376e+07	1.1396e+07	1.15613e+07	1.30938e+07	1.26e+07	1.15362e+07	1.0874e+07	1.31198e+07	1.27914e+07	1.16223e+07	1.23387e+07	1.2433e+07	1.11742e+07	1.18051e+07	9.13685e+06	9.14743e+06	1.08526e+07	1.0966e+07	1.27427e+07	1.28811e+07	1.28824e+07	1.24926e+07
1415NEG	CL(20:2/18:1/18:2/18:1)-H	CL(74:6)-H	CL	(20:2/18:1/18:2/18:1)	(20:2)	(18:1)	(18:2)		C83 H149 O17 P2	1480.03	19.6165	0.064157	0.990919	0.946178	0.0331697	0.949902	0.680006	0.157918	4.24005e+06	4.54168e+06	6.72302e+06	7.05116e+06	5.25164e+06	4.36908e+06	7.57436e+06	5.29115e+06	5.34952e+06	4.20605e+06	5.04534e+06	4.41801e+06	5.70321e+06	5.79522e+06	4.21812e+06	3.95399e+06	6.21769e+06	4.67641e+06	5.92934e+06	5.22822e+06	5.23498e+06	5.24303e+06
1416NEG	CL(18:2/18:1/22:6/18:2)-H	CL(76:11)-H	CL	(18:2/18:1/22:6/18:2)	(18:2)	(18:1)	(22:6)		C85 H143 O17 P2	1497.98	17.9556	0.028852	1.0962	0.230722	0.115541	0.955245	0.559668	0.14005	3.04112e+06	4.97915e+06	4.18297e+06	4.42331e+06	4.9174e+06	3.98971e+06	4.60574e+06	4.77175e+06	4.06376e+06	5.06236e+06	4.73763e+06	4.74879e+06	3.89903e+06	4.13687e+06	4.31926e+06	3.66485e+06	4.4698e+06	3.9011e+06	4.37338e+06	4.63717e+06	4.64037e+06	4.63376e+06
1417NEG	CL(20:4/18:1/20:3/18:2)-H	CL(76:10)-H	CL	(20:4/18:1/20:3/18:2)	(20:4)	(18:1)	(20:3)		C85 H145 O17 P2	1500	18.781	0.0326354	1.00851	0.905514	0.0223948	1.06878	0.328515	0.379124	2.80809e+06	4.06779e+06	4.32641e+06	4.53474e+06	4.37668e+06	4.20609e+06	4.26697e+06	4.3742e+06	4.08023e+06	4.23428e+06	3.5573e+06	4.01375e+06	4.5759e+06	4.54924e+06	4.10579e+06	4.11629e+06	4.22214e+06	4.42323e+06	3.82606e+06	3.94797e+06	3.95951e+06	4.14034e+06
1418NEG	CL(20:2/18:1/18:2/20:4)-H	CL(76:9)-H	CL	(20:2/18:1/18:2/20:4)	(20:2)	(18:1)	(18:2)		C85 H147 O17 P2	1502.01	19.6283	0.0906196	1.02065	0.899931	0.0943734	0.867012	0.453758	0.0732847	1.50383e+06	2.05607e+06	1.41414e+06	2.60405e+06	1.54706e+06	1.42827e+06	2.00635e+06	2.44933e+06	1.57404e+06	1.21633e+06	2.19867e+06	1.32665e+06	865855	2.17741e+06	1.05779e+06	2.04807e+06	1.17807e+06	1.82275e+06	2.19392e+06	2.21357e+06	1.82693e+06	2.22058e+06
[truncated: 953 more rows]
